# Supplementary material for: Impact of aging on gene expression response to x-ray irradiation using mouse blood
Source: Sci Rep. 2021 May 13;11:10177. doi: 10.1038/s41598-021-89682-7 (PMC8119453; doi:10.1038/s41598-021-89682-7)
Supplement: Supplementary file 2 — Supplementary File 1. [file 41598_2021_89682_MOESM2_ESM.xlsx]

## Sheet: Old vs Young
Supplementary File 1: Excel file with 3 tabs containing a summary of differentially expressed genes by age
Genes which are differentially expressed among classes:
Number of genes significant at 0.005 level of the univariate test: 3935
Table 1 - Sorted by p-value of the univariate test.
Class 1: Old (6 samples); Class 2: Young (6 samples).
The first 3935 genes are significant at the nominal 0.005 level of the univariate test
				old	young
	Parametric p-value	FDR	Permutation p-value	Geom mean of intensities in class 1	Geom mean of intensities in class 2	Fold-change	UniqueID	Anno-	Accession	Symbol	Name	EntrezID
3159	0.001747	0.00951	0.004329	84.29	6.73	12.52	A_55_P1966159	Info	ref	Dlg5	discs, large homolog 5 (Drosophila)	71228
2973	0.001265	0.00731	0.0021645	46.59	4.18	11.15	A_51_P512992	Info	ref	Entpd3
1792	0.0001008	0.000967	0.0021645	119.62	13.89	8.61	A_55_P2031471	Info	ref	Rufy4	RUN and FYVE domain containing 4	435626
266	2e-07	1.14e-05	0.0021645	596.46	77.17	7.73	A_51_P240614	Info	ref	Tm4sf1	transmembrane 4 superfamily member 1	17112
3375	0.0024367	0.0124	0.0064935	200.17	26.08	7.68	A_51_P413059	Info	ref	Mcpt8	mast cell protease 8	17231
2418	0.0004475	0.00318	0.004329	46.28	6.06	7.63	A_52_P257625	Info	ref	Esm1	endothelial cell-specific molecule 1	71690
2169	0.0002598	0.00206	0.0021645	251.61	35.38	7.11	A_55_P2172001	Info	ref	Mrgpra2a	MAS-related GPR, member A2A	668727
1880	0.0001214	0.00111	0.0021645	253.15	38.4	6.59	A_55_P2019557	Info	ref	Mrgpra2b	MAS-related GPR, member A2B	235712
2090	0.0002176	0.00179	0.0021645	257.69	40.73	6.33	A_66_P139546	Info	ref	Igfbp6	insulin-like growth factor binding protein 6	16012
3252	0.0020259	0.0107	0.0021645	3058.32	492.14	6.21	A_51_P346938	Info	ref	Lrg1	leucine-rich alpha-2-glycoprotein 1	76905
3062	0.0014995	0.00842	0.0021645	81.9	13.63	6.01	A_55_P2071176	Info	ref	Il1f9	interleukin 1 family, member 9	215257
438	6e-07	2.3e-05	0.0021645	249.27	41.71	5.98	A_55_P2370410	Info	C79246	C79246	expressed sequence C79246	96891
3068	0.0015136	0.00848	0.0064935	31.91	5.38	5.93	A_52_P8324	Info	ref	Tmem178	transmembrane protein 178	68027
1838	0.0001119	0.00105	0.0021645	150.17	26.24	5.72	A_55_P2120244	Info	ref	Fcer1a	Fc receptor, IgE, high affinity I, alpha polypeptide	14125
2902	0.0011395	0.00675	0.0021645	70.48	12.8	5.51	A_55_P1973854	Info	ref	Sema6b	sema domain, transmembrane domain (TM), and cytoplasmic domain, (semaphorin) 6B	20359
1682	7.57e-05	0.000774	0.0021645	30.25	5.5	5.5	A_55_P2006494	Info	ref	Apol10b	apolipoprotein L 10B	328561
2191	0.0002759	0.00216	0.0021645	4179.76	771.41	5.42	A_55_P2146254	Info	ref	Ifitm1	interferon induced transmembrane protein 1	68713
2894	0.0011256	0.00668	0.0021645	147.7	27.45	5.38	A_51_P123625	Info	ref	Acod1
2464	0.0004875	0.0034	0.0021645	3771.04	707.96	5.33	A_55_P2087265	Info	LF196806	LF196806
1888	0.0001222	0.00111	0.0021645	76.91	14.75	5.21	A_55_P1988183	Info	ref	Cdkn2b	cyclin-dependent kinase inhibitor 2B (p15, inhibits CDK4)	12579
2744	0.0008528	0.00534	0.0021645	1527.08	307.31	4.97	A_52_P559975	Info	ref	Cxcr2	chemokine (C-X-C motif) receptor 2	12765
418	5e-07	2.01e-05	0.0021645	1075.1	218.63	4.92	A_55_P2069597	Info	ref	Tspan17	tetraspanin 17	74257
1754	9.07e-05	0.000889	0.0021645	444.54	92.56	4.8	A_51_P477682	Info	ref	Prss12	protease, serine 12 neurotrypsin (motopsin)	19142
2572	0.0006251	0.00418	0.0021645	1526.72	326.91	4.67	A_66_P139618	Info	ref	Stfa2	stefin A2	20862
2416	0.0004436	0.00316	0.0021645	1228.04	263.67	4.66	A_52_P398925	Info	ref	Stfa2l1	stefin A2 like 1	268885
2939	0.0012011	0.00703	0.0021645	47.27	10.34	4.57	A_55_P2048937	Info	ref	Kif5c	kinesin family member 5C	16574
1765	9.4e-05	0.000915	0.0021645	41.05	9	4.56	A_55_P1997756	Info	ref	Il6	interleukin 6	16193
3137	0.0016791	0.0092	0.0021645	122.03	27.02	4.52	A_52_P374897	Info	ref	Arg2	arginase type II	11847
3404	0.0025787	0.013	0.004329	45.87	10.16	4.52	A_55_P2149921	Info	tc	TC1780716
2389	0.0004219	0.00304	0.0021645	44.21	9.88	4.47	A_55_P2086279	Info	ref	Gm7609	predicted pseudogene 7609	665378
3390	0.0024956	0.0127	0.0021645	354.83	79.89	4.44	A_51_P470079	Info	ref	Il1r2	interleukin 1 receptor, type II	16178
2099	0.0002204	0.0018	0.0021645	61.76	13.94	4.43	A_55_P2011061	Info	ref	Tspan12	tetraspanin 12	269831
434	6e-07	2.3e-05	0.0021645	1146.35	268.92	4.26	A_55_P2019601	Info	ref	Csprs	component of Sp100-rs	114564
2748	0.0008562	0.00536	0.0021645	442.61	104.05	4.25	A_52_P425092	Info	ens	ENSMUST00000077110
481	7e-07	2.49e-05	0.0021645	818.78	193.87	4.22	A_55_P1973417	Info	ref	Gm15433	predicted pseudogene 15433	100503433
1095	1.39e-05	0.000217	0.0021645	327.74	77.72	4.22	A_52_P252258	Info	ref	Mapk12	mitogen-activated protein kinase 12	29857
3619	0.0034041	0.0162	0.0021645	32.57	7.71	4.22	A_51_P513062	Info	ref	B630019K06Rik	RIKEN cDNA B630019K06 gene	102941
3858	0.0044881	0.02	0.004329	26.62	6.33	4.21	A_55_P2204779	Info	ref	AU019990	expressed sequence AU019990	767814
2269	0.0003313	0.00251	0.0021645	802.92	195.1	4.12	A_51_P288138	Info	ref	Fpr2	formyl peptide receptor 2	14289
2502	0.0005309	0.00365	0.0021645	68.74	16.85	4.08	A_55_P2126925	Info	ref	Msantd3	Myb/SANT-like DNA-binding domain containing 3	66665
1718	8.26e-05	0.000826	0.0021645	82.23	20.2	4.07	A_51_P286488	Info	ref	Ier3	immediate early response 3	15937
3355	0.0023711	0.0121	0.004329	34.49	8.48	4.07	A_55_P2023617	Info	ref	Kiss1r	KISS1 receptor	114229
2490	0.0005193	0.00359	0.0021645	65.22	16.39	3.98	A_55_P1966216	Info		A_55_P1966216
3077	0.0015323	0.00856	0.0021645	329.87	82.96	3.98	A_51_P362066	Info	ref	Chil1	chitinase-like 1	12654
3376	0.0024368	0.0124	0.0021645	110.72	28.17	3.93	A_55_P2052016	Info	ref	Crispld2	cysteine-rich secretory protein LCCL domain containing 2	78892
2378	0.0004132	0.00299	0.0021645	169.39	43.38	3.9	A_55_P2048176	Info	nap	NAP112198-1
2356	0.0003935	0.00287	0.0021645	55.53	14.3	3.88	A_55_P2014882	Info	ref	Dhrs9	dehydrogenase/reductase (SDR family) member 9	241452
2851	0.0010328	0.00623	0.004329	75.88	19.58	3.87	A_55_P2160291	Info	ref	Olfm1	olfactomedin 1	56177
3536	0.0030492	0.0148	0.0021645	72.01	18.68	3.86	A_55_P2175440	Info	nap	NAP097965-001
2998	0.0013382	0.00767	0.0021645	583.81	151.74	3.85	A_55_P2114342	Info	ref	Mirt2
2670	0.000744	0.00479	0.0021645	700.33	184.2	3.8	A_52_P161488	Info	ref	Clec4e	C-type lectin domain family 4, member e	56619
2895	0.0011258	0.00668	0.0021645	27.59	7.25	3.8	A_55_P2044932	Info	ref	Gpr84	G protein-coupled receptor 84	80910
1746	8.93e-05	0.000879	0.0021645	62.56	16.56	3.78	A_55_P2035667	Info	ref	Gk	glucokinase activity	14624
3275	0.0020984	0.011	0.0021645	16.68	4.41	3.78	A_52_P485850	Info	ref	Mgam
3369	0.0024043	0.0123	0.004329	62.61	16.64	3.76	A_52_P552194	Info	ref	Il13ra1	interleukin 13 receptor, alpha 1	16164
2916	0.0011562	0.00682	0.0021645	897.73	239.93	3.74	A_51_P312485	Info	ref	Fpr1	formyl peptide receptor 1	14293
3770	0.004068	0.0185	0.012987	25.76	6.9	3.74	A_52_P214408	Info	ref	Gm5148	predicted gene 5148	381438
3064	0.0015047	0.00844	0.004329	45.04	12.08	3.73	A_51_P291501	Info	ref	Ccno	cyclin O	218630
2308	0.0003581	0.00267	0.0021645	145.66	39.21	3.72	A_55_P2042183	Info	ens	Bzw2	basic leucine zipper and W2 domains 2	66912
3356	0.0023737	0.0122	0.0021645	196.27	52.86	3.71	A_51_P258690	Info	ref	Scrg1	scrapie responsive gene 1	20284
3443	0.0027069	0.0135	0.0064935	38.57	10.43	3.7	A_52_P554703	Info	ref	Gprin3	GPRIN family member 3	243385
2522	0.0005564	0.00379	0.0021645	62.54	16.99	3.68	A_55_P2239499	Info	ref	Ifngas1
3402	0.0025637	0.013	0.008658	28.32	7.79	3.64	A_52_P25026	Info	ref	Klra17	killer cell lectin-like receptor, subfamily A, member 17	170733
2553	0.0006037	0.00406	0.0021645	80.44	22.23	3.62	A_51_P309733	Info	ref	Cyp11a1
3259	0.0020455	0.0108	0.0021645	35.48	9.83	3.61	A_55_P2043013	Info	ref	A930007A09Rik
1667	7.34e-05	0.000756	0.0021645	172.22	48.19	3.57	A_55_P2025038	Info	ref	Cpe	carboxypeptidase E	12876
3830	0.0043298	0.0194	0.004329	34.45	9.68	3.56	A_55_P1997421	Info	ref	Gm5416	predicted gene 5416	408196
3553	0.0031074	0.015	0.008658	15.24	4.3	3.55	A_51_P145322	Info	ref	Pax1	paired box 1	18503
2558	0.0006055	0.00407	0.0021645	194.88	55.07	3.54	A_55_P1989748	Info	nap	NAP111934-1
3696	0.0037301	0.0173	0.008658	25.24	7.13	3.54	A_55_P1991079	Info	ref	Phf21b	PHD finger protein 21B	271305
3165	0.0017692	0.00961	0.0021645	140.5	40.09	3.5	A_51_P374900	Info	ref	P2ry13	purinergic receptor P2Y, G-protein coupled 13	74191
2924	0.0011731	0.00689	0.008658	39.96	11.45	3.49	A_51_P350817	Info	ref	Cnn1	calponin 1	12797
2700	0.0007848	0.005	0.0021645	1446.72	416.79	3.47	A_51_P254656	Info	ref	Hdc	histidine decarboxylase	15186
2929	0.0011805	0.00693	0.0021645	180.54	51.99	3.47	A_51_P483617	Info	ref	0610040J01Rik	RIKEN cDNA 0610040J01 gene	76261
1351	3.1e-05	0.000394	0.0021645	329.14	96.48	3.41	A_55_P1999162	Info	ref	LOC664787	Sp110 nuclear body protein-like	664787
3099	0.0015714	0.00872	0.0021645	775.56	230.03	3.37	A_51_P169516	Info	ref	Ppp1r3d	protein phosphatase 1, regulatory subunit 3D	228966
2940	0.0012021	0.00703	0.0021645	2200.01	656.84	3.35	A_51_P474459	Info	ref	Socs3	suppressor of cytokine signaling 3	12702
3397	0.0025365	0.0128	0.004329	70.6	21.12	3.34	A_51_P261059	Info	ref	Cpne2	copine II	234577
3473	0.0028068	0.0139	0.0021645	69.04	20.67	3.34	A_51_P303180	Info	ref	Fam114a1	family with sequence similarity 114, member A1	68303
3855	0.0044846	0.02	0.004329	31.44	9.43	3.33	A_55_P2169586	Info	ref	Ccdc80	coiled-coil domain containing 80	67896
2796	0.0009167	0.00564	0.0064935	21.88	6.63	3.3	A_55_P2098940	Info		A_55_P2098940
2569	0.0006227	0.00417	0.0021645	14767	4488.41	3.29	A_55_P2048607	Info	ref	Hp	haptoglobin	15439
2531	0.0005676	0.00386	0.0021645	69.84	21.37	3.27	A_55_P2007738	Info	ref	Mir22hg	Mir22 host gene (non-protein coding)	100042498
2067	0.0001981	0.00165	0.0021645	44.85	14.18	3.16	A_55_P2093749	Info	tc	TC1586156
3780	0.0041066	0.0187	0.008658	88.32	28.21	3.13	A_55_P2104975	Info	ref	Serpina3f
3129	0.0016533	0.00908	0.0021645	23.99	7.68	3.12	A_66_P102025	Info	AK039021	Gm4123	predicted gene 4123	100042951
3798	0.0041789	0.0189	0.004329	31.54	10.21	3.09	A_51_P484998	Info	ref	Hgf	hepatocyte growth factor	15234
3784	0.00412	0.0187	0.0021645	484.03	157.08	3.08	A_51_P401907	Info	ref	Gm5483	predicted gene 5483	433016
2633	0.0006934	0.00453	0.0021645	38.23	12.51	3.06	A_55_P1955511	Info	ref	Synj1
2792	0.0009153	0.00563	0.0021645	1776.7	581.06	3.06	A_55_P2088145	Info	nap	NAP095950-001
2304	0.0003549	0.00265	0.0021645	130.3	42.7	3.05	A_65_P03364	Info	ens	Dennd4a	DENN/MADD domain containing 4A	102442
1101	1.4e-05	0.000218	0.0021645	218.78	71.92	3.04	A_55_P2197638	Info	ref	1110046J04Rik	RIKEN cDNA 1110046J04 gene	68808
2173	0.0002606	0.00206	0.0021645	208.04	68.83	3.02	A_66_P125392	Info	ref	Atp8b4
2686	0.0007639	0.00489	0.0021645	318.3	106.55	2.99	A_66_P114784	Info	ref	Pla2g7	phospholipase A2, group VII (platelet-activating factor acetylhydrolase, plasma)	27226
2882	0.0011038	0.00658	0.0021645	1290.05	431.5	2.99	A_55_P1963960	Info		A_55_P1963960
3282	0.0021342	0.0112	0.004329	25.46	8.5	2.99	A_51_P417854	Info	ref	Rab20	RAB20, member RAS oncogene family	19332
2407	0.0004363	0.00312	0.0021645	4856.98	1629.11	2.98	A_55_P1957459	Info	ref	Lilrb4a
2977	0.0012823	0.0074	0.0021645	59.53	19.95	2.98	A_55_P2192397	Info	AK171382	A330023F24Rik	RIKEN cDNA A330023F24 gene	320977
3029	0.0014231	0.00808	0.0021645	48.78	16.5	2.96	A_51_P481482	Info	ref	Dram1	DNA-damage regulated autophagy modulator 1	71712
3177	0.0018002	0.00974	0.0021645	593.77	201.37	2.95	A_55_P1983044	Info	ref	Gm5150	predicted gene 5150	381484
3334	0.0023134	0.0119	0.0021645	635.94	216.96	2.93	A_52_P363216	Info	ref	Gcnt2	glucosaminyl (N-acetyl) transferase 2, I-branching enzyme	14538
3655	0.0035413	0.0167	0.004329	98.74	33.75	2.93	A_55_P2137049	Info	ref	AA467197	expressed sequence AA467197	433470
3668	0.003606	0.0169	0.004329	33.22	11.36	2.92	A_55_P2045891	Info	ref	Cpeb2	cytoplasmic polyadenylation element binding protein 2	231207
2693	0.0007756	0.00495	0.0021645	3114.16	1076.65	2.89	A_51_P326191	Info	ref	Serpina3g	serine (or cysteine) peptidase inhibitor, clade A, member 3G	20715
2809	0.0009466	0.00579	0.0021645	300.4	104.09	2.89	A_55_P2030284	Info	ref	Trem1	triggering receptor expressed on myeloid cells 1	58217
3768	0.0040537	0.0185	0.0064935	12.69	4.39	2.89	A_55_P1956882	Info	ref	Cpt1b	carnitine palmitoyltransferase 1b, muscle	12895
2253	0.0003163	0.00241	0.0021645	84.44	29.33	2.88	A_55_P2258375	Info	ens	Xkr6	X Kell blood group precursor related family member 6 homolog	219149
2925	0.0011732	0.00689	0.0021645	35.95	12.61	2.85	A_55_P2075449	Info	ref	Ttll3	tubulin tyrosine ligase-like family, member 3	101100
3291	0.0021565	0.0113	0.0021645	474.54	166.86	2.84	A_55_P2004511	Info	ref	Cd300lf	CD300 antigen like family member F	246746
2199	0.00028	0.00219	0.0021645	83.75	29.61	2.83	A_55_P2168073	Info	ref	Accsl	1-aminocyclopropane-1-carboxylate synthase (non-functional)-like	381411
2964	0.001241	0.0072	0.0021645	573.7	203	2.83	A_55_P1999561	Info	ref	Pram1	PML-RAR alpha-regulated adaptor molecule 1	378460
3027	0.0014146	0.00803	0.0064935	25.19	8.91	2.83	A_51_P317191	Info	ref	Eepd1	endonuclease/exonuclease/phosphatase family domain containing 1	67484
3088	0.0015487	0.00862	0.0021645	270	95.61	2.82	A_51_P234864	Info	ref	Sfxn5	sideroflexin 5	94282
3856	0.0044857	0.02	0.0064935	25.02	8.91	2.81	A_55_P1983668	Info	ref	Gm6377	predicted gene 6377	622976
3816	0.0042576	0.0192	0.008658	31.26	11.26	2.78	A_55_P2402929	Info	AK080903	B430203I24Rik	RIKEN cDNA B430203I24 gene	97874
2523	0.0005566	0.00379	0.0021645	103.13	37.26	2.77	A_55_P1995108	Info	ref	5430427O19Rik	RIKEN cDNA 5430427O19 gene	71398
2551	0.0006013	0.00405	0.0021645	29.63	10.7	2.77	A_55_P2344598	Info	AK087890	E330037I15Rik	RIKEN cDNA E330037I15 gene	791344
3368	0.0024026	0.0123	0.0021645	76.69	27.71	2.77	A_55_P2121294	Info		A_55_P2121294
2620	0.0006823	0.00448	0.0021645	64.15	23.34	2.75	A_52_P16356	Info	AK013505	AK013505
2943	0.001206	0.00704	0.004329	65.02	23.63	2.75	A_52_P42194	Info	ens	Svil
3170	0.0017836	0.00967	0.0021645	38.27	13.91	2.75	A_55_P2413598	Info	ref	Rab11fip1	RAB11 family interacting protein 1 (class I)	75767
3853	0.004479	0.02	0.0021645	252.24	91.71	2.75	A_55_P2063736	Info	ref	Lilr4b
3033	0.0014355	0.00814	0.0064935	23.15	8.48	2.73	A_66_P136489	Info	AK085185	Gm9456	predicted gene 9456	669389
3640	0.0034861	0.0165	0.0021645	29.38	10.77	2.73	A_52_P231635	Info	ref	Oxsm	3-oxoacyl-ACP synthase, mitochondrial	71147
2812	0.000957	0.00585	0.0021645	68.34	25.14	2.72	A_55_P2005735	Info	ref	Trpm2	transient receptor potential cation channel, subfamily M, member 2	28240
1602	6.13e-05	0.000658	0.0021645	99.53	36.67	2.71	A_55_P2062340	Info	LF193593	LF193593
2238	0.000308	0.00237	0.0021645	386.82	142.91	2.71	A_55_P2072041	Info	nap	NAP058660-1
3583	0.0032082	0.0154	0.0064935	31.5	11.6	2.71	A_51_P211998	Info	ref	Sgms2	sphingomyelin synthase 2	74442
3221	0.0019247	0.0103	0.0021645	294.56	109.24	2.7	A_55_P1970788	Info	ref	C5ar2	complement component 5a receptor 2	319430
3475	0.0028148	0.0139	0.0064935	38.68	14.32	2.7	A_65_P07450	Info	ens	Brd8	bromodomain containing 8	78656
3594	0.0032709	0.0156	0.0064935	59.91	22.15	2.7	A_51_P246166	Info	ref	Wfdc18	WAP four-disulfide core domain 18	14038
1329	2.84e-05	0.000367	0.0021645	233.99	86.95	2.69	A_55_P1976743	Info	ens	ENSMUST00000161685
2677	0.0007512	0.00482	0.0021645	5205.01	1935.34	2.69	A_55_P2092826	Info	ref	Anxa1	annexin A1	16952
3214	0.0019103	0.0102	0.004329	40.67	15.11	2.69	A_52_P323975	Info	ens	Farsa	phenylalanyl-tRNA synthetase, alpha subunit	66590
1995	0.0001625	0.0014	0.0021645	49.98	18.68	2.68	A_55_P2072284	Info	ref	Dnaaf3	dynein, axonemal assembly factor 3	436022
2368	0.0004044	0.00294	0.0021645	185.13	69.19	2.68	A_51_P149714	Info	ref	Ms4a6d	membrane-spanning 4-domains, subfamily A, member 6D	68774
2699	0.0007839	0.00499	0.004329	204.08	76.08	2.68	A_51_P358722	Info	ref	Lancl3	LanC lantibiotic synthetase component C-like 3 (bacterial)	236285
3021	0.0013995	0.00796	0.0021645	59.25	22.22	2.67	A_65_P05274	Info	ens	Arhgap15	Rho GTPase activating protein 15	76117
3407	0.0025841	0.013	0.008658	32.43	12.15	2.67	A_52_P459929	Info	ref	Itga1
3351	0.002359	0.0121	0.0021645	16.39	6.16	2.66	A_55_P2001148	Info	ref	Pdlim5	PDZ and LIM domain 5	56376
3371	0.0024091	0.0123	0.004329	84.28	31.7	2.66	A_55_P2017681	Info	ref	C5ar1	complement component 5a receptor 1	12273
3565	0.0031613	0.0152	0.008658	20.45	7.73	2.65	A_55_P2104363	Info	ref	Cysltr1	cysteinyl leukotriene receptor 1	58861
3438	0.0026958	0.0135	0.004329	37.21	14.25	2.61	A_52_P683580	Info	ref	Tbc1d9	TBC1 domain family, member 9	71310
3483	0.002839	0.014	0.008658	55.43	21.32	2.6	A_55_P2079324	Info	ref	Sephs2	selenophosphate synthetase 2	20768
3271	0.002084	0.011	0.0064935	56.7	21.92	2.59	A_51_P137336	Info	ref	Cdh1	cadherin 1	12550
2230	0.0003064	0.00236	0.0021645	831.67	322.11	2.58	A_55_P1984168	Info	ref	Casp4	caspase 4, apoptosis-related cysteine peptidase	12363
3545	0.003078	0.0149	0.0021645	25.29	9.81	2.58	A_55_P2120919	Info		A_55_P2120919
2987	0.0013017	0.00749	0.004329	43.52	16.99	2.56	A_52_P398085	Info	ref	Map3k15	mitogen-activated protein kinase kinase kinase 15	270672
3688	0.0036733	0.0171	0.0064935	16.56	6.5	2.55	A_55_P2066463	Info	ref	Enah	enabled homolog (Drosophila)	13800
3622	0.0034135	0.0162	0.008658	88.85	34.92	2.54	A_55_P2344943	Info	ref	B130055M24Rik	RIKEN cDNA B130055M24 gene	654803
3349	0.002352	0.0121	0.0064935	55.33	21.84	2.53	A_55_P2011610	Info	ref	Lyst	lysosomal trafficking regulator	17101
3198	0.0018603	0.01	0.004329	25.63	10.16	2.52	A_52_P13897	Info	ref	Hook1	hook homolog 1 (Drosophila)	77963
3457	0.0027584	0.0137	0.008658	223.26	88.71	2.52	A_51_P265806	Info	ref	Clca3a2	chloride channel calcium activated 3A2	80797
3598	0.0032786	0.0157	0.0064935	36.37	14.41	2.52	A_51_P449867	Info	ref	Nyx
3202	0.0018723	0.0101	0.0021645	6242.96	2482.44	2.51	A_55_P2171788	Info	nap	NAP072206-1
3255	0.0020305	0.0107	0.004329	14.16	5.63	2.51	A_55_P1952533	Info	ref	Fis1
3268	0.0020769	0.0109	0.004329	376.07	149.86	2.51	A_55_P1982291	Info	ref	Clca3a1	chloride channel calcium activated 3A1	12722
3750	0.0039848	0.0183	0.008658	27.68	11.01	2.51	A_55_P2154124	Info		A_55_P2154124
3880	0.004603	0.0204	0.004329	42.47	16.92	2.51	A_66_P115161	Info	ref	Cep85l	centrosomal protein 85-like	100038725
3895	0.0047015	0.0207	0.0064935	17.33	6.91	2.51	A_66_P107583	Info	ref	Rhox3a	reproductive homeobox 3A	382209
3815	0.0042574	0.0192	0.0021645	92069.4	36834.3	2.5	A_55_P1998471	Info	ref	S100a9	S100 calcium binding protein A9 (calgranulin B)	20202
3840	0.00439	0.0196	0.0021645	88.72	35.65	2.49	A_55_P2120946	Info	ref	Mefv	Mediterranean fever	54483
3489	0.0028613	0.0141	0.0021645	42.08	16.95	2.48	A_55_P2243768	Info	AK083489	D930030O05Rik	RIKEN cDNA D930030O05 gene	320387
3821	0.0042894	0.0193	0.0064935	30.88	12.47	2.48	A_55_P2182675	Info	ref	Fut7	fucosyltransferase 7	14347
2890	0.0011246	0.00668	0.0064935	26.48	10.7	2.47	A_66_P116250	Info	ref	Efhd2	EF hand domain containing 2	27984
3419	0.0026258	0.0132	0.0021645	221.63	89.59	2.47	A_55_P2045136	Info	ens	ENSMUST00000190944
3552	0.0031022	0.015	0.004329	15.48	6.26	2.47	A_55_P2014315	Info	ref	Crybg3	beta-gamma crystallin domain containing 3	224273
3031	0.0014301	0.00811	0.0021645	43.96	17.89	2.46	A_55_P1978336	Info	ref	Tmem170b	transmembrane protein 170B	621976
2019	0.0001749	0.00149	0.0021645	26.71	10.88	2.45	A_52_P566396	Info	ref	Rnf122	ring finger protein 122	68867
2767	0.0008854	0.0055	0.004329	128.02	52.31	2.45	A_55_P1971076	Info	ref	Atp11a	ATPase, class VI, type 11A	50770
3759	0.0040117	0.0183	0.0064935	48.2	19.67	2.45	A_55_P2060991	Info	ref	Plppr3
3116	0.0016237	0.00896	0.0021645	232.98	95.31	2.44	A_52_P117393	Info	ref	Tlr6	toll-like receptor 6	21899
3533	0.0030281	0.0147	0.0021645	1108.7	453.88	2.44	A_55_P2037697	Info	ref	Gm9733	predicted gene 9733	751864
2029	0.0001779	0.00151	0.0021645	114.15	47.21	2.42	A_66_P108965	Info	ref	Smpdl3b	sphingomyelin phosphodiesterase, acid-like 3B	100340
3206	0.0018798	0.0101	0.0021645	25.66	10.62	2.42	A_55_P1960531	Info	ref	Mob1b	MOB kinase activator 1B	68473
3867	0.0045426	0.0202	0.004329	514.31	212.92	2.42	A_51_P389988	Info	ref	Slc40a1	solute carrier family 40 (iron-regulated transporter), member 1	53945
2803	0.0009383	0.00575	0.0021645	67.78	28.13	2.41	A_51_P485458	Info	ref	Txlna	taxilin alpha	109658
3229	0.0019604	0.0104	0.0108225	10.04	4.16	2.41	A_55_P2004532	Info	ref	Pianp	PILR alpha associated neural protein	319352
3612	0.0033434	0.0159	0.0021645	37.36	15.51	2.41	A_52_P231170	Info	ref	Megf9	multiple EGF-like-domains 9	230316
2628	0.0006889	0.00451	0.0021645	121.64	50.74	2.4	A_51_P275101	Info	ref	Chst11	carbohydrate sulfotransferase 11	58250
3451	0.0027247	0.0136	0.0021645	31.43	13.11	2.4	A_55_P1992413	Info	ref	Gm3414	predicted gene 3414	100041576
3846	0.0044258	0.0198	0.0021645	106.29	44.2	2.4	A_55_P2179587	Info	ref	Celsr3
1622	6.5e-05	0.000689	0.0021645	2188.33	918.67	2.38	A_52_P135873	Info	LF196875	LF196875
2860	0.0010547	0.00634	0.0021645	579.47	243.22	2.38	A_55_P2035320	Info	ref	Nfil3	nuclear factor, interleukin 3, regulated	18030
3848	0.0044399	0.0198	0.004329	47.09	19.75	2.38	A_52_P577384	Info	ref	Il18bp	interleukin 18 binding protein	16068
2927	0.0011796	0.00693	0.004329	30.67	12.93	2.37	A_55_P2114656	Info	ens	Xpr1	xenotropic and polytropic retrovirus receptor 1	19775
3102	0.0015785	0.00875	0.0021645	12.05	5.09	2.37	A_51_P391454	Info	ref	Il7	interleukin 7	16196
3614	0.0033693	0.016	0.0064935	618.2	262.25	2.36	A_55_P2399688	Info	ref	Glipr2
1976	0.0001578	0.00137	0.0021645	169.98	72.35	2.35	A_55_P2014853	Info	LF200760	LF200760
2774	0.0008952	0.00555	0.0021645	105.53	44.89	2.35	A_51_P389885	Info	ref	Spic	Spi-C transcription factor (Spi-1/PU.1 related)	20728
3227	0.0019515	0.0104	0.004329	98.99	42.37	2.34	A_55_P2036007	Info	ref	Rai2	retinoic acid induced 2	24004
3267	0.0020742	0.0109	0.0021645	5195.54	2224.05	2.34	A_55_P2033041	Info	ref	Sirpb1b	signal-regulatory protein beta 1B	668101
2330	0.0003703	0.00273	0.0021645	45.59	19.53	2.33	A_55_P2184013	Info	ref	C130026I21Rik
3789	0.0041547	0.0188	0.0064935	7.73	3.32	2.33	A_55_P1965015	Info	AK018312	6530402F18Rik	RIKEN cDNA 6530402F18 gene	76220
2935	0.0011947	0.007	0.0021645	276.71	119.19	2.32	A_55_P2109564	Info	ref	AI504432
2999	0.0013413	0.00769	0.004329	13.52	5.83	2.32	A_55_P1959863	Info	ref	Gm31035	predicted gene, 31035	102633131
3582	0.003208	0.0154	0.0021645	259.56	112.74	2.3	A_52_P586004	Info	ref	Hk3	hexokinase 3	212032
997	1.01e-05	0.000173	0.0021645	6310.8	2755.91	2.29	A_55_P2066727	Info	ref	Serpinb6a	serine (or cysteine) peptidase inhibitor, clade B, member 6a	20719
3676	0.003638	0.017	0.0021645	2648.82	1157.34	2.29	A_52_P52618	Info	ref	Csf2rb	colony stimulating factor 2 receptor, beta, low-affinity (granulocyte-macrophage)	12983
3677	0.0036381	0.017	0.008658	60.26	26.35	2.29	A_51_P473940	Info	ref	Slc22a15	solute carrier family 22 (organic anion/cation transporter), member 15	242126
3733	0.0039027	0.018	0.0064935	54.81	23.95	2.29	A_55_P2106345	Info	ens	Arid4b	AT rich interactive domain 4B (RBP1-like)	94246
2703	0.0007889	0.00502	0.004329	36.96	16.25	2.28	A_55_P2014854	Info	LF199796	LF199796
3343	0.0023421	0.012	0.0021645	36.81	16.16	2.28	A_55_P2032553	Info	AK020436	9430024F10Rik	RIKEN cDNA 9430024F10 gene	77271
3672	0.0036219	0.017	0.0021645	202.7	89.05	2.28	A_51_P227718	Info	ref	Rasgrp4	RAS guanyl releasing protein 4	233046
3711	0.0037822	0.0175	0.008658	64.31	28.19	2.28	A_52_P89567	Info	ref	Rhob	ras homolog gene family, member B	11852
3854	0.0044801	0.02	0.0021645	112.76	49.56	2.28	A_55_P2200029	Info	AK033078	Dleu2
1377	3.3e-05	0.000412	0.0021645	22860.3	10050.1	2.27	A_51_P281089	Info	ref	S100a6	S100 calcium binding protein A6 (calcyclin)	20200
3469	0.0027924	0.0138	0.0064935	25.84	11.38	2.27	A_55_P2001518	Info	ref	Pde6h	phosphodiesterase 6H, cGMP-specific, cone, gamma	78600
3416	0.0026215	0.0132	0.0021645	635.29	280.8	2.26	A_51_P208240	Info	ref	Tnfsf14	tumor necrosis factor (ligand) superfamily, member 14	50930
3549	0.0030921	0.015	0.0064935	50.86	22.53	2.26	A_52_P117294	Info	ens	Fryl	furry homolog-like (Drosophila)	72313
3401	0.0025468	0.0129	0.0021645	5241.56	2332.71	2.25	A_55_P1955308	Info	ref	Sirpb1a	signal-regulatory protein beta 1A	320832
3011	0.0013639	0.00779	0.0021645	1108.03	494.3	2.24	A_51_P364485	Info	ref	Tnfaip2	tumor necrosis factor, alpha-induced protein 2	21928
3414	0.0026202	0.0132	0.0021645	492.89	220.33	2.24	A_55_P2124110	Info	AK004107	Ttc7	tetratricopeptide repeat domain 7	225049
3774	0.0040901	0.0186	0.0108225	25.87	11.54	2.24	A_55_P2330173	Info	ref	4930474G06Rik	RIKEN cDNA 4930474G06 gene	320624
3083	0.0015448	0.00861	0.004329	33.17	14.89	2.23	A_55_P2164492	Info	ens	Samhd1	SAM domain and HD domain, 1	56045
3143	0.001696	0.00928	0.0021645	24.77	11.13	2.23	A_66_P124969	Info	ref	A930009A15Rik	RIKEN cDNA A930009A15 gene	77798
3634	0.0034587	0.0164	0.0021645	1198.51	536.27	2.23	A_55_P2158592	Info	ens	LOC100038947	signal-regulatory protein beta 1-like	100038947
2944	0.0012081	0.00705	0.0021645	64	28.8	2.22	A_55_P1991219	Info	ref	Stat3	signal transducer and activator of transcription 3	20848
3128	0.0016505	0.00907	0.0108225	1283.79	578.47	2.22	A_51_P245989	Info	ref	Ccr2	chemokine (C-C motif) receptor 2	12772
3481	0.0028288	0.014	0.0021645	169.62	76.43	2.22	A_52_P456134	Info	ref	Dgat1	diacylglycerol O-acyltransferase 1	13350
3090	0.0015556	0.00865	0.004329	20.7	9.39	2.21	A_55_P2021861	Info	ref	Qrfp	pyroglutamylated RFamide peptide	227717
3186	0.0018228	0.00983	0.0021645	56.59	25.57	2.21	A_51_P168395	Info	ref	Ttc30a1	tetratricopeptide repeat domain 30A1	78802
3511	0.0029333	0.0144	0.0064935	70.55	32.12	2.2	A_55_P2404808	Info	AK008836	2210406H18Rik	RIKEN cDNA 2210406H18 gene	70133
3861	0.0045111	0.0201	0.0021645	297.86	135.58	2.2	A_51_P203675	Info	ref	Trem3	triggering receptor expressed on myeloid cells 3	58218
3887	0.0046491	0.0206	0.0064935	15.67	7.16	2.19	A_52_P293299	Info	ref	0610010F05Rik	RIKEN cDNA 0610010F05 gene	71675
3321	0.0022656	0.0117	0.004329	76.87	35.28	2.18	A_51_P448127	Info	ref	Khdc3	KH domain containing 3, subcortical maternal complex member	66991
3361	0.0023874	0.0122	0.0064935	87.55	40.19	2.18	A_51_P111612	Info	ref	Arrdc4	arrestin domain containing 4	66412
3430	0.002665	0.0134	0.008658	20.95	9.6	2.18	A_55_P2216531	Info	AK085917	2610209C05Rik	RIKEN cDNA 2610209C05 gene	70449
3216	0.0019135	0.0102	0.0064935	90.03	41.5	2.17	A_55_P1997951	Info	ref	Htatsf1	HIV TAT specific factor 1	72459
1611	6.35e-05	0.000678	0.0021645	595.85	276.09	2.16	A_55_P2137121	Info	ref	Sp140	Sp140 nuclear body protein	434484
3396	0.0025352	0.0128	0.0021645	585.51	271.22	2.16	A_51_P108978	Info	ref	Myadm	myeloid-associated differentiation marker	50918
2258	0.0003222	0.00245	0.0021645	2757.11	1284.48	2.15	A_52_P375312	Info	ref	Jaml
2770	0.0008923	0.00554	0.0021645	19.28	8.95	2.15	A_55_P2193064	Info	AK142114	6720473M08Rik	RIKEN cDNA 6720473M08 gene	320121
3134	0.0016697	0.00916	0.0021645	52.51	24.39	2.15	A_55_P2002657	Info	ref	Trim46	tripartite motif-containing 46	360213
3603	0.0033017	0.0158	0.008658	19.77	9.21	2.15	A_55_P1970474	Info	ref	Tmem67	transmembrane protein 67	329795
2376	0.0004118	0.00298	0.0021645	892.35	416.03	2.14	A_52_P332788	Info	ens	ENSMUST00000162421
2788	0.0009093	0.00561	0.004329	21.36	9.98	2.14	A_66_P140688	Info	ref	LOC105244085	uncharacterized LOC105244085	105244085
2931	0.0011883	0.00697	0.0021645	792.95	370.02	2.14	A_52_P151853	Info	ref	Tpd52	tumor protein D52	21985
3007	0.0013568	0.00776	0.0064935	21.89	10.25	2.14	A_52_P618904	Info	ref	Sf1	splicing factor 1	22668
3762	0.0040215	0.0184	0.0021645	84.4	39.42	2.14	A_66_P100937	Info	ref	Zfp33b	zinc finger protein 33B	69623
1568	5.5e-05	0.000603	0.0021645	124.87	58.58	2.13	A_52_P40954	Info	ref	Dubr
3383	0.0024697	0.0125	0.0021645	6392.04	2995.47	2.13	A_55_P2028847	Info		A_55_P2028847
3809	0.004237	0.0191	0.008658	30.13	14.13	2.13	A_52_P102642	Info	ref	Trmt1	tRNA methyltransferase 1	212528
2283	0.0003403	0.00256	0.0021645	68.2	32.16	2.12	A_51_P501757	Info	ref	Rgmb	repulsive guidance molecule family member B	68799
2653	0.0007191	0.00466	0.004329	23.64	11.17	2.12	A_55_P2241663	Info	AK148045	5830432E09Rik	RIKEN cDNA 5830432E09 gene	67765
2793	0.0009154	0.00563	0.004329	56.8	26.77	2.12	A_51_P281593	Info	ref	Plpp5
3626	0.0034219	0.0162	0.0021645	878.77	415.22	2.12	A_51_P146753	Info	ref	Csf2rb2	colony stimulating factor 2 receptor, beta 2, low-affinity (granulocyte-macrophage)	12984
3679	0.0036416	0.017	0.0021645	9025.63	4262.13	2.12	A_51_P212754	Info	ref	Tgfbi	transforming growth factor, beta induced	21810
2413	0.0004427	0.00315	0.0021645	354.53	168.31	2.11	A_55_P2226660	Info	AK017178	5033418A18Rik	RIKEN cDNA 5033418A18 gene	75961
3199	0.0018639	0.01	0.004329	38.12	18.08	2.11	A_55_P2176489	Info	ens	Abcd1	ATP-binding cassette, sub-family D (ALD), member 1	11666
3233	0.0019766	0.0105	0.0021645	1266.15	599.58	2.11	A_52_P456640	Info	ref	Fgr	Gardner-Rasheed feline sarcoma viral (Fgr) oncogene homolog	14191
3288	0.0021511	0.0112	0.0021645	7112.07	3373.47	2.11	A_55_P2075731	Info		A_55_P2075731
3838	0.0043768	0.0196	0.0064935	174.78	82.81	2.11	A_51_P254646	Info	ref	Jdp2	Jun dimerization protein 2	81703
3754	0.0039961	0.0183	0.008658	33.19	15.83	2.1	A_51_P448545	Info	ref	Klhl35	kelch-like 35	72184
3901	0.0047546	0.021	0.0064935	4703.96	2242.35	2.1	A_55_P2065991	Info	ref	S100a11	S100 calcium binding protein A11 (calgizzarin)	20195
1890	0.0001229	0.00112	0.0021645	2740.11	1310.32	2.09	A_55_P2009857	Info	nap	NAP114927-1
3399	0.0025434	0.0129	0.008658	129.66	62.11	2.09	A_55_P2268221	Info	ref	Arhgap10	Rho GTPase activating protein 10	78514
3418	0.0026255	0.0132	0.0064935	220.75	105.81	2.09	A_52_P677891	Info	ref	Fam174b	family with sequence similarity 174, member B	100038347
3500	0.0028895	0.0142	0.0021645	6724.51	3211.08	2.09	A_55_P1961761	Info	ref	Dcc	deleted in colorectal carcinoma	13176
3380	0.0024526	0.0125	0.0064935	14.05	6.74	2.08	A_55_P2116953	Info	ref	Tnpo1	transportin 1	238799
3244	0.002002	0.0106	0.0021645	7154.2	3448.27	2.07	A_55_P2116149	Info		A_55_P2116149
3283	0.0021357	0.0112	0.004329	27.49	13.29	2.07	A_55_P2161924	Info	ref	Rabgap1	RAB GTPase activating protein 1	227800
3360	0.0023839	0.0122	0.004329	6516.64	3148.23	2.07	A_55_P2020035	Info		A_55_P2020035
3448	0.0027173	0.0135	0.004329	47.21	22.76	2.07	A_55_P2057247	Info	ref	Zfp971
2026	0.0001771	0.0015	0.004329	1439.04	697.18	2.06	A_65_P15809	Info	EU234054	EU234054
3053	0.0014831	0.00835	0.0021645	135.54	65.83	2.06	A_51_P482425	Info	ref	Lins1
3731	0.0038926	0.0179	0.0064935	2307.53	1117.76	2.06	A_55_P1983523	Info	ref	Cd300ld	CD300 molecule-like family member d	217305
3632	0.003454	0.0163	0.004329	16.75	8.18	2.05	A_55_P1982732	Info	ens	Dnajc5	DnaJ (Hsp40) homolog, subfamily C, member 5	13002
2343	0.0003809	0.00279	0.0021645	4056.92	1992.82	2.04	A_51_P341465	Info	ref	Csf2ra	colony stimulating factor 2 receptor, alpha, low-affinity (granulocyte-macrophage)	12982
2437	0.0004621	0.00326	0.0021645	18.83	9.21	2.04	A_52_P371949	Info	ens	Eif6	eukaryotic translation initiation factor 6	16418
2588	0.0006395	0.00425	0.0021645	229.44	112.33	2.04	A_51_P315890	Info	ref	Kcnk6	potassium inwardly-rectifying channel, subfamily K, member 6	52150
3130	0.0016553	0.00909	0.0021645	19.48	9.53	2.04	A_55_P2033690	Info	tc	TC1691804
3296	0.002167	0.0113	0.0064935	38.15	18.68	2.04	A_55_P2321125	Info	AK039302	D230040A04Rik	RIKEN cDNA D230040A04 gene	414113
3675	0.0036348	0.017	0.0021645	34.57	16.98	2.04	A_51_P153013	Info	ref	Map2k3os	mitogen-activated protein kinase kinase 3, opposite strand	24082
3791	0.0041588	0.0189	0.008658	25.63	12.58	2.04	A_52_P497056	Info	ref	Supt20	suppressor of Ty 20	56790
3820	0.0042795	0.0193	0.004329	32.64	16.02	2.04	A_52_P65108	Info	ref	Smad1	SMAD family member 1	17125
2429	0.0004548	0.00322	0.004329	258	126.93	2.03	A_55_P2085727	Info	ens	Stk38	serine/threonine kinase 38	106504
2474	0.0004994	0.00347	0.0021645	72.52	35.73	2.03	A_52_P642167	Info	ref	Soat1	sterol O-acyltransferase 1	20652
2353	0.0003911	0.00286	0.0021645	125.33	61.94	2.02	A_55_P2107367	Info	ref	Pbx3	pre B cell leukemia homeobox 3	18516
2762	0.0008723	0.00543	0.0021645	24.91	12.32	2.02	A_51_P279038	Info	ref	Ppargc1a	peroxisome proliferative activated receptor, gamma, coactivator 1 alpha	19017
2822	0.0009805	0.00597	0.0021645	30.41	15.04	2.02	A_52_P554436	Info	ref	Rwdd2a	RWD domain containing 2A	69519
3176	0.0017966	0.00972	0.0021645	125.8	62.41	2.02	A_55_P1973501	Info	ref	Ceacam16	carcinoembryonic antigen-related cell adhesion molecule 16	330483
2624	0.0006864	0.0045	0.0021645	770.14	382.3	2.01	A_52_P1093529	Info	ref	Pik3r5	phosphoinositide-3-kinase, regulatory subunit 5, p101	320207
3162	0.001753	0.00953	0.004329	41.55	20.67	2.01	A_52_P443544	Info	ref	Gdpgp1	GDP-D-glucose phosphorylase 1	269952
3490	0.0028658	0.0141	0.0021645	16.35	8.14	2.01	A_55_P2223282	Info	AK045009	B130019D13Rik	RIKEN cDNA B130019D13 gene	320983
3705	0.0037622	0.0175	0.0021645	16.91	8.43	2.01	A_55_P2331661	Info	AK082631	C230071I02Rik	RIKEN cDNA C230071I02 gene	320812
2938	0.0012006	0.00702	0.0021645	15.59	7.81	2	A_55_P2030491	Info	ens	Srsf2	serine/arginine-rich splicing factor 2	20382
3338	0.0023325	0.012	0.004329	8245.91	4118.29	2	A_55_P2097279	Info	ref	Pirb	paired Ig-like receptor B	18733
3723	0.0038479	0.0178	0.004329	71.83	35.97	2	A_55_P2057405	Info	ref	Cpt1a	carnitine palmitoyltransferase 1a, liver	12894
2737	0.0008396	0.00527	0.004329	389.13	196.41	1.98	A_55_P2084691	Info	AK033518	Hist1h2ac	histone cluster 1, H2ac	319164
2828	0.0009929	0.00604	0.0021645	41.95	21.21	1.98	A_51_P347467	Info	ref	Utp14a	UTP14, U3 small nucleolar ribonucleoprotein, homolog A (yeast)	72554
3611	0.003334	0.0159	0.0021645	103.1	51.99	1.98	A_55_P1970380	Info	ens	ENSMUST00000117058
3295	0.0021669	0.0113	0.0021645	397.43	201.42	1.97	A_55_P2251181	Info	AK013795	2900076A13Rik	RIKEN cDNA 2900076A13 gene	73002
3512	0.0029355	0.0144	0.0064935	107.24	54.45	1.97	A_52_P16232	Info	ref	Gabbr1	gamma-aminobutyric acid (GABA) B receptor, 1	54393
3803	0.0042101	0.019	0.004329	583.01	296.4	1.97	A_51_P162676	Info	ref	Armc7	armadillo repeat containing 7	276905
3819	0.0042754	0.0192	0.0108225	113.71	57.97	1.96	A_51_P441983	Info	ref	Itga2	integrin alpha 2	16398
3870	0.0045528	0.0202	0.0064935	133.37	68.02	1.96	A_51_P207988	Info	ref	Ptger4	prostaglandin E receptor 4 (subtype EP4)	19219
2381	0.0004152	0.003	0.0021645	514.02	263.82	1.95	A_55_P2178653	Info		A_55_P2178653
3872	0.0045784	0.0203	0.008658	54.73	28.1	1.95	A_55_P1987761	Info	ref	Prkcz	protein kinase C, zeta	18762
3926	0.0049488	0.0217	0.004329	25.87	13.24	1.95	A_52_P260787	Info	ref	Dopey1	dopey family member 1	320615
3262	0.0020506	0.0108	0.004329	93.17	47.94	1.94	A_55_P2021187	Info	ref	Malat1	metastasis associated lung adenocarcinoma transcript 1 (non-coding RNA)	72289
3592	0.0032539	0.0156	0.0064935	90.3	46.44	1.94	A_55_P1956837	Info	ens	Rnf157	ring finger protein 157	217340
3844	0.004414	0.0197	0.008658	266.03	136.9	1.94	A_55_P2083489	Info	ref	Fam129a	family with sequence similarity 129, member A	63913
3915	0.0048424	0.0213	0.004329	44.56	22.92	1.94	A_51_P210143	Info	ref	Syne2
2117	0.0002339	0.0019	0.0021645	107.07	55.44	1.93	A_51_P409988	Info	ref	Arl13b	ADP-ribosylation factor-like 13B	68146
3639	0.0034793	0.0164	0.0064935	37.91	19.6	1.93	A_55_P2341890	Info	AK137931	AK137931
3659	0.0035625	0.0167	0.0064935	22.71	11.78	1.93	A_55_P2219257	Info	AK017899	5830405M20Rik	RIKEN cDNA 5830405M20 gene	74749
3666	0.0035983	0.0169	0.004329	159.48	82.77	1.93	A_55_P2171658	Info	ref	Stx3	syntaxin 3	20908
3748	0.0039749	0.0182	0.0064935	84.31	43.65	1.93	A_55_P2088965	Info	ref	Scarb1	scavenger receptor class B, member 1	20778
3894	0.0047012	0.0207	0.004329	36.06	18.64	1.93	A_55_P2159595	Info		A_55_P2159595
2861	0.0010552	0.00634	0.004329	157.42	82.14	1.92	A_52_P316474	Info	ref	St3gal4	ST3 beta-galactoside alpha-2,3-sialyltransferase 4	20443
2868	0.0010674	0.0064	0.0021645	96.27	50.15	1.92	A_66_P115236	Info	ref	1810010D01Rik
3557	0.0031237	0.0151	0.004329	70.23	36.64	1.92	A_55_P2038770	Info	ref	Fam49a	family with sequence similarity 49, member A	76820
3712	0.0037864	0.0175	0.0021645	667.17	347.48	1.92	A_51_P293688	Info	ref	Rab32	RAB32, member RAS oncogene family	67844
3914	0.004839	0.0213	0.0021645	104.16	54.15	1.92	A_55_P2024993	Info	ref	Hoxb4	homeobox B4	15412
1578	5.65e-05	0.000615	0.0021645	810.65	425.37	1.91	A_55_P2211164	Info	AK017236	5330406M23Rik	RIKEN cDNA 5330406M23 gene	76671
2454	0.0004787	0.00335	0.0021645	167.29	87.43	1.91	A_55_P1992160	Info	ref	Mbp	myelin basic protein	17196
2728	0.0008254	0.0052	0.004329	136.75	71.75	1.91	A_66_P139460	Info	ref	Mia3	melanoma inhibitory activity 3	338366
2942	0.001205	0.00704	0.004329	98.69	51.65	1.91	A_55_P2169645	Info	ref	Usf1	upstream transcription factor 1	22278
2978	0.001289	0.00744	0.004329	49.46	25.89	1.91	A_55_P2067116	Info	ref	Dclre1c
3047	0.001469	0.00829	0.0021645	1101.49	577.74	1.91	A_52_P282762	Info	ref	Myd88	myeloid differentiation primary response gene 88	17874
3381	0.002467	0.0125	0.0064935	64.06	33.57	1.91	A_55_P2246014	Info	AK081609	C130051F05Rik	RIKEN cDNA C130051F05 gene	320348
3528	0.0030088	0.0147	0.0021645	1055.21	552.7	1.91	A_51_P423091	Info	ref	Flot1	flotillin 1	14251
3527	0.003006	0.0147	0.0064935	102.62	54.05	1.9	A_51_P219166	Info	ref	Mfap3l	microfibrillar-associated protein 3-like	71306
3624	0.0034184	0.0162	0.0021645	122.69	64.65	1.9	A_52_P171019	Info	ref	Man1a	mannosidase 1, alpha	17155
3660	0.0035639	0.0167	0.0064935	43.54	22.88	1.9	A_55_P2089310	Info	ref	2900097C17Rik
2807	0.0009451	0.00579	0.0021645	192.43	101.87	1.89	A_55_P2063755	Info	ref	Naip6	NLR family, apoptosis inhibitory protein 6	17952
3224	0.0019372	0.0103	0.0064935	1618.32	856.62	1.89	A_55_P2041584	Info	ref	F420015M19Rik	RIKEN cDNA F420015M19 gene	619329
3336	0.002326	0.012	0.0064935	530.12	280.62	1.89	A_51_P136699	Info	ref	Ttc7b	tetratricopeptide repeat domain 7B	104718
2712	0.000798	0.00506	0.0021645	27.01	14.35	1.88	A_51_P286106	Info	ref	5033430I15Rik	RIKEN cDNA 5033430I15 gene	76000
2747	0.0008559	0.00536	0.004329	748.52	398.97	1.88	A_51_P130095	Info	ref	Fcgr2b	Fc receptor, IgG, low affinity IIb	14130
2907	0.0011422	0.00675	0.0021645	1379.1	734.3	1.88	A_51_P242201	Info	ref	Naaa	N-acylethanolamine acid amidase	67111
2986	0.0013016	0.00749	0.0021645	252.97	134.71	1.88	A_52_P19532	Info	ref	Fgd3	FYVE, RhoGEF and PH domain containing 3	30938
3003	0.0013474	0.00771	0.004329	303.54	161.43	1.88	A_55_P2363902	Info	AK011494	2610020P09Rik	RIKEN cDNA 2610020P09 gene	72153
3550	0.0030963	0.015	0.0064935	74.2	39.42	1.88	A_51_P337708	Info	ref	Ovgp1	oviductal glycoprotein 1	12659
3694	0.0037245	0.0173	0.0064935	58.7	31.16	1.88	A_55_P1954718	Info	ref	Cyb561	cytochrome b-561	13056
3767	0.0040498	0.0185	0.008658	59.26	31.52	1.88	A_55_P2006604	Info	ref	2810474O19Rik	RIKEN cDNA 2810474O19 gene	67246
3886	0.0046264	0.0205	0.0021645	46.71	24.81	1.88	A_52_P339791	Info	ref	Hdgf	hepatoma-derived growth factor	15191
2702	0.0007882	0.00501	0.0021645	340.73	181.73	1.87	A_66_P138001	Info	ref	Atp2b1
2755	0.0008663	0.00541	0.0021645	91.76	49.16	1.87	A_55_P2087923	Info	ref	Otud3	OTU domain containing 3	73162
1861	0.0001166	0.00108	0.0021645	94.99	50.95	1.86	A_55_P2403135	Info	ref	Ssh2	slingshot homolog 2 (Drosophila)	237860
2934	0.0011926	0.00699	0.0021645	282.98	151.97	1.86	A_52_P354682	Info	ref	Elovl7	ELOVL family member 7, elongation of long chain fatty acids (yeast)	74559
3559	0.0031386	0.0152	0.008658	567.34	304.34	1.86	A_52_P84901	Info	ref	Slc44a1	solute carrier family 44, member 1	100434
3686	0.0036692	0.0171	0.0021645	1779.22	955.98	1.86	A_55_P2081488	Info	ref	Pglyrp1	peptidoglycan recognition protein 1	21946
2889	0.0011224	0.00668	0.0021645	437.9	237.11	1.85	A_55_P2104572	Info	ref	Tmem268
2928	0.0011802	0.00693	0.0021645	99.18	53.7	1.85	A_51_P317443	Info	ref	Cd3eap	CD3E antigen, epsilon polypeptide associated protein	70333
3017	0.0013845	0.00789	0.0021645	131.11	70.7	1.85	A_52_P657240	Info	ref	Cdc40	cell division cycle 40	71713
3309	0.0022134	0.0115	0.004329	90.86	49.12	1.85	A_55_P2192819	Info	CJ239155	BB157357	expressed sequence BB157357	106096
3616	0.0033898	0.0161	0.008658	65.41	35.42	1.85	A_51_P117130	Info	ref	Naga	N-acetyl galactosaminidase, alpha	17939
3687	0.0036702	0.0171	0.0064935	160.19	86.47	1.85	A_51_P396811	Info	ref	Fam122a	family with sequence similarity 122, member A	68034
3720	0.0038358	0.0177	0.0021645	160.56	86.64	1.85	A_52_P613808	Info	ref	Zbtb7a	zinc finger and BTB domain containing 7a	16969
3896	0.0047024	0.0207	0.004329	60.02	32.42	1.85	A_52_P291971	Info	ref	Stau2	staufen (RNA binding protein) homolog 2 (Drosophila)	29819
3074	0.0015264	0.00854	0.0021645	6453.08	3510.62	1.84	A_51_P401668	Info	ref	Laptm5	lysosomal-associated protein transmembrane 5	16792
3151	0.0017235	0.0094	0.0021645	25.76	14.04	1.84	A_55_P2223582	Info	AK084630	D330023K18Rik	RIKEN cDNA D330023K18 gene	320973
3388	0.0024906	0.0126	0.004329	31.61	17.14	1.84	A_52_P206861	Info	ref	Klf8	Kruppel-like factor 8	245671
3568	0.0031672	0.0153	0.004329	182.32	99.29	1.84	A_55_P2120615	Info	ref	Ssh3	slingshot homolog 3 (Drosophila)	245857
3799	0.0041926	0.019	0.0064935	41.12	22.39	1.84	A_52_P366653	Info	ens	Hnrnph3	heterogeneous nuclear ribonucleoprotein H3	432467
3250	0.0020194	0.0107	0.0064935	49.87	27.31	1.83	A_55_P2155582	Info	ref	Nin	ninein	18080
3482	0.0028312	0.014	0.004329	703.32	384.47	1.83	A_52_P431615	Info	ref	Gm1966	predicted gene 1966	434223
3567	0.0031656	0.0153	0.0064935	74.86	40.86	1.83	A_55_P2073582	Info	ref	Ndufb11	NADH dehydrogenase (ubiquinone) 1 beta subcomplex, 11	104130
3883	0.0046187	0.0204	0.008658	60.62	33.18	1.83	A_55_P2266285	Info	AK020094	6330522J23Rik	RIKEN cDNA 6330522J23 gene	78233
3302	0.0021879	0.0114	0.0021645	14533.9	7982.28	1.82	A_55_P2110713	Info	ref	Anxa2	annexin A2	12306
3406	0.0025833	0.013	0.0064935	6649.33	3645.26	1.82	A_55_P1961760	Info		A_55_P1961760
3519	0.002972	0.0145	0.0021645	72.35	39.66	1.82	A_55_P2236622	Info	AK081327	AK081327
3562	0.0031489	0.0152	0.004329	45.63	25.12	1.82	A_52_P131458	Info	ref	Ttc39b	tetratricopeptide repeat domain 39B	69863
3685	0.0036643	0.0171	0.0021645	17.45	9.6	1.82	A_51_P518621	Info	ref	Hist1h3a	histone cluster 1, H3a	360198
3722	0.0038421	0.0177	0.0064935	80.47	44.16	1.82	A_55_P2317341	Info	tc	TC1632043
2731	0.0008338	0.00525	0.004329	92.91	51.25	1.81	A_52_P565051	Info	ref	Cpne3	copine III	70568
3195	0.0018562	0.00999	0.0064935	33.83	18.67	1.81	A_55_P2180769	Info	ref	Gls	glutaminase	14660
3503	0.0029041	0.0142	0.004329	71.26	39.4	1.81	A_55_P2128148	Info	ref	D830031N03Rik	RIKEN cDNA D830031N03 gene	442834
3520	0.0029721	0.0145	0.0021645	36.92	20.41	1.81	A_55_P2019776	Info	ref	Gxylt1	glucoside xylosyltransferase 1	223827
3625	0.0034208	0.0162	0.0021645	46.35	25.62	1.81	A_51_P192847	Info	ref	Ghdc	GH3 domain containing	80860
3773	0.0040843	0.0186	0.0064935	593.7	327.25	1.81	A_55_P1958457	Info	ref	Nbeal2	neurobeachin-like 2	235627
3827	0.0043146	0.0194	0.008658	126.5	70.08	1.81	A_51_P105887	Info	ref	Lax1	lymphocyte transmembrane adaptor 1	240754
3337	0.0023314	0.012	0.008658	3846.49	2138.7	1.8	A_55_P2014229	Info	ref	Sema4a	sema domain, immunoglobulin domain (Ig), transmembrane domain (TM) and short cytoplasmic domain, (semaphorin) 4A	20351
3868	0.0045477	0.0202	0.004329	6846.22	3804.16	1.8	A_55_P2086954	Info		A_55_P2086954
1777	9.74e-05	0.000942	0.0021645	285.62	160	1.79	A_55_P2055419	Info	ref	Arid4a	AT rich interactive domain 4A (RBP1-like)	238247
2272	0.0003358	0.00254	0.0021645	1275.58	712.27	1.79	A_55_P2169445	Info	ref	Mfsd6	major facilitator superfamily domain containing 6	98682
2980	0.0012906	0.00744	0.004329	64.8	36.21	1.79	A_55_P2170284	Info	ref	Gm5115	predicted gene 5115	330602
3279	0.0021224	0.0111	0.0064935	182.63	102.23	1.79	A_52_P434055	Info	ens	Birc3	baculoviral IAP repeat-containing 3	11796
3307	0.0022093	0.0115	0.0021645	12593.8	7062.38	1.78	A_55_P2171116	Info	ref	Lgals3	lectin, galactose binding, soluble 3	16854
2162	0.0002535	0.00202	0.0021645	676.25	382.56	1.77	A_55_P1984243	Info	ref	Naip2	NLR family, apoptosis inhibitory protein 2	17948
3082	0.0015434	0.00861	0.004329	190.19	107.67	1.77	A_52_P174775	Info	ref	Ripk1	receptor (TNFRSF)-interacting serine-threonine kinase 1	19766
3100	0.0015724	0.00872	0.0064935	470.25	266.37	1.77	A_51_P329928	Info	ref	Phlda3	pleckstrin homology-like domain, family A, member 3	27280
3501	0.0028941	0.0142	0.008658	34.24	19.36	1.77	A_52_P641195	Info	ref	1700029J07Rik	RIKEN cDNA 1700029J07 gene	69479
3673	0.0036279	0.017	0.008658	72.61	41.12	1.77	A_55_P2305525	Info	AK158814	C81189	expressed sequence C81189	97654
2904	0.0011408	0.00675	0.0021645	155.7	88.54	1.76	A_55_P2180491	Info	ref	Rrbp1	ribosome binding protein 1	81910
3633	0.0034543	0.0163	0.0021645	38.21	21.66	1.76	A_55_P2221647	Info	AK032296	AI605517	expressed sequence AI605517	106622
3652	0.0035373	0.0166	0.0108225	192.41	109.37	1.76	A_51_P144349	Info	ref	Dtx4	deltex 4 homolog (Drosophila)	207521
3911	0.0048249	0.0212	0.004329	158.18	89.63	1.76	A_55_P2444965	Info	ref	Tmem245	transmembrane protein 245	242474
1403	3.57e-05	0.000437	0.0021645	1534.92	879.42	1.75	A_55_P2013038	Info	ref	Serpinb6c	serine (or cysteine) peptidase inhibitor, clade B, member 6c	97848
2236	0.0003079	0.00237	0.0021645	246.46	140.7	1.75	A_55_P2021099	Info	ref	Tmem181a	transmembrane protein 181A	77106
3715	0.0037991	0.0176	0.008658	67.38	38.58	1.75	A_55_P2073642	Info	ref	1600014C10Rik	RIKEN cDNA 1600014C10 gene	72244
2830	0.0009992	0.00607	0.0021645	3242.26	1858.84	1.74	A_55_P2150224	Info	ens	ENSMUST00000211452
2114	0.000232	0.00189	0.0021645	2326.17	1344.89	1.73	A_55_P2124273	Info	ref	Myo1f	myosin IF	17916
2658	0.0007281	0.00471	0.0021645	114.3	66.24	1.73	A_51_P375201	Info	ref	Plk3	polo-like kinase 3	12795
3038	0.0014548	0.00823	0.004329	204.27	118.04	1.73	A_55_P2070331	Info	AK146072	Mirt1
3040	0.001456	0.00823	0.0021645	2690.31	1553.09	1.73	A_51_P234692	Info	ref	Neat1	nuclear paraspeckle assembly transcript 1 (non-protein coding)	66961
3572	0.0031814	0.0153	0.0021645	718.51	414.61	1.73	A_51_P203182	Info	ref	Apobr	apolipoprotein B receptor	171504
2521	0.000553	0.00377	0.0021645	3653.54	2118.58	1.72	A_55_P2077671	Info	ens	ENSMUST00000181542
3001	0.0013437	0.0077	0.004329	368.19	213.88	1.72	A_55_P1953459	Info	ref	Yap1	yes-associated protein 1	22601
3541	0.0030624	0.0149	0.0021645	185.5	107.88	1.72	A_51_P487869	Info	ref	Cyp4f16	cytochrome P450, family 4, subfamily f, polypeptide 16	70101
3638	0.003474	0.0164	0.0064935	212.38	123.33	1.72	A_55_P2114785	Info		A_55_P2114785
3654	0.0035406	0.0167	0.0021645	3450.11	2006.14	1.72	A_51_P312437	Info	ref	Dhrs7	dehydrogenase/reductase (SDR family) member 7	66375
2566	0.0006184	0.00414	0.0021645	24036.9	14081	1.71	A_55_P1978511	Info	ref	H2-Q7	histocompatibility 2, Q region locus 7	15018
2813	0.000958	0.00585	0.0021645	17.41	10.15	1.71	A_55_P2042849	Info	ens	Disc1	disrupted in schizophrenia 1	244667
3097	0.0015672	0.0087	0.004329	103.52	60.66	1.71	A_55_P2139937	Info	ref	Lrrc56	leucine rich repeat containing 56	70552
3403	0.0025665	0.013	0.004329	374.3	218.98	1.71	A_55_P2091676	Info	ref	Fas	Fas (TNF receptor superfamily member 6)	14102
3363	0.0023905	0.0122	0.0064935	461.11	270.65	1.7	A_55_P2088401	Info	ref	H2-T9	histocompatibility 2, T region locus 9	15051
3421	0.0026277	0.0132	0.004329	1176.66	693.28	1.7	A_55_P2099560	Info	ref	Apobec1	apolipoprotein B mRNA editing enzyme, catalytic polypeptide 1	11810
3595	0.0032736	0.0157	0.0021645	272.31	159.9	1.7	A_55_P2011084	Info	ens	Trim30b	tripartite motif-containing 30B	244183
3671	0.0036179	0.0169	0.008658	23.77	13.99	1.7	A_55_P2234889	Info	tc	TC1669239
2622	0.0006861	0.0045	0.0021645	3615.94	2135.11	1.69	A_55_P2030183	Info	ens	ENSMUST00000222988
2776	0.0008966	0.00555	0.0021645	319.21	188.87	1.69	A_55_P2333126	Info	AK088506	Mgea5	meningioma expressed antigen 5 (hyaluronidase)	76055
3353	0.0023624	0.0121	0.008658	2657.68	1571.18	1.69	A_55_P2046728	Info	ens	ENSMUST00000214180
3471	0.0027998	0.0139	0.0021645	214.81	126.87	1.69	A_51_P293069	Info	ref	Mfsd7b	major facilitator superfamily domain containing 7B	226844
3670	0.0036157	0.0169	0.0021645	146.18	86.41	1.69	A_52_P362981	Info	ref	D830050J10Rik	RIKEN cDNA D830050J10 gene	352968
3740	0.0039238	0.018	0.004329	87.55	51.86	1.69	A_52_P493091	Info	ref	Fmr1	fragile X mental retardation syndrome 1	14265
2578	0.0006313	0.00421	0.0021645	2905.51	1726.45	1.68	A_55_P2082986	Info	ref	Hmgb1	high mobility group box 1	15289
2673	0.0007461	0.0048	0.0021645	916.36	546.64	1.68	A_55_P2073789	Info		A_55_P2073789
2736	0.000839	0.00527	0.0021645	497.97	297.27	1.68	A_55_P2230968	Info	AK086771	D930050J11	uncharacterized D930050J11	414326
3725	0.0038539	0.0178	0.004329	8.17	4.87	1.68	A_51_P400976	Info	ref	Rfpl4	ret finger protein-like 4	192658
3786	0.0041364	0.0188	0.0064935	69.81	41.43	1.68	A_51_P186798	Info	AK076764	AK076764
3875	0.0045844	0.0203	0.004329	257	153.42	1.68	A_52_P386627	Info	ref	Irak3	interleukin-1 receptor-associated kinase 3	73914
1153	1.56e-05	0.000232	0.0021645	1256.55	752.07	1.67	A_55_P2143204	Info	ref	Pbxip1	pre B cell leukemia transcription factor interacting protein 1	229534
2160	0.000252	0.00201	0.0021645	1558.5	935.36	1.67	A_52_P127362	Info	ref	Vmp1	vacuole membrane protein 1	75909
2656	0.0007239	0.00469	0.0021645	3470.5	2072.7	1.67	A_55_P2169135	Info	ens	ENSMUST00000211387
3156	0.0017357	0.00945	0.0064935	65.67	39.29	1.67	A_65_P19933	Info	ref	Zdhhc23	zinc finger, DHHC domain containing 23	332175
3458	0.002761	0.0137	0.004329	95.04	56.93	1.67	A_55_P1962284	Info	ref	Klhl24	kelch-like 24	75785
3793	0.004162	0.0189	0.004329	184.44	110.17	1.67	A_55_P2112617	Info	ref	Smad4	SMAD family member 4	17128
3810	0.0042472	0.0192	0.0064935	102.55	61.43	1.67	A_52_P346033	Info	ref	Trmt1l	tRNA methyltransferase 1 like	98685
2425	0.000453	0.00321	0.004329	69.89	42.01	1.66	A_55_P2084408	Info	ref	Uba1	ubiquitin-like modifier activating enzyme 1	22201
2824	0.0009824	0.00598	0.004329	25634.3	15422.6	1.66	A_65_P19395	Info	ref	H2-D1	histocompatibility 2, D region locus 1	14964
2985	0.0013016	0.00749	0.004329	165.65	99.55	1.66	A_55_P2123566	Info	ens	Sipa1l2	signal-induced proliferation-associated 1 like 2	244668
3191	0.0018457	0.00994	0.004329	206.24	124.54	1.66	A_52_P601688	Info	ref	Abcc1	ATP-binding cassette, sub-family C (CFTR/MRP), member 1	17250
3253	0.002027	0.0107	0.0021645	135.86	81.75	1.66	A_55_P2174501	Info	ref	Stx17	syntaxin 17	67727
3547	0.0030836	0.0149	0.004329	232.02	139.87	1.66	A_55_P2243431	Info	ref	Gdap10
3681	0.0036439	0.017	0.004329	169.64	102.07	1.66	A_55_P2263098	Info	AK038100	A130078K24Rik	RIKEN cDNA A130078K24 gene	399616
3778	0.0041053	0.0187	0.004329	3853.12	2316.22	1.66	A_55_P1994032	Info	ref	Xbp1	X-box binding protein 1	22433
2906	0.0011419	0.00675	0.0021645	1560.47	946.09	1.65	A_55_P2270412	Info	AK049070	C230096K16Rik	RIKEN cDNA C230096K16 gene	414098
3167	0.001779	0.00966	0.0021645	235.56	142.78	1.65	A_55_P2376363	Info	BC016220	4930432F04Rik	RIKEN cDNA 4930432F04 gene	78792
3436	0.0026776	0.0134	0.004329	111.2	67.5	1.65	A_52_P160518	Info	ref	Sfmbt1	Scm-like with four mbt domains 1	54650
3776	0.004102	0.0187	0.0021645	346.25	209.79	1.65	A_55_P2060642	Info	ref	Spidr	scaffolding protein involved in DNA repair	224008
3839	0.0043862	0.0196	0.0064935	2713.76	1642.23	1.65	A_51_P234113	Info	ref	Nod1	nucleotide-binding oligomerization domain containing 1	107607
2843	0.00102	0.00617	0.004329	1813.53	1104.27	1.64	A_55_P1957393	Info	ens	ENSMUST00000182707
3398	0.002537	0.0128	0.004329	142.65	87.12	1.64	A_52_P249920	Info	ref	Zscan29	zinc finger SCAN domains 29	99334
3702	0.0037501	0.0174	0.0064935	48.95	29.83	1.64	A_52_P27244	Info	ref	Mapk9	mitogen-activated protein kinase 9	26420
1956	0.0001473	0.00129	0.0021645	984.89	603.97	1.63	A_52_P543430	Info	ens	ENSMUST00000198713
2574	0.0006261	0.00418	0.0021645	13.47	8.28	1.63	A_52_P661496	Info	tc	TC1696702
3108	0.0015936	0.00881	0.0064935	87.54	53.55	1.63	A_55_P2153762	Info		A_55_P2153762
3455	0.0027413	0.0136	0.0021645	14313.4	8796.15	1.63	A_51_P400752	Info	HQ258995	HQ258995
3526	0.002986	0.0146	0.004329	45.91	28.38	1.62	A_55_P2152364	Info	AK159059	Runx2os1	runt related transcription factor 2, opposite strand 1	100038355
3829	0.0043253	0.0194	0.0064935	59.03	36.36	1.62	A_55_P2240688	Info	AK156446	AK156446
2606	0.0006618	0.00437	0.0064935	2055.63	1274.28	1.61	A_55_P2049211	Info	ref	Pisd-ps1	phosphatidylserine decarboxylase, pseudogene 1	236604
2886	0.0011128	0.00663	0.0021645	253.79	157.3	1.61	A_51_P150521	Info	ref	Mgat2	mannoside acetylglucosaminyltransferase 2	217664
3755	0.0039983	0.0183	0.004329	543.91	338.22	1.61	A_52_P379337	Info	ref	Rtn4	reticulon 4	68585
3874	0.0045832	0.0203	0.004329	587.33	364.69	1.61	A_66_P119999	Info	ref	Atg7	autophagy related 7	74244
3284	0.0021393	0.0112	0.004329	2989.41	1868.99	1.6	A_55_P2157788	Info		A_55_P2157788
3697	0.0037327	0.0174	0.008658	114.93	71.7	1.6	A_55_P2153431	Info	ref	Ralgds	ral guanine nucleotide dissociation stimulator	19730
3701	0.0037472	0.0174	0.0064935	529.64	330.59	1.6	A_55_P2238406	Info	ref	6330407A03Rik	RIKEN cDNA 6330407A03 gene	70720
2901	0.0011376	0.00674	0.0021645	4021.5	2528.47	1.59	A_55_P2074081	Info	ens	ENSMUST00000122269
3094	0.0015622	0.00868	0.004329	3159.25	1991.27	1.59	A_55_P2182939	Info		A_55_P2182939
3140	0.0016882	0.00924	0.0021645	2843.06	1788.26	1.59	A_55_P2060793	Info	ens	ENSMUST00000204938
3769	0.0040617	0.0185	0.0064935	268.22	169	1.59	A_52_P392674	Info	ref	Acot9	acyl-CoA thioesterase 9	56360
3882	0.004611	0.0204	0.008658	87.3	54.93	1.59	A_55_P2061094	Info	ref	Fnta	farnesyltransferase, CAAX box, alpha	14272
2957	0.0012317	0.00716	0.004329	2548.64	1611.52	1.58	A_55_P2013780	Info	nap	NAP059649-1
3600	0.0032913	0.0157	0.0021645	209.03	132.14	1.58	A_55_P2220342	Info	ens	Rabgap1l	RAB GTPase activating protein 1-like	29809
3849	0.0044457	0.0199	0.004329	351.02	221.59	1.58	A_55_P2409088	Info	AK138015	BB163080	expressed sequence BB163080	106459
3929	0.0049564	0.0217	0.004329	101.96	64.69	1.58	A_52_P230167	Info	ref	Setbp1
1575	5.61e-05	0.000612	0.0021645	48829.8	31005.4	1.57	A_51_P129012	Info	ref	B2m	beta-2 microglobulin	12010
3342	0.0023415	0.012	0.0064935	1126.68	717	1.57	A_55_P2059904	Info	ref	Chsy1	chondroitin sulfate synthase 1	269941
3344	0.0023446	0.0121	0.004329	272.57	173.6	1.57	A_51_P333349	Info	ref	Tmem120a	transmembrane protein 120A	215210
3606	0.0033081	0.0158	0.0064935	151.1	95.96	1.57	A_55_P1983070	Info	ref	Uhrf1bp1	UHRF1 (ICBP90) binding protein 1	224648
3709	0.0037712	0.0175	0.004329	468.4	297.83	1.57	A_55_P2023952	Info	ref	Arpc3	actin related protein 2/3 complex, subunit 3	56378
3732	0.003898	0.018	0.0064935	161.83	103.19	1.57	A_55_P2349752	Info	AK136342	8030494B02Rik	Riken cDNA 8030494B02 gene	654493
3736	0.0039124	0.018	0.0108225	631.35	401.61	1.57	A_51_P203955	Info	ref	Gbp2	guanylate binding protein 2	14469
3864	0.0045264	0.0201	0.004329	182.23	116.16	1.57	A_55_P1989578	Info	AK132421	AK132421
2070	0.0002001	0.00166	0.0021645	506.2	324.6	1.56	A_51_P495379	Info	ref	Fhod1	formin homology 2 domain containing 1	234686
3636	0.0034665	0.0164	0.004329	3119.6	1999.77	1.56	A_52_P658974	Info	ens	ENSMUST00000121222
2646	0.0007117	0.00462	0.0021645	6264.08	4051.6	1.55	A_55_P2018847	Info	ref	Crlf2	cytokine receptor-like factor 2	57914
2746	0.0008546	0.00535	0.0021645	22442.2	14474.7	1.55	A_51_P237754	Info	ref	H2-T23	histocompatibility 2, T region locus 23	15040
2761	0.0008717	0.00543	0.0021645	501.87	323.96	1.55	A_55_P1984009	Info	ref	Rsph3b	radial spoke 3B homolog (Chlamydomonas)	100037282
3182	0.0018202	0.00983	0.004329	223.88	144.33	1.55	A_51_P113403	Info	ref	Slc26a11	solute carrier family 26, member 11	268512
3667	0.0036002	0.0169	0.0021645	2426.85	1567.71	1.55	A_52_P84096	Info	ref	Pgd
3184	0.0018214	0.00983	0.004329	710.86	462.94	1.54	A_51_P338600	Info	ref	Tmem14c	transmembrane protein 14C	66154
3294	0.0021666	0.0113	0.008658	110.16	71.63	1.54	A_55_P1972252	Info	ref	Slc12a6
3824	0.0043069	0.0194	0.004329	151.75	98.68	1.54	A_55_P2159895	Info	ref	Zfp52	zinc finger protein 52	22710
3865	0.0045337	0.0202	0.0108225	817.67	530.59	1.54	A_66_P129730	Info	ref	Pdia3	protein disulfide isomerase associated 3	14827
1291	2.43e-05	0.000324	0.0021645	250.94	163.73	1.53	A_51_P133792	Info	ref	Prickle3	prickle homolog 3 (Drosophila)	54630
3114	0.0016147	0.00891	0.004329	796.07	520.14	1.53	A_55_P2028788	Info	ref	Slc39a11	solute carrier family 39 (metal ion transporter), member 11	69806
3157	0.0017365	0.00946	0.0021645	2893.93	1894.98	1.53	A_51_P424499	Info	ref	Txn1	thioredoxin 1	22166
3463	0.0027878	0.0138	0.0021645	251.12	164.37	1.53	A_55_P2064652	Info	ref	Trim12c	tripartite motif-containing 12C	319236
3499	0.0028784	0.0141	0.004329	224.63	146.91	1.53	A_55_P2078428	Info	ref	Tstd1	thiosulfate sulfurtransferase (rhodanese)-like domain containing 1	226654
3542	0.0030661	0.0149	0.0064935	39.53	25.85	1.53	A_55_P2410325	Info	AK011582	2610028D06Rik	RIKEN cDNA 2610028D06 gene	76359
3543	0.0030719	0.0149	0.0108225	509.84	332.73	1.53	A_51_P276939	Info	ref	Gmip	Gem-interacting protein	78816
3859	0.0044881	0.02	0.008658	144.78	94.32	1.53	A_66_P125734	Info	ref	Tnip2	TNFAIP3 interacting protein 2	231130
3931	0.0049771	0.0218	0.0021645	593.51	387.43	1.53	A_55_P2157200	Info	LF194175	LF194175
1593	5.88e-05	0.000634	0.0021645	142.66	93.81	1.52	A_55_P2060459	Info	ref	Nsd3
3055	0.0014848	0.00835	0.0021645	1948.86	1281.29	1.52	A_55_P1992910	Info	ref	Gyg	glycogenin	27357
3178	0.0018016	0.00974	0.004329	741.9	489.31	1.52	A_51_P114910	Info	ref	Cstb	cystatin B	13014
3412	0.0026016	0.0131	0.004329	361.64	238.7	1.52	A_52_P648688	Info	ref	Zc3h12d	zinc finger CCCH type containing 12D	237256
3599	0.0032912	0.0157	0.004329	417.68	274.5	1.52	A_51_P312497	Info	ref	Atp7a	ATPase, Cu++ transporting, alpha polypeptide	11977
3724	0.0038527	0.0178	0.004329	1325.15	873.47	1.52	A_52_P339996	Info	ref	Slc6a6	solute carrier family 6 (neurotransmitter transporter, taurine), member 6	21366
3837	0.004358	0.0195	0.004329	1776.13	1167.81	1.52	A_55_P2043531	Info	ens	ENSMUST00000184467
3902	0.0047593	0.021	0.008658	14.2	9.33	1.52	A_51_P137184	Info	ref	Fam209	family with sequence similarity 209	76426
2395	0.0004242	0.00304	0.0021645	25817	17141.7	1.51	A_55_P1966843	Info	ref	Gm12070	predicted gene 12070	654472
3319	0.0022615	0.0117	0.0064935	19635.5	13007.1	1.51	A_55_P1972481	Info	tc	NP883496
3629	0.0034401	0.0163	0.004329	142.36	94.44	1.51	A_52_P329314	Info	AK089904	AK089904
2240	0.0003092	0.00237	0.0021645	2620.78	1746.07	1.5	A_51_P187082	Info	ref	G6pdx	glucose-6-phosphate dehydrogenase X-linked	14381
3085	0.0015481	0.00862	0.004329	268280	178800	1.5	A_55_P2112737	Info	ref	Actb	actin, beta	11461
3209	0.0018955	0.0102	0.0021645	2127.15	1428.11	1.49	A_55_P2015304	Info	ens	ENSMUST00000121009
3322	0.0022676	0.0117	0.0021645	92.31	61.96	1.49	A_55_P2339650	Info	ref	Hnrnpl	heterogeneous nuclear ribonucleoprotein L	15388
3664	0.0035808	0.0168	0.0064935	191.8	129.11	1.49	A_55_P2248320	Info	AK049485	C430003N24Rik	RIKEN cDNA C430003N24 gene	320358
3147	0.001715	0.00937	0.0021645	596.72	404.42	1.48	A_51_P453043	Info	ref	Aacs	acetoacetyl-CoA synthetase	78894
3710	0.0037746	0.0175	0.0064935	1283.56	869.57	1.48	A_55_P2057913	Info	ens	ENSMUST00000117499
2637	0.0007005	0.00457	0.004329	402.94	274.38	1.47	A_55_P2124543	Info	ref	Gnptg	N-acetylglucosamine-1-phosphotransferase, gamma subunit	214505
3604	0.0033054	0.0158	0.004329	36649.1	24971.2	1.47	A_55_P1980831	Info	ref	Arpc2	actin related protein 2/3 complex, subunit 2	76709
2959	0.0012339	0.00717	0.0021645	24100.5	16471.8	1.46	A_55_P2090209	Info	ref	Tpm3	tropomyosin 3, gamma	59069
3189	0.0018413	0.00993	0.0064935	139.36	95.55	1.46	A_55_P2116664	Info	ref	Hook2	hook homolog 2 (Drosophila)	170833
3728	0.0038669	0.0178	0.0064935	2276.57	1563.75	1.46	A_52_P367060	Info	ref	Atxn2l	ataxin 2-like	233871
3834	0.0043443	0.0195	0.008658	745.89	512.63	1.46	A_66_P114862	Info	ref	Ankrd11	ankyrin repeat domain 11	77087
3899	0.0047504	0.0209	0.0064935	302.81	207.19	1.46	A_51_P299287	Info	ref	Impa2	inositol (myo)-1(or 4)-monophosphatase 2	114663
2079	0.0002083	0.00172	0.0021645	19957.1	13803.2	1.45	A_55_P2000548	Info	ref	Cfl1	cofilin 1, non-muscle	12631
2758	0.0008682	0.00541	0.0021645	88.74	61.09	1.45	A_55_P1973402	Info	ref	Tada2a	transcriptional adaptor 2A	217031
2865	0.0010618	0.00637	0.004329	342.11	235.38	1.45	A_55_P1989539	Info	ref	Cklf	chemokine-like factor	75458
3046	0.0014682	0.00829	0.004329	183.28	126.04	1.45	A_55_P2098683	Info	ref	St7l	suppression of tumorigenicity 7-like	229681
3569	0.0031682	0.0153	0.008658	321.03	222.1	1.45	A_55_P1975793	Info	ref	Srd5a3	steroid 5 alpha-reductase 3	57357
3835	0.0043466	0.0195	0.008658	492.83	338.89	1.45	A_51_P337662	Info	ref	Ints6l
2349	0.0003855	0.00282	0.0021645	27526.1	19097.1	1.44	A_55_P2102181	Info		A_55_P2102181
2614	0.000673	0.00443	0.004329	903.76	628.44	1.44	A_51_P223404	Info	ref	Plin3	perilipin 3	66905
2912	0.0011495	0.00679	0.0021645	337.4	235	1.44	A_55_P2011026	Info	ref	Zfp296	zinc finger protein 296	63872
2905	0.0011418	0.00675	0.0021645	438.86	307.93	1.43	A_51_P142187	Info	ref	Abhd11	abhydrolase domain containing 11	68758
3187	0.0018265	0.00985	0.0021645	26749.2	18647.4	1.43	A_55_P2186027	Info	ref	Gapdh
3648	0.0035264	0.0166	0.004329	154.58	108.14	1.43	A_52_P159885	Info	ref	Ddx49
3822	0.0042952	0.0193	0.0021645	441.98	308.54	1.43	A_51_P220135	Info	ref	Nfatc1	nuclear factor of activated T cells, cytoplasmic, calcineurin dependent 1	18018
3922	0.0049095	0.0215	0.0064935	100.54	70.18	1.43	A_52_P114620	Info	ref	Elmo3	engulfment and cell motility 3	234683
2840	0.0010161	0.00615	0.0021645	222.09	156.01	1.42	A_55_P2246344	Info	AK037541	5830407E08Rik	RIKEN cDNA 5830407E08 gene	76013
3760	0.0040142	0.0184	0.0064935	1533.9	1083.91	1.42	A_51_P487360	Info	ref	Hpcal1	hippocalcin-like 1	53602
2872	0.0010741	0.00643	0.0064935	290.72	206.25	1.41	A_55_P2373852	Info	ref	Esyt2	extended synaptotagmin-like protein 2	52635
3617	0.0033901	0.0161	0.0021645	7720.52	5480.05	1.41	A_51_P165330	Info	ref	Mrpl33	mitochondrial ribosomal protein L33	66845
3642	0.0034931	0.0165	0.0064935	3757.15	2657.19	1.41	A_55_P2002150	Info	ref	Pgs1	phosphatidylglycerophosphate synthase 1	74451
3930	0.0049752	0.0218	0.008658	218.11	154.76	1.41	A_55_P2322555	Info	AK031230	5930433N17Rik	RIKEN cDNA 5930433N17 gene	399623
3788	0.0041482	0.0188	0.008658	2848.49	2028.26	1.4	A_55_P2005440	Info	ref	Dennd5a	DENN/MADD domain containing 5A	19347
3813	0.0042514	0.0192	0.008658	1572.02	1125.31	1.4	A_55_P2064043	Info	ref	Cd44	CD44 antigen	12505
3893	0.0046963	0.0207	0.0108225	1050.72	752.13	1.4	A_55_P1984730	Info	ref	Sgpl1	sphingosine phosphate lyase 1	20397
2696	0.0007795	0.00497	0.0021645	10924.5	7847.36	1.39	A_55_P2030433	Info	ref	Gpi1	glucose phosphate isomerase 1	14751
2729	0.0008319	0.00524	0.004329	1634.93	1173.28	1.39	A_55_P2041723	Info	ref	Mid1ip1	Mid1 interacting protein 1 (gastrulation specific G12-like (zebrafish))	68041
3320	0.0022652	0.0117	0.0064935	2620.53	1887.55	1.39	A_51_P423578	Info	ref	Slfn2	schlafen 2	20556
3577	0.0031886	0.0153	0.0064935	1687.35	1218.2	1.39	A_55_P1994913	Info	ref	Ppp2cb	protein phosphatase 2 (formerly 2A), catalytic subunit, beta isoform	19053
3627	0.0034294	0.0163	0.0064935	2258.99	1630.73	1.39	A_55_P2100700	Info	ref	Pygo2	pygopus 2	68911
3738	0.003917	0.018	0.004329	487.7	349.95	1.39	A_55_P2185595	Info	ref	Samd4b	sterile alpha motif domain containing 4B	233033
3005	0.0013539	0.00774	0.0021645	23996.7	17342	1.38	A_55_P2007022	Info	ref	Adgre5	adhesion G protein-coupled receptor E5	26364
3245	0.0020024	0.0106	0.0064935	1654.74	1195.84	1.38	A_52_P263518	Info	ref	Gng2	guanine nucleotide binding protein (G protein), gamma 2	14702
3706	0.0037656	0.0175	0.004329	2439.54	1766.08	1.38	A_55_P1968108	Info	ens	ENSMUST00000121384
3764	0.0040302	0.0184	0.008658	440.31	318.52	1.38	A_52_P35304	Info	ref	Chkb	choline kinase beta	12651
3790	0.0041575	0.0189	0.0021645	34.01	24.56	1.38	A_55_P2035963	Info	ref	Hipk3	homeodomain interacting protein kinase 3	15259
3327	0.0022862	0.0118	0.0108225	2150.36	1568.84	1.37	A_51_P155313	Info	ref	Gsto1	glutathione S-transferase omega 1	14873
3447	0.0027164	0.0135	0.0064935	87.31	63.69	1.37	A_55_P2182392	Info	ref	Adat3	adenosine deaminase, tRNA-specific 3	100113398
3531	0.0030154	0.0147	0.004329	4374.58	3193.35	1.37	A_55_P2113210	Info	ref	Cyth4	cytohesin 4	72318
3574	0.0031825	0.0153	0.0064935	24989.4	18213.9	1.37	A_55_P2001510	Info	LF201720	LF201720
3714	0.0037964	0.0176	0.004329	27321.3	19906.5	1.37	A_55_P2106424	Info	ens	ENSMUST00000181173
3908	0.0047827	0.021	0.0064935	731.79	533.78	1.37	A_55_P2166262	Info	ref	Rnf215	ring finger protein 215	71673
3609	0.0033134	0.0158	0.0064935	1040	763.35	1.36	A_55_P1975695	Info	ref	Snx18	sorting nexin 18	170625
3635	0.0034599	0.0164	0.0021645	24569.2	18037.2	1.36	A_55_P2106956	Info	ref	Gm5523	predicted pseudogene 5523	433273
3699	0.0037436	0.0174	0.0064935	291.86	215.04	1.36	A_52_P264902	Info	ref	Dnajc3	DnaJ (Hsp40) homolog, subfamily C, member 3	100037258
2849	0.0010315	0.00622	0.004329	203.6	151.3	1.35	A_55_P1992655	Info	ref	Hdac6	histone deacetylase 6	15185
3276	0.0021106	0.0111	0.0021645	2184.53	1617.57	1.35	A_55_P1973643	Info	ref	Raf1
3578	0.0031968	0.0154	0.0064935	4810.1	3558.45	1.35	A_55_P2058757	Info	ref	Cap1	CAP, adenylate cyclase-associated protein 1 (yeast)	12331
3231	0.001969	0.0105	0.004329	19702.3	14847.2	1.33	A_55_P2072373	Info	ref	Msn	moesin	17698
3424	0.0026382	0.0132	0.0064935	3064.29	2304.6	1.33	A_55_P2166985	Info	ref	Dedd2	death effector domain-containing DNA binding protein 2	67379
3628	0.0034335	0.0163	0.008658	802.48	604.24	1.33	A_55_P2188464	Info	ref	Uhrf1bp1l	UHRF1 (ICBP90) binding protein 1-like	75089
3378	0.0024496	0.0125	0.008658	497.91	377.6	1.32	A_51_P366161	Info	ref	Mpg
3771	0.0040728	0.0186	0.0064935	1256.26	982.2	1.28	A_55_P2086258	Info	ref	Pan3
3415	0.0026215	0.0132	0.008658	297.85	234.87	1.27	A_52_P257523	Info	ref	1110065P20Rik	RIKEN cDNA 1110065P20 gene	68920
3684	0.0036638	0.0171	0.008658	893.29	746.31	1.2	A_66_P139167	Info	ref	Safb	scaffold attachment factor B	224903
3900	0.0047507	0.0209	0.0108225	2133.16	2619.85	0.81	A_51_P372702	Info	ref	Il16	interleukin 16	16170
3879	0.004601	0.0204	0.0064935	104.82	131.75	0.8	A_55_P2157195	Info	ref	Gm34006	predicted gene, 34006	102637112
3171	0.0017854	0.00968	0.0021645	14874.7	19002.6	0.78	A_55_P2169721	Info	ref	Rps17	ribosomal protein S17	20068
3852	0.0044789	0.02	0.0021645	613.22	784.49	0.78	A_51_P165165	Info	ref	Hibadh	3-hydroxyisobutyrate dehydrogenase	58875
2301	0.000354	0.00264	0.004329	937.32	1218.21	0.77	A_52_P400224	Info	ref	Ccs	copper chaperone for superoxide dismutase	12460
3051	0.0014771	0.00832	0.0064935	7115.22	9316.32	0.76	A_52_P121960	Info	tc	TC1627788
3110	0.0015952	0.00882	0.004329	726.44	956.12	0.76	A_55_P2026475	Info	ens	ENSMUST00000119296
3225	0.0019389	0.0103	0.0021645	79.7	105.68	0.75	A_55_P2036942	Info	ref	Rangrf	RAN guanine nucleotide release factor	57785
3313	0.0022382	0.0116	0.0021645	1148.95	1553.53	0.74	A_55_P2098880	Info	ref	Galnt10	UDP-N-acetyl-alpha-D-galactosamine:polypeptide N-acetylgalactosaminyltransferase 10	171212
3558	0.0031324	0.0151	0.0064935	1258	1693.22	0.74	A_55_P2050877	Info	ref	Plekhg2	pleckstrin homology domain containing, family G (with RhoGef domain) member 2	101497
3927	0.0049517	0.0217	0.0064935	47.6	64.37	0.74	A_55_P2027360	Info	ens	ENSMUST00000103570
3065	0.0015072	0.00845	0.004329	552.67	757.73	0.73	A_55_P1966765	Info		A_55_P1966765
2462	0.0004855	0.00339	0.0021645	292.18	406.84	0.72	A_55_P2032081	Info	ref	Dbp	D site albumin promoter binding protein	13170
3529	0.0030091	0.0147	0.0021645	27.37	38.03	0.72	A_55_P2106801	Info	ref	Bglap3	bone gamma-carboxyglutamate protein 3	12095
2519	0.0005499	0.00375	0.004329	17.69	24.85	0.71	A_55_P2156953	Info	ref	9430007A20Rik	RIKEN cDNA 9430007A20 gene	381572
3138	0.0016792	0.0092	0.0064935	776.32	1086.24	0.71	A_52_P637730	Info	ref	Ubl4a
3454	0.0027376	0.0136	0.0021645	12646.1	17748	0.71	A_55_P2016967	Info	ref	Gm8451	predicted gene 8451	667090
3863	0.0045228	0.0201	0.008658	11390.2	15966.8	0.71	A_55_P2052470	Info	ref	Uqcrh	ubiquinol-cytochrome c reductase hinge protein	66576
1522	5e-05	0.000565	0.0021645	15874.3	22779.4	0.7	A_55_P1985565	Info	ens	ENSMUST00000195228
2634	0.0006962	0.00454	0.0021645	400.77	573.53	0.7	A_51_P291819	Info	ref	2310033P09Rik	RIKEN cDNA 2310033P09 gene	67862
2834	0.0010058	0.0061	0.0021645	57.36	82.4	0.7	A_51_P232705	Info	ref	Commd9	COMM domain containing 9	76501
3437	0.0026797	0.0134	0.0064935	523.71	750.88	0.7	A_55_P2088630	Info	ref	Ap3s2	adaptor-related protein complex 3, sigma 2 subunit	11778
3650	0.0035293	0.0166	0.0021645	116.59	167.43	0.7	A_66_P134294	Info	ref	Uba1y	ubiquitin-activating enzyme, Chr Y	22202
2446	0.0004709	0.00331	0.0021645	68.83	99.72	0.69	A_55_P2037777	Info	ref	BC040756	cDNA sequence BC040756	414073
2760	0.0008715	0.00543	0.004329	7013.01	10105.1	0.69	A_55_P1997895	Info	ref	Rpl35a	ribosomal protein L35A	57808
3217	0.0019212	0.0103	0.004329	2634.5	3807.13	0.69	A_52_P552832	Info	ref	Ndufa4	NADH dehydrogenase (ubiquinone) 1 alpha subcomplex, 4	17992
2707	0.0007922	0.00503	0.0021645	967.52	1419.96	0.68	A_55_P2136765	Info	ref	Uqcr10	ubiquinol-cytochrome c reductase, complex III subunit X	66152
2844	0.0010203	0.00617	0.0021645	1438.49	2125.16	0.68	A_55_P2053541	Info		A_55_P2053541
3238	0.0019925	0.0106	0.0064935	85.96	126.12	0.68	A_55_P2187206	Info		A_55_P2187206
3656	0.003542	0.0167	0.0021645	6.57	9.67	0.68	A_51_P122425	Info	ref	Ctf1	cardiotrophin 1	13019
3708	0.0037682	0.0175	0.0064935	77.49	114.08	0.68	A_55_P2440441	Info	ref	Wdhd1	WD repeat and HMG-box DNA binding protein 1	218973
3713	0.0037885	0.0175	0.0064935	126.85	185.33	0.68	A_55_P2108248	Info	ref	Art4
3806	0.0042275	0.0191	0.008658	462.74	676.08	0.68	A_55_P1953931	Info	ref	Fam193a	family with sequence similarity 193, member A	231128
1183	1.8e-05	0.000261	0.0021645	12860.1	19283.6	0.67	A_55_P2138436	Info	ens	ENSMUST00000186115
1249	2.18e-05	0.0003	0.0021645	1368.24	2057.24	0.67	A_55_P2069875	Info	ref	Trim44	tripartite motif-containing 44	80985
1821	0.0001078	0.00102	0.0021645	554.31	828.37	0.67	A_51_P184910	Info	ref	Phpt1	phosphohistidine phosphatase 1	75454
1947	0.0001436	0.00127	0.0021645	7703.88	11431.8	0.67	A_55_P2043317	Info	ref	Bag1	BCL2-associated athanogene 1	12017
2527	0.0005578	0.00379	0.004329	960.78	1442.08	0.67	A_52_P520397	Info	ref	Timm8b	translocase of inner mitochondrial membrane 8B	30057
3149	0.0017183	0.00938	0.004329	35.97	53.45	0.67	A_55_P2082418	Info	ref	2610206C17Rik	RIKEN cDNA 2610206C17 gene	72495
3485	0.0028435	0.014	0.0064935	1740.88	2588.84	0.67	A_55_P1981775	Info		A_55_P1981775
3496	0.0028727	0.0141	0.004329	267.55	398.65	0.67	A_55_P2295671	Info	AU018847	D9Ertd720e	DNA segment, Chr 9, ERATO Doi 720, expressed	52145
3544	0.0030779	0.0149	0.012987	46.93	69.69	0.67	A_55_P2067400	Info		A_55_P2067400
1375	3.3e-05	0.000412	0.0021645	12755.9	19309.5	0.66	A_55_P2018393	Info	ens	ENSMUST00000205215
1860	0.0001166	0.00108	0.0021645	28.8	43.76	0.66	A_55_P1962435	Info		A_55_P1962435
1959	0.0001501	0.00132	0.0021645	739.48	1120.04	0.66	A_55_P2075359	Info	ref	Gm8994	predicted gene 8994	668137
2017	0.0001725	0.00147	0.0021645	75.24	113.99	0.66	A_55_P2241204	Info	ref	1500015A07Rik	RIKEN cDNA 1500015A07 gene	68982
2284	0.0003413	0.00257	0.0021645	20.05	30.52	0.66	A_55_P2185536	Info		A_55_P2185536
2719	0.0008096	0.00512	0.004329	3310.08	5030.22	0.66	A_55_P2149001	Info		A_55_P2149001
2816	0.0009664	0.0059	0.0021645	101.87	154.87	0.66	A_55_P1971330	Info	ens	ENSMUST00000086601
3019	0.0013974	0.00796	0.004329	159.86	241.89	0.66	A_55_P2050592	Info	ref	Gm5785	predicted gene 5785	544864
3145	0.001702	0.0093	0.004329	258.43	392.81	0.66	A_55_P2142172	Info	ref	Olfr1229	olfactory receptor 1229	257921
3379	0.0024501	0.0125	0.008658	17.7	26.95	0.66	A_55_P2326582	Info	AK017527	5730408K05Rik	RIKEN cDNA 5730408K05 gene	67531
3651	0.0035303	0.0166	0.0064935	1206.43	1840.36	0.66	A_55_P2037712	Info	ref	Smc4	structural maintenance of chromosomes 4	70099
3718	0.0038166	0.0176	0.0021645	907.07	1367.75	0.66	A_52_P453884	Info	ref	Foxo1	forkhead box O1	56458
1813	0.0001062	0.00101	0.0021645	213.9	330.19	0.65	A_55_P2068988	Info	ens	ENSMUST00000120115
2177	0.0002641	0.00209	0.0021645	972.01	1493.17	0.65	A_55_P2098802	Info	ref	Uqcrq	ubiquinol-cytochrome c reductase, complex III subunit VII	22272
2266	0.00033	0.0025	0.004329	520.35	795.62	0.65	A_51_P160344	Info	ref	Cenpv	centromere protein V	73139
2470	0.000492	0.00342	0.0021645	868.28	1326.89	0.65	A_52_P180408	Info	ref	Bcas2	breast carcinoma amplified sequence 2	68183
3247	0.002014	0.0107	0.0021645	1000.63	1550.45	0.65	A_55_P2119962	Info	ref	1110034G24Rik	RIKEN cDNA 1110034G24 gene	73747
3392	0.0025158	0.0127	0.0021645	144.15	222.94	0.65	A_66_P108011	Info	ens	ENSMUST00000103363
3410	0.0025971	0.0131	0.0021645	27.13	41.65	0.65	A_55_P2160528	Info	ref	Slc8a3
3703	0.0037562	0.0174	0.0064935	29.26	44.82	0.65	A_52_P154589	Info	ref	Wdr20	WD repeat domain 20	69641
3717	0.0038023	0.0176	0.004329	227.14	349.65	0.65	A_55_P2082425	Info	ref	1500011K16Rik	RIKEN cDNA 1500011K16 gene	67885
3741	0.0039241	0.018	0.0064935	211.86	325.97	0.65	A_55_P2080649	Info	ref	Zfp691	zinc finger protein 691	195522
3795	0.0041711	0.0189	0.0064935	19.36	29.59	0.65	A_55_P2124523	Info		A_55_P2124523
2164	0.0002557	0.00203	0.0021645	222.54	345.29	0.64	A_55_P2275054	Info	U76618	Nrap	nebulin-related anchoring protein	18175
2294	0.0003478	0.00261	0.0021645	2373.67	3688.9	0.64	A_66_P135882	Info	ref	Rrp1	ribosomal RNA processing 1 homolog (S. cerevisiae)	18114
2491	0.0005198	0.00359	0.0021645	143.63	222.87	0.64	A_52_P644534	Info	ref	Dhrsx	dehydrogenase/reductase (SDR family) X chromosome	236082
2771	0.0008929	0.00554	0.0021645	47.46	74.39	0.64	A_55_P2175260	Info	ref	Tet3	tet methylcytosine dioxygenase 3	194388
3016	0.0013833	0.00788	0.0021645	180.98	283.66	0.64	A_51_P389636	Info	ref	Kcnn4	potassium intermediate/small conductance calcium-activated channel, subfamily N, member 4	16534
3058	0.0014894	0.00837	0.0064935	1374.4	2148.6	0.64	A_55_P2146535	Info	ref	Cnr2	cannabinoid receptor 2 (macrophage)	12802
3078	0.0015378	0.00859	0.0064935	4354.27	6777.52	0.64	A_51_P396752	Info	ref	Arl2bp
3779	0.0041058	0.0187	0.0064935	428.01	664.65	0.64	A_55_P2010778	Info	ref	Il11ra1	interleukin 11 receptor, alpha chain 1	16157
3850	0.0044699	0.02	0.0064935	4843.77	7543.88	0.64	A_55_P2058871	Info	ref	Otud5	OTU domain containing 5	54644
3862	0.0045181	0.0201	0.0021645	64.41	100.09	0.64	A_55_P2172956	Info	ref	Cnih2	cornichon homolog 2 (Drosophila)	12794
3903	0.0047604	0.021	0.008658	47485.2	74638	0.64	A_55_P2084763	Info	ens	ENSMUST00000099425
672	2.2e-06	5.63e-05	0.0021645	4348.47	6873.9	0.63	A_55_P1963414	Info	ens	ENSMUST00000077309
1826	0.0001088	0.00102	0.0021645	397.76	630.72	0.63	A_55_P2155764	Info	tc	TC1726805
1830	0.0001101	0.00103	0.0021645	205.97	328.36	0.63	A_66_P135130	Info	ref	Tmem161a	transmembrane protein 161A	234371
2226	0.0003025	0.00234	0.0021645	264.04	417.07	0.63	A_55_P2070992	Info	ref	Aldoc	aldolase C, fructose-bisphosphate	11676
2499	0.0005296	0.00364	0.0021645	146.67	232.22	0.63	A_55_P2029533	Info	ref	Zfp57	zinc finger protein 57	22715
2510	0.0005411	0.00371	0.004329	48.88	77.01	0.63	A_55_P2065586	Info	ref	Gm15417	predicted gene 15417	545539
2528	0.0005624	0.00382	0.0021645	313.67	498.94	0.63	A_52_P120612	Info	ref	Grap2	GRB2-related adaptor protein 2	17444
2684	0.0007607	0.00487	0.0021645	360.75	575.36	0.63	A_55_P2173982	Info	ref	Rrm2	ribonucleotide reductase M2	20135
2910	0.0011467	0.00677	0.004329	33.32	52.94	0.63	A_55_P2326260	Info	ref	4930525G20Rik	RIKEN cDNA 4930525G20 gene	320163
2914	0.0011515	0.00679	0.0021645	73.28	116.62	0.63	A_55_P1985304	Info	ref	Krtap5-3	keratin associated protein 5-3	77215
3631	0.0034457	0.0163	0.004329	131.35	209.25	0.63	A_55_P2074337	Info	ref	Ngf	nerve growth factor	18049
3719	0.0038355	0.0177	0.0064935	2285.9	3637.02	0.63	A_55_P2168189	Info	ens	ENSMUST00000119137
3737	0.0039147	0.018	0.004329	21.77	34.38	0.63	A_51_P401263	Info	ref	Eme1	essential meiotic endonuclease 1 homolog 1 (S. pombe)	268465
3836	0.0043569	0.0195	0.0064935	188.54	297.8	0.63	A_55_P2175494	Info	ref	Gm20492	predicted gene 20492	102632786
1126	1.48e-05	0.000226	0.0021645	383.95	620.56	0.62	A_55_P2017640	Info	ref	Phf7	PHD finger protein 7	71838
1393	3.48e-05	0.000429	0.0021645	38.06	61.54	0.62	A_55_P2113187	Info	ref	LOC102638913	otolin-1-like	102638913
1929	0.0001375	0.00123	0.0021645	625.54	1003.27	0.62	A_55_P2081437	Info	ens	Carmil2
2135	0.0002396	0.00193	0.0021645	1781.86	2890.38	0.62	A_51_P258698	Info	ref	Phf8	PHD finger protein 8	320595
2140	0.0002422	0.00195	0.0021645	65.36	106.26	0.62	A_55_P2154263	Info	ens	Cbx1	chromobox 1	12412
2608	0.0006638	0.00438	0.004329	15.99	25.73	0.62	A_55_P2141724	Info	ref	Gm13275	predicted gene 13275	545652
2626	0.0006878	0.0045	0.0021645	37.03	59.81	0.62	A_55_P2178317	Info	ref	Gm9199	predicted gene 9199	668489
3025	0.0014136	0.00803	0.004329	15.16	24.26	0.62	A_55_P2130890	Info	ref	Parva	parvin, alpha	57342
3125	0.0016466	0.00905	0.004329	2623.41	4253.66	0.62	A_51_P181365	Info	ref	Usmg5	upregulated during skeletal muscle growth 5	66477
3172	0.0017872	0.00968	0.0021645	396.01	638.22	0.62	A_51_P253803	Info	ref	Mki67	antigen identified by monoclonal antibody Ki 67	17345
3297	0.0021722	0.0113	0.004329	57.41	92.27	0.62	A_55_P1996294	Info		A_55_P1996294
3329	0.0022897	0.0118	0.004329	81.93	131.62	0.62	A_65_P16059	Info	ref	Tgfbr3	transforming growth factor, beta receptor III	21814
3362	0.0023875	0.0122	0.0108225	29.19	46.75	0.62	A_55_P2336623	Info	AK087301	E030042N06Rik	RIKEN cDNA E030042N06 gene	319728
3707	0.0037664	0.0175	0.004329	656.03	1064.85	0.62	A_55_P2104662	Info	ref	Ttc33	tetratricopeptide repeat domain 33	67515
3721	0.0038366	0.0177	0.0064935	35.19	56.61	0.62	A_55_P1978521	Info	ref	Gbp10	guanylate-binding protein 10	626578
3881	0.004608	0.0204	0.0021645	1275.75	2056.02	0.62	A_55_P2084238	Info		A_55_P2084238
3885	0.0046211	0.0204	0.0108225	860.56	1382.98	0.62	A_55_P1977533	Info	ref	Eno3	enolase 3, beta muscle	13808
2049	0.0001883	0.00158	0.0021645	195.96	319	0.61	A_55_P1993019	Info		A_55_P1993019
2091	0.000218	0.00179	0.0021645	452.36	742.06	0.61	A_55_P2078204	Info	ref	Prr5	proline rich 5 (renal)	109270
2458	0.0004824	0.00337	0.0021645	123.7	201.51	0.61	A_52_P276525	Info	ref	Ankrd9	ankyrin repeat domain 9	74251
2513	0.0005432	0.00372	0.0021645	852.26	1387.91	0.61	A_55_P2072906	Info	LF192679	LF192679
2666	0.0007375	0.00476	0.004329	129.92	214.05	0.61	A_55_P2335695	Info	ref	Ndor1	NADPH dependent diflavin oxidoreductase 1	78797
2847	0.0010236	0.00618	0.0021645	45.87	75.24	0.61	A_51_P142346	Info	ref	Fancm	Fanconi anemia, complementation group M	104806
2853	0.0010361	0.00624	0.0021645	24.05	39.3	0.61	A_55_P2185415	Info	ref	Thap7	THAP domain containing 7	69009
2961	0.0012353	0.00717	0.0021645	1365.27	2246.96	0.61	A_55_P2102135	Info	ref	Rdh12	retinol dehydrogenase 12	77974
3015	0.0013724	0.00782	0.0021645	754.03	1231.05	0.61	A_55_P2045086	Info	ens	ENSMUST00000117752
3049	0.0014747	0.00831	0.0021645	19.11	31.44	0.61	A_55_P2133617	Info	ref	1700016A09Rik	RIKEN cDNA 1700016A09 gene	74227
3466	0.0027911	0.0138	0.004329	53.17	87.81	0.61	A_66_P129348	Info	BB517238	BB517238
3548	0.0030867	0.015	0.004329	9.02	14.79	0.61	A_52_P113830	Info	ref	1600025M17Rik	RIKEN cDNA 1600025M17 gene	72030
3555	0.003113	0.0151	0.004329	1292.32	2131.08	0.61	A_55_P2020572	Info	ref	Psme3	proteaseome (prosome, macropain) activator subunit 3 (PA28 gamma, Ki)	19192
3586	0.0032277	0.0155	0.008658	33.15	54.03	0.61	A_55_P2374668	Info	AK018447	8430428J23Rik	RIKEN cDNA 8430428J23 gene	74534
3934	0.0049908	0.0218	0.008658	533.31	877.1	0.61	A_55_P2004746	Info	ref	Xkrx	X Kell blood group precursor related X linked	331524
2004	0.0001658	0.00142	0.0021645	103.42	172.1	0.6	A_51_P246677	Info	ref	Rec8	REC8 meiotic recombination protein	56739
2303	0.0003548	0.00265	0.004329	123.29	204.57	0.6	A_51_P218518	Info	ref	Fiz1	Flt3 interacting zinc finger protein 1	23877
2307	0.0003574	0.00266	0.0021645	185.7	309.59	0.6	A_52_P253748	Info	ref	Zbtb45	zinc finger and BTB domain containing 45	232879
2314	0.0003614	0.00268	0.0021645	39.43	65.54	0.6	A_66_P130646	Info	ref	Hist1h4h	histone cluster 1, H4h	69386
2467	0.0004908	0.00342	0.004329	70772.3	117393	0.6	A_55_P2038540	Info	ref	Hbb-b2	hemoglobin, beta adult minor chain	15130
2469	0.0004918	0.00342	0.0021645	484.51	809.09	0.6	A_55_P2022293	Info	ref	Zfp579	zinc finger protein 579	68490
2714	0.0007998	0.00507	0.0064935	11.52	19.25	0.6	A_66_P104814	Info	ref	Trak1	trafficking protein, kinesin binding 1	67095
2900	0.0011356	0.00673	0.0021645	2169.77	3616.53	0.6	A_51_P132718	Info	ref	2310010J17Rik	RIKEN cDNA 2310010J17 gene	78329
2946	0.0012095	0.00706	0.004329	95.51	160.03	0.6	A_55_P1971468	Info	ens	Rfc5	replication factor C (activator 1) 5	72151
2948	0.0012144	0.00708	0.0064935	242.59	403.47	0.6	A_55_P1983739	Info	ref	Gm46391
3154	0.0017342	0.00945	0.0021645	93.23	154.23	0.6	A_55_P2049532	Info	ens	ENSMUST00000110042
3242	0.002001	0.0106	0.0021645	9.73	16.1	0.6	A_55_P2216988	Info	CA496883	A830021M18Rik	RIKEN cDNA A830021M18 gene	223483
3315	0.0022472	0.0117	0.004329	5926.88	9911.6	0.6	A_51_P520857	Info	ref	Gm12060	predicted gene 12060	100134990
3698	0.0037332	0.0174	0.0021645	26.01	42.99	0.6	A_55_P2032703	Info	ref	Foxp3	forkhead box P3	20371
3758	0.0040106	0.0183	0.008658	12.59	20.92	0.6	A_55_P2045127	Info	ens	ENSMUST00000199308
3782	0.0041152	0.0187	0.008658	591.6	980.28	0.6	A_55_P2048022	Info	ref	Gm6578	predicted gene 6578	625347
3866	0.0045389	0.0202	0.008658	982.3	1627.84	0.6	A_55_P2117681	Info	ref	Rnf115	ring finger protein 115	67845
1503	4.74e-05	0.000541	0.0021645	67.33	114.15	0.59	A_51_P314418	Info	ref	Blm	Bloom syndrome, RecQ helicase-like	12144
1954	0.0001468	0.00129	0.0021645	187.71	317.63	0.59	A_55_P2164502	Info		A_55_P2164502
2198	0.00028	0.00219	0.0021645	34.43	57.98	0.59	A_55_P2045911	Info	ref	Spata32	spermatogenesis associated 32	328019
2276	0.0003378	0.00255	0.0021645	1954.1	3331.18	0.59	A_55_P2062911	Info	ref	Epha5	Eph receptor A5	13839
2372	0.0004089	0.00296	0.0021645	122.89	209.49	0.59	A_55_P2100866	Info		A_55_P2100866
2583	0.0006355	0.00423	0.0021645	13.85	23.64	0.59	A_55_P1952684	Info		A_55_P1952684
2599	0.0006572	0.00435	0.004329	55.06	93.03	0.59	A_55_P1975922	Info	ref	Olfr629	olfactory receptor 629	258818
2806	0.0009411	0.00577	0.0021645	4133.31	6961.52	0.59	A_55_P1978866	Info		A_55_P1978866
2837	0.0010145	0.00615	0.004329	164.36	280.13	0.59	A_55_P2011867	Info	ref	Kif19a	kinesin family member 19A	286942
3041	0.0014583	0.00824	0.0064935	54.66	91.93	0.59	A_55_P2020532	Info	ref	Selenov
3042	0.0014589	0.00824	0.004329	356.95	607.89	0.59	A_55_P2403453	Info	ref	BC037032	cDNA Sequence BC037032	414066
3166	0.0017786	0.00966	0.004329	11.57	19.76	0.59	A_55_P2138856	Info	ens	ENSMUST00000209669
3339	0.0023337	0.012	0.0064935	159.17	271.24	0.59	A_55_P2410007	Info	BC006653	BC006653
3365	0.0023937	0.0122	0.004329	50.85	86.2	0.59	A_55_P2170355	Info		A_55_P2170355
3570	0.0031688	0.0153	0.0064935	18.8	31.94	0.59	A_55_P2070938	Info	ref	Gm34478	predicted gene, 34478	102637746
3591	0.0032493	0.0156	0.004329	302.62	510.89	0.59	A_55_P1964787	Info	ref	Slc35e4	solute carrier family 35, member E4	103710
3647	0.003525	0.0166	0.004329	54.15	91.78	0.59	A_52_P744437	Info	ref	D930028M14Rik	RIKEN cDNA D930028M14 gene	434147
3663	0.0035681	0.0167	0.004329	21.06	35.68	0.59	A_55_P2018862	Info	AJ564870	Defa31
3841	0.0043916	0.0196	0.0064935	38.04	65.01	0.59	A_51_P164203	Info	ref	Nme4	NME/NM23 nucleoside diphosphate kinase 4	56520
1312	2.67e-05	0.00035	0.0021645	478.76	831.26	0.58	A_55_P2070825	Info	ref	Nudt5	nudix (nucleoside diphosphate linked moiety X)-type motif 5	53893
1800	0.0001033	0.000987	0.0021645	2473.48	4238.48	0.58	A_52_P220783	Info	ref	Tmem229b	transmembrane protein 229B	268567
1962	0.0001514	0.00133	0.0021645	161.67	276.5	0.58	A_55_P2010076	Info	ref	Miga2
2163	0.0002544	0.00202	0.0021645	595.36	1030.08	0.58	A_66_P102260	Info	ref	Irs2
2181	0.0002679	0.00211	0.0021645	295.98	509.8	0.58	A_52_P484838	Info	ref	Rfxank	regulatory factor X-associated ankyrin-containing protein	19727
2282	0.0003398	0.00256	0.0021645	30.72	52.73	0.58	A_55_P2181752	Info	ens	Apol7a	apolipoprotein L 7a	75761
2468	0.0004913	0.00342	0.0021645	52.33	90.78	0.58	A_51_P476209	Info	ref	Fscn3	fascin homolog 3, actin-bundling protein, testicular (Strongylocentrotus purpuratus)	56223
2479	0.0005079	0.00352	0.0021645	139.53	240.78	0.58	A_52_P254298	Info	ref	Slc11a2	solute carrier family 11 (proton-coupled divalent metal ion transporters), member 2	18174
2533	0.00057	0.00387	0.0021645	42.36	73.27	0.58	A_55_P1952071	Info	ref	Npb	neuropeptide B	208990
2534	0.0005702	0.00387	0.004329	25.61	43.9	0.58	A_55_P1980863	Info	BB618686	BB618686
2648	0.0007143	0.00464	0.0021645	16198.4	27943.9	0.58	A_55_P2001963	Info	nap	NAP095011-001
2662	0.0007352	0.00475	0.0021645	36.32	62.78	0.58	A_55_P2172375	Info	ens	ENSMUST00000105073
2757	0.000868	0.00541	0.004329	53.82	92.7	0.58	A_55_P1993733	Info	ref	Gm2824	predicted gene 2824	100040529
2769	0.0008908	0.00553	0.0021645	31.48	54.62	0.58	A_55_P2015782	Info	ref	Bcas1	breast carcinoma amplified sequence 1	76960
2789	0.0009107	0.00561	0.0021645	56.49	96.94	0.58	A_55_P2013011	Info	ref	Gm41600	predicted gene, 41600	105246296
2866	0.0010624	0.00637	0.0021645	1283.75	2213.92	0.58	A_55_P2008870	Info	ens	ENSMUST00000119605
2975	0.0012694	0.00733	0.004329	10354.9	17782.1	0.58	A_55_P2084344	Info		A_55_P2084344
2997	0.0013346	0.00765	0.0021645	541.57	940.29	0.58	A_55_P2008991	Info	ref	Syp	synaptophysin	20977
3201	0.0018723	0.0101	0.0021645	13.96	24.01	0.58	A_52_P249733	Info	ref	Tcap	titin-cap	21393
3258	0.0020434	0.0108	0.004329	12.11	20.91	0.58	A_52_P580582	Info	ref	Nppa
3347	0.00235	0.0121	0.0021645	11153.5	19221.4	0.58	A_55_P1989816	Info	ref	Zbtb7b	zinc finger and BTB domain containing 7B	22724
3525	0.0029806	0.0145	0.004329	50.01	86.56	0.58	A_55_P2045658	Info	ref	Nme6
3607	0.0033097	0.0158	0.0108225	300.48	515.02	0.58	A_55_P1967443	Info		A_55_P1967443
3746	0.0039693	0.0182	0.0021645	329	564.22	0.58	A_55_P2088905	Info	ref	Hpca	hippocalcin	15444
3801	0.0041966	0.019	0.0021645	6127.68	10566.6	0.58	A_52_P535012	Info	ens	ENSMUST00000181182
3832	0.0043356	0.0194	0.0064935	24.05	41.19	0.58	A_55_P2039881	Info	ref	2018-09-05	septin 5	18951
1533	5.09e-05	0.000571	0.0021645	343.06	605.53	0.57	A_55_P2038237	Info	ref	Rps3
1687	7.65e-05	0.00078	0.0021645	21.13	37.1	0.57	A_55_P2023200	Info	ref	Miox	myo-inositol oxygenase	56727
2055	0.0001902	0.00159	0.0021645	2443.88	4254.47	0.57	A_55_P1977593	Info	ens	Epc2
2126	0.0002374	0.00192	0.0021645	39.16	68.23	0.57	A_55_P2144593	Info	AK144273	Gm10869	predicted gene 10869	100038562
2632	0.0006929	0.00453	0.0021645	267.7	472.77	0.57	A_51_P485594	Info	ref	Tab3	TGF-beta activated kinase 1/MAP3K7 binding protein 3	66724
2679	0.0007541	0.00484	0.004329	1804.78	3153.78	0.57	A_55_P2138090	Info	ref	U2af1l4	U2 small nuclear RNA auxiliary factor 1-like 4	233073
2892	0.0011248	0.00668	0.0021645	47.97	84.61	0.57	A_55_P2258612	Info	AK051942	LOC433461	uncharacterized LOC433461	433461
2949	0.0012145	0.00708	0.004329	28.33	49.38	0.57	A_55_P2114300	Info		A_55_P2114300
3092	0.0015589	0.00867	0.0064935	11.04	19.27	0.57	A_55_P1960366	Info	ref	Fam47e	family with sequence similarity 47, member E	384198
3121	0.0016332	0.009	0.004329	39.53	69.6	0.57	A_55_P1991249	Info		A_55_P1991249
3299	0.0021792	0.0114	0.0021645	228.59	398.72	0.57	A_51_P133097	Info	ref	Gm4013	predicted gene 4013	100042757
3495	0.0028725	0.0141	0.0064935	24.07	41.98	0.57	A_55_P2182835	Info	ref	Chrnb4
3505	0.002906	0.0143	0.0151515	38.29	66.77	0.57	A_55_P2133096	Info	ref	Tgds	TDP-glucose 4,6-dehydratase	76355
3521	0.0029739	0.0145	0.0064935	18.45	32.53	0.57	A_51_P205215	Info	ref	Klhl30	kelch-like 30	70788
3588	0.0032389	0.0155	0.0064935	128.37	223.98	0.57	A_55_P2166349	Info	ref	Dnajc19	DnaJ (Hsp40) homolog, subfamily C, member 19	67713
3751	0.0039855	0.0183	0.0021645	6265.88	11019.9	0.57	A_55_P1973360	Info	ens	ENSMUST00000080603
3772	0.0040792	0.0186	0.0064935	50.54	88.27	0.57	A_55_P2130852	Info	LF203289	LF203289
3913	0.0048386	0.0213	0.0108225	290.41	506.24	0.57	A_55_P1954277	Info	ref	Emid1	EMI domain containing 1	140703
528	9e-07	2.92e-05	0.0021645	173.78	311.1	0.56	A_55_P1985793	Info	ref	Dock6
940	7.8e-06	0.000143	0.0021645	31.34	56.16	0.56	A_55_P2219151	Info	ref	1700113A16Rik	RIKEN cDNA 1700113A16 gene	76642
1191	1.83e-05	0.000263	0.0021645	3760.45	6696.82	0.56	A_55_P1959119	Info	ens	ENSMUST00000212857
1484	4.56e-05	0.000528	0.0021645	641.42	1137.39	0.56	A_55_P1986188	Info	ref	Def8	differentially expressed in FDCP 8	23854
1616	6.44e-05	0.000685	0.0021645	3006.23	5389.23	0.56	A_55_P2184551	Info	LF202927	LF202927
1673	7.4e-05	0.00076	0.0021645	6357.41	11353.3	0.56	A_55_P2131027	Info		A_55_P2131027
1726	8.46e-05	0.000843	0.0021645	42.92	76.86	0.56	A_55_P2065592	Info	ref	Rps15a-ps6	ribosomal protein S15A, pseudogene 6	100042173
2147	0.0002447	0.00196	0.0064935	4475.53	8005.83	0.56	A_55_P2025974	Info	ref	Ruvbl2	RuvB-like protein 2	20174
2185	0.0002698	0.00212	0.0021645	99.81	178.46	0.56	A_55_P2054280	Info	ref	Fam178b	family with sequence similarity 178, member B	381337
2215	0.0002892	0.00224	0.0021645	659.3	1173.96	0.56	A_55_P1958419	Info	nap	NAP094762-001
2265	0.0003297	0.0025	0.0021645	69.73	124.09	0.56	A_52_P30989	Info	ref	Cdkn3	cyclin-dependent kinase inhibitor 3	72391
2540	0.0005823	0.00394	0.0021645	10513.1	18724.5	0.56	A_52_P612382	Info	ref	Cdc25b	cell division cycle 25B	12531
2640	0.0007036	0.00458	0.004329	30.39	54.13	0.56	A_55_P1960351	Info	ref	Cntn1	contactin 1	12805
2664	0.0007355	0.00475	0.0021645	197.05	353.57	0.56	A_55_P2010699	Info	ref	BC037034	cDNA sequence BC037034	231807
2873	0.0010774	0.00645	0.004329	1357.3	2410.31	0.56	A_55_P2116235	Info	LF200164	LF200164
2953	0.0012272	0.00714	0.0064935	47.47	84.94	0.56	A_55_P1985101	Info	ens	Nars2	asparaginyl-tRNA synthetase 2 (mitochondrial)(putative)	244141
2996	0.00133	0.00763	0.0021645	30.33	54.29	0.56	A_55_P2146279	Info	ref	Nop9	NOP9 nucleolar protein	67842
3006	0.0013548	0.00775	0.0021645	13.83	24.63	0.56	A_55_P2020410	Info	ref	Mapk8	mitogen-activated protein kinase 8	26419
3013	0.0013679	0.0078	0.0064935	54.6	97.73	0.56	A_55_P2162002	Info	ref	Pkhd1	polycystic kidney and hepatic disease 1	241035
3061	0.0014939	0.00839	0.0021645	59.99	106.65	0.56	A_55_P1963419	Info	ref	Gm40787	predicted gene, 40787	105245312
3194	0.0018538	0.00998	0.0064935	49.25	87.39	0.56	A_55_P2024763	Info	ref	Lama3	laminin, alpha 3	16774
3211	0.0019058	0.0102	0.0021645	167.11	300.85	0.56	A_55_P2027831	Info	ref	Cryba4	crystallin, beta A4	12959
3219	0.0019243	0.0103	0.0064935	19.23	34.59	0.56	A_55_P2007353	Info	ref	Cyp2t4	cytochrome P450, family 2, subfamily t, polypeptide 4	384724
3260	0.0020471	0.0108	0.0021645	21.57	38.29	0.56	A_55_P1972054	Info	ens	Capn10	calpain 10	23830
3350	0.002358	0.0121	0.0064935	11.67	21.03	0.56	A_52_P88054	Info	ref	Chrm4	cholinergic receptor, muscarinic 4	12672
3367	0.0023982	0.0122	0.0021645	31.73	56.62	0.56	A_55_P1964459	Info		A_55_P1964459
3464	0.0027897	0.0138	0.0064935	4048.79	7258.07	0.56	A_55_P2081405	Info	LF199581	LF199581
3540	0.0030606	0.0149	0.0108225	178.09	320.89	0.56	A_55_P2075941	Info	ref	Nf1	neurofibromatosis 1	18015
3566	0.0031648	0.0153	0.0064935	224.18	402.34	0.56	A_55_P1994773	Info	ref	Gm16381
3877	0.004593	0.0204	0.0108225	20.98	37.67	0.56	A_55_P2063411	Info	ref	Rgp1	RGP1 retrograde golgi transport homolog (S. cerevisiae)	242406
3910	0.0048048	0.0211	0.004329	139.82	248.02	0.56	A_55_P1954006	Info	ref	Ldhb	lactate dehydrogenase B	16832
3918	0.0048725	0.0214	0.012987	26.59	47.73	0.56	A_55_P1989947	Info	ens	ENSMUST00000191444
3919	0.0048846	0.0214	0.008658	95.44	171.61	0.56	A_55_P2019009	Info	ref	Ncoa7	nuclear receptor coactivator 7	211329
3921	0.0049012	0.0215	0.008658	3278.96	5883.04	0.56	A_55_P1957168	Info	ref	Ube2s	ubiquitin-conjugating enzyme E2S	77891
298	2e-07	1.14e-05	0.0021645	594.16	1077.09	0.55	A_55_P2159390	Info	LF192570	LF192570
1797	0.0001026	0.000981	0.0021645	37.51	68.77	0.55	A_55_P2093301	Info	AK015513	4930466F19Rik	RIKEN cDNA 4930466F19 gene	75026
1873	0.0001199	0.0011	0.0021645	281.25	515.42	0.55	A_55_P2158458	Info	ref	Iqcc	IQ motif containing C	230767
1901	0.0001271	0.00115	0.0021645	7803.4	14145.9	0.55	A_55_P2004833	Info	nap	NAP114269-1
1991	0.0001614	0.00139	0.0021645	958.7	1740.36	0.55	A_55_P1982384	Info		A_55_P1982384
2116	0.0002337	0.0019	0.0021645	1337.53	2444.54	0.55	A_66_P134383	Info	AK082358	Gm5079	predicted gene 5079	327749
2124	0.0002363	0.00191	0.0021645	58.08	105.8	0.55	A_66_P114537	Info	ens	ENSMUST00000103495
2156	0.0002506	0.002	0.0021645	2850.8	5136.6	0.55	A_51_P386358	Info	ref	Wwp2	WW domain containing E3 ubiquitin protein ligase 2	66894
2176	0.0002633	0.00208	0.0021645	75.37	136.43	0.55	A_51_P106527	Info	ref	Mcrip2
2315	0.0003619	0.00269	0.0021645	93.54	169.12	0.55	A_55_P2143324	Info	ref	Dyrk1b	dual-specificity tyrosine-(Y)-phosphorylation regulated kinase 1b	13549
2388	0.0004213	0.00303	0.0021645	34.98	63.69	0.55	A_55_P1997372	Info	ref	Ccdc142	coiled-coil domain containing 142	243510
2428	0.0004543	0.00322	0.0021645	421.29	771.21	0.55	A_66_P125560	Info	ref	H2afy2	H2A histone family, member Y2	404634
2434	0.0004588	0.00324	0.004329	248.94	452.39	0.55	A_55_P2359610	Info	ref	AI646519	expressed sequence AI646519	99041
2448	0.0004752	0.00334	0.004329	15972.8	28833.1	0.55	A_55_P1985463	Info		A_55_P1985463
2651	0.0007173	0.00465	0.0021645	97.22	176.81	0.55	A_55_P2247951	Info	AI464956	AI662245	expressed sequence AI662245	102142
2667	0.0007389	0.00476	0.0021645	87.18	158.67	0.55	A_55_P2081373	Info	ref	Glis1	GLIS family zinc finger 1	230587
2669	0.0007423	0.00478	0.0021645	13.87	25.02	0.55	A_55_P2085400	Info	ref	Gpam	glycerol-3-phosphate acyltransferase, mitochondrial	14732
2741	0.0008422	0.00528	0.0021645	269.55	491.11	0.55	A_55_P1963579	Info		A_55_P1963579
2773	0.0008939	0.00554	0.0021645	108.59	198.71	0.55	A_55_P2091153	Info	ref	BC051142	cDNA sequence BC051142	407788
2782	0.0009016	0.00557	0.004329	54.4	98.31	0.55	A_55_P2075080	Info	ref	Fat2	FAT tumor suppressor homolog 2 (Drosophila)	245827
2804	0.0009384	0.00575	0.004329	17.47	31.67	0.55	A_51_P324975	Info	ref	Olfr821	olfactory receptor 821	258772
2897	0.0011294	0.0067	0.004329	26.5	47.76	0.55	A_51_P413507	Info	ref	2010109A12Rik	RIKEN cDNA 2010109A12 gene	75610
2955	0.0012284	0.00715	0.004329	9.79	17.91	0.55	A_55_P2415701	Info	ref	4930518P08Rik	RIKEN cDNA 4930518P08 gene	71654
2979	0.0012892	0.00744	0.0064935	314.36	571.77	0.55	A_55_P2050354	Info	ref	Prpmp5
3118	0.001626	0.00896	0.0021645	151.53	274.48	0.55	A_55_P1973259	Info	ref	Gamt	guanidinoacetate methyltransferase	14431
3386	0.002485	0.0126	0.004329	15.42	27.86	0.55	A_51_P314107	Info	ref	Gsdma	gasdermin A	57911
3400	0.0025466	0.0129	0.004329	19.1	34.42	0.55	A_55_P2166513	Info	ref	Foxi1	forkhead box I1	14233
3551	0.0031001	0.015	0.0064935	116.95	213.19	0.55	A_55_P2083009	Info	ref	Catsperd	catsper channel auxiliary subunit delta	106757
3657	0.0035479	0.0167	0.0064935	8596.49	15585.8	0.55	A_55_P2032039	Info	ref	Bola3	bolA-like 3 (E. coli)	78653
3683	0.0036518	0.017	0.004329	19.59	35.77	0.55	A_51_P142175	Info	ref	Lancl1	LanC (bacterial lantibiotic synthetase component C)-like 1	14768
3749	0.0039793	0.0182	0.0064935	6.01	10.83	0.55	A_51_P282616	Info	ref	Maats1	MYCBP-associated, testis expressed 1	320214
3873	0.004583	0.0203	0.0064935	81.9	149.28	0.55	A_55_P1970335	Info	ref	Teddm1a	transmembrane epididymal protein 1A	240819
3935	0.0049941	0.0218	0.004329	2791.66	5061.99	0.55	A_55_P2043684	Info	ref	Ubac1	ubiquitin associated domain containing 1	98766
1281	2.38e-05	0.000319	0.0021645	37.02	69.17	0.54	A_55_P2047718	Info	ref	Ceacam20	carcinoembryonic antigen-related cell adhesion molecule 20	71601
1415	3.75e-05	0.000456	0.0021645	136.97	253.26	0.54	A_55_P2219059	Info	ref	Lmnb2	lamin B2	16907
1669	7.34e-05	0.000756	0.0021645	1543.88	2855.18	0.54	A_55_P1968841	Info	ens	ENSMUST00000218265
1713	8.11e-05	0.000814	0.0021645	253.75	466.81	0.54	A_55_P2178632	Info	ref	Tmem80	transmembrane protein 80	71448
1739	8.86e-05	0.000876	0.0021645	45.13	83.42	0.54	A_55_P2352896	Info	ref	Mon2	MON2 homolog (yeast)	67074
1780	9.88e-05	0.000954	0.0021645	766.61	1412.06	0.54	A_66_P108152	Info	ref	Cbr1	carbonyl reductase 1	12408
2104	0.0002239	0.00183	0.0021645	2486.24	4637.43	0.54	A_55_P1993640	Info	ref	Gm6994	predicted gene 6994	629678
2234	0.0003073	0.00236	0.0021645	6412.98	11877.5	0.54	A_55_P2153904	Info	nap	NAP095054-001
2298	0.0003527	0.00264	0.0021645	7.05	13.13	0.54	A_55_P2002849	Info	ref	Aifm3	apoptosis-inducing factor, mitochondrion-associated 3	72168
2321	0.0003653	0.00271	0.0021645	1859.01	3465.69	0.54	A_51_P330090	Info	ref	Trappc9	trafficking protein particle complex 9	76510
2354	0.0003926	0.00287	0.0021645	6599.77	12287.6	0.54	A_55_P2164218	Info	ens	ENSMUST00000121768
2374	0.0004118	0.00298	0.0021645	3224	5998.16	0.54	A_55_P2167447	Info	ref	Cnnm3	cyclin M3	94218
2414	0.000443	0.00315	0.0021645	13.53	25.09	0.54	A_51_P426195	Info	ref	Nppb	natriuretic peptide type B	18158
2457	0.0004821	0.00337	0.0021645	25.31	46.89	0.54	A_55_P2086423	Info	ref	Recql4	RecQ protein-like 4	79456
2471	0.000494	0.00344	0.0021645	631.83	1173.17	0.54	A_55_P1968774	Info	ref	Ptk2b	PTK2 protein tyrosine kinase 2 beta	19229
2492	0.0005201	0.00359	0.004329	63.98	117.93	0.54	A_55_P2120873	Info	ens	Cracr2a	calcium release activated channel regulator 2A	381812
2497	0.0005264	0.00362	0.004329	430.87	797.04	0.54	A_55_P2155546	Info	ref	Nlrc3	NLR family, CARD domain containing 3	268857
2635	0.000698	0.00455	0.0021645	875.78	1623.26	0.54	A_55_P2117630	Info	ref	Snrnp25	small nuclear ribonucleoprotein 25 (U11/U12)	78372
2711	0.0007955	0.00504	0.0021645	942.31	1758.72	0.54	A_55_P2009576	Info	ref	Rnu12
2790	0.0009131	0.00563	0.0021645	49.32	91.67	0.54	A_51_P109881	Info	AK015717	AK015717
2842	0.0010199	0.00617	0.004329	46.6	86.93	0.54	A_55_P2061620	Info	ref	Chst1	carbohydrate (keratan sulfate Gal-6) sulfotransferase 1	76969
2881	0.0010979	0.00655	0.0021645	2965.81	5487.09	0.54	A_55_P2081510	Info	ref	Atp5j2	ATP synthase, H+ transporting, mitochondrial F0 complex, subunit F2	57423
3043	0.0014643	0.00827	0.0064935	34.41	63.6	0.54	A_55_P2101441	Info	ref	Gpbar1	G protein-coupled bile acid receptor 1	227289
3190	0.0018431	0.00993	0.0064935	3088.91	5710.6	0.54	A_55_P2064841	Info	ref	Prss53	protease, serine 53	330657
3228	0.0019598	0.0104	0.008658	9.72	17.91	0.54	A_55_P2226098	Info	ref	4933433G19Rik	RIKEN cDNA 4933433G19 gene	71226
3257	0.0020403	0.0108	0.0021645	630.96	1158.97	0.54	A_55_P1991069	Info	ref	Milr1	mast cell immunoglobulin like receptor 1	380732
3272	0.0020862	0.011	0.0064935	27.71	50.85	0.54	A_55_P2015124	Info		A_55_P2015124
3301	0.0021865	0.0114	0.0064935	563.1	1051.22	0.54	A_55_P1964613	Info	ens	Dnttip1	deoxynucleotidyltransferase, terminal, interacting protein 1	76233
3346	0.0023462	0.0121	0.004329	5.03	9.35	0.54	A_55_P1952385	Info	ref	Fkbp6	FK506 binding protein 6	94244
3422	0.0026295	0.0132	0.004329	22.07	40.98	0.54	A_55_P2212603	Info	ref	Apba2	amyloid beta (A4) precursor protein-binding, family A, member 2	11784
3439	0.0027011	0.0135	0.0064935	40.94	75.86	0.54	A_55_P2366759	Info	ref	A430088P11Rik	RIKEN cDNA A430088P11 gene	106059
3462	0.0027834	0.0138	0.0064935	75.6	140.28	0.54	A_55_P2081630	Info	ref	Gpa33	glycoprotein A33 (transmembrane)	59290
3532	0.0030195	0.0147	0.0021645	12.88	23.96	0.54	A_55_P2040330	Info	ref	Gm7337	predicted gene 7337	654494
3539	0.0030545	0.0148	0.008658	41.3	76.29	0.54	A_55_P2107239	Info	ref	Ggn	gametogenetin	243897
3571	0.0031773	0.0153	0.0021645	2253.87	4146.52	0.54	A_55_P1952850	Info	ens	ENSMUST00000122397
3573	0.0031815	0.0153	0.004329	88.94	165.26	0.54	A_55_P2007575	Info	ref	Ift74	intraflagellar transport 74	67694
3580	0.0032037	0.0154	0.008658	7.1	13.1	0.54	A_51_P337355	Info	ref	Ern2	endoplasmic reticulum (ER) to nucleus signalling 2	26918
3584	0.0032238	0.0155	0.0064935	29.83	55.05	0.54	A_51_P165602	Info	ref	Lbx2	ladybird homeobox homolog 2 (Drosophila)	16815
3621	0.0034111	0.0162	0.0064935	270.2	496.67	0.54	A_55_P2024679	Info	AK132848	Gm10765	predicted gene 10765	100038529
3645	0.0035065	0.0165	0.004329	39.9	74.46	0.54	A_55_P1999261	Info		A_55_P1999261
3693	0.003721	0.0173	0.0021645	44.52	82.95	0.54	A_66_P111534	Info	ref	5430431A17Rik	RIKEN cDNA 5430431A17 gene	71368
3739	0.0039216	0.018	0.008658	17.06	31.63	0.54	A_51_P431397	Info	ref	Nup214
3763	0.0040248	0.0184	0.004329	6.78	12.61	0.54	A_55_P2221886	Info	DV072245	AW493563	expressed sequence AW493563	101365
3775	0.0040919	0.0186	0.008658	61.8	115.38	0.54	A_55_P1965219	Info	ref	Syt6	synaptotagmin VI	54524
3892	0.0046826	0.0207	0.0108225	17.9	33.3	0.54	A_55_P2078115	Info	ref	Rps6kc1	ribosomal protein S6 kinase polypeptide 1	320119
3909	0.0048045	0.0211	0.004329	11.67	21.47	0.54	A_55_P2362196	Info	ref	Tgm4	transglutaminase 4 (prostate)	331046
3917	0.0048627	0.0213	0.012987	4.72	8.8	0.54	A_52_P468378	Info	ref	Pdxk-ps	pyridoxal (pyridoxine, vitamin B6) kinase, pseudogene	435518
743	3.2e-06	7.38e-05	0.0021645	521.26	991.28	0.53	A_51_P249127	Info	ref	Pkd1	polycystic kidney disease 1 homolog	18763
1326	2.81e-05	0.000364	0.0021645	152.96	286.96	0.53	A_52_P181759	Info	ref	Eif5a2
1337	2.96e-05	0.000381	0.0021645	93.43	176.87	0.53	A_55_P2155921	Info	ref	Hace1	HECT domain and ankyrin repeat containing, E3 ubiquitin protein ligase 1	209462
1609	6.33e-05	0.000676	0.0021645	645.57	1222.77	0.53	A_55_P2113733	Info	BC049953	Zc3h3	zinc finger CCCH type containing 3	223642
1768	9.42e-05	0.000916	0.0021645	180.27	337.13	0.53	A_51_P232281	Info	ref	Pla2g2d	phospholipase A2, group IID	18782
2112	0.0002315	0.00188	0.0021645	42.93	81.48	0.53	A_55_P2125261	Info	ref	4930523C07Rik	RIKEN cDNA 4930523C07 gene	67647
2309	0.0003586	0.00267	0.0021645	3379.09	6432.44	0.53	A_55_P2105843	Info	ref	Mbd1	methyl-CpG binding domain protein 1	17190
2488	0.0005188	0.00358	0.0021645	934.76	1764.13	0.53	A_55_P2042773	Info	ref	Ctdnep1	CTD nuclear envelope phosphatase 1	67181
2525	0.0005568	0.00379	0.0021645	53.85	100.74	0.53	A_55_P1990735	Info	ref	Ift122	intraflagellar transport 122	81896
2668	0.0007392	0.00476	0.004329	15.98	29.95	0.53	A_55_P1970949	Info		A_55_P1970949
2720	0.00081	0.00512	0.0021645	67.52	126.72	0.53	A_55_P2113598	Info	ref	Ikzf3	IKAROS family zinc finger 3	22780
2756	0.0008675	0.00541	0.004329	121.75	229.05	0.53	A_55_P2040519	Info		A_55_P2040519
2854	0.0010401	0.00626	0.0021645	5.46	10.24	0.53	A_51_P103499	Info	ref	Spesp1	sperm equatorial segment protein 1	66712
3155	0.0017345	0.00945	0.0021645	16.16	30.54	0.53	A_51_P433778	Info	ref	Tert	telomerase reverse transcriptase	21752
3208	0.001888	0.0101	0.004329	127.59	240.82	0.53	A_52_P549954	Info	GH455226	Ost4	oligosaccharyltransferase 4 homolog (S. cerevisiae)	67695
3265	0.0020648	0.0109	0.004329	50.42	94.39	0.53	A_55_P2061243	Info	LF201357	LF201357
3314	0.0022388	0.0116	0.004329	21.06	39.38	0.53	A_55_P2348126	Info	AK018780	1500032F14Rik	RIKEN cDNA 1500032F14 gene	78305
3377	0.0024441	0.0124	0.0064935	11.41	21.71	0.53	A_55_P2010288	Info	ref	Serpina1f	serine (or cysteine) peptidase inhibitor, clade A, member 1F	68348
3387	0.0024874	0.0126	0.0021645	273.8	517.95	0.53	A_51_P342567	Info	ref	Akap12	A kinase (PRKA) anchor protein (gravin) 12	83397
3431	0.0026664	0.0134	0.0064935	8.59	16.31	0.53	A_55_P2091468	Info	ref	Dio3
3563	0.0031557	0.0152	0.008658	7.8	14.64	0.53	A_51_P341296	Info	ref	Dmrtb1	DMRT-like family B with proline-rich C-terminal, 1	56296
3590	0.0032487	0.0156	0.0064935	9.14	17.23	0.53	A_55_P2020952	Info	ref	Pla2g2f	phospholipase A2, group IIF	26971
3620	0.0034098	0.0162	0.0108225	60.9	115.01	0.53	A_55_P2055334	Info	AK086736	D930048G16Rik	RIKEN cDNA D930048G16 gene	433082
3742	0.0039318	0.0181	0.0064935	9.22	17.35	0.53	A_55_P2064721	Info	AK084767	4921534A09Rik	RIKEN cDNA 4921534A09 gene	320674
3756	0.0040017	0.0183	0.0064935	16.02	30.3	0.53	A_51_P149623	Info	ref	Gabrd	gamma-aminobutyric acid (GABA) A receptor, subunit delta	14403
3781	0.0041103	0.0187	0.0064935	5767.66	10889.2	0.53	A_55_P2073709	Info	ref	Tfdp2
1263	2.26e-05	0.000308	0.0021645	714.21	1360.72	0.52	A_55_P1958902	Info	LF193455	LF193455
1452	4.19e-05	0.000496	0.0021645	1929.85	3683.61	0.52	A_55_P2007966	Info	ref	Tmem215	transmembrane protein 215	320500
1455	4.23e-05	0.0005	0.0021645	65.39	125.41	0.52	A_55_P1954476	Info		A_55_P1954476
1477	4.48e-05	0.000521	0.0021645	6794.98	13010.8	0.52	A_55_P2065370	Info		A_55_P2065370
1651	7.01e-05	0.00073	0.0021645	47.38	90.73	0.52	A_55_P2044395	Info		A_55_P2044395
1740	8.87e-05	0.000876	0.0021645	47.92	92.41	0.52	A_55_P1980796	Info	ref	Il2ra	interleukin 2 receptor, alpha chain	16184
1856	0.0001159	0.00107	0.0021645	71.55	137.89	0.52	A_55_P2340206	Info	ens	Acer3	alkaline ceramidase 3	66190
1871	0.0001198	0.0011	0.0021645	354.63	686.03	0.52	A_55_P2026119	Info	ens	Dlec1	deleted in lung and esophageal cancer 1	320256
1927	0.0001372	0.00122	0.0021645	8980.89	17247.7	0.52	A_55_P2087322	Info	ref	Rapsn	receptor-associated protein of the synapse	19400
2018	0.0001736	0.00148	0.0021645	18.88	36.53	0.52	A_55_P2019813	Info	tc	TC1748336
2125	0.0002366	0.00191	0.0021645	147.72	285.67	0.52	A_55_P2095926	Info	ens	ENSMUST00000220879
2145	0.000244	0.00196	0.004329	583.42	1116.47	0.52	A_66_P120901	Info	ref	Atxn10	ataxin 10	54138
2255	0.0003178	0.00242	0.0021645	26.71	51.71	0.52	A_66_P107760	Info	ref	Gm36756	predicted gene, 36756	102640764
2264	0.0003286	0.00249	0.0021645	7843.74	15098.5	0.52	A_51_P343323	Info	ref	Cox6c	cytochrome c oxidase subunit VIc	12864
2293	0.0003463	0.0026	0.0021645	25.44	48.59	0.52	A_55_P1985638	Info	ref	Shisa7	shisa family member 7	232813
2302	0.0003542	0.00264	0.004329	1432	2761.33	0.52	A_55_P2136413	Info		A_55_P2136413
2361	0.0003997	0.00291	0.004329	146.13	278.99	0.52	A_55_P2007981	Info	ref	Fmn2	formin 2	54418
2493	0.0005203	0.00359	0.0021645	40.52	77.93	0.52	A_55_P1989205	Info	ens	5430419D17Rik	RIKEN cDNA 5430419D17 gene	71395
2561	0.0006138	0.00412	0.004329	27.34	52.75	0.52	A_55_P2110595	Info	ref	Slc35a2
2568	0.0006203	0.00415	0.0021645	6358.85	12231.4	0.52	A_55_P2147616	Info	tc	TC1663184
2576	0.0006273	0.00419	0.0021645	2067.16	3977.86	0.52	A_52_P104824	Info	ref	Diaph3
2580	0.0006316	0.00421	0.004329	3769.38	7290.47	0.52	A_55_P1954400	Info	ens	ENSMUST00000220586
2621	0.0006853	0.00449	0.0021645	1483.99	2867.58	0.52	A_55_P2022404	Info	ref	Gtf2h5	general transcription factor IIH, polypeptide 5	66467
2661	0.000733	0.00474	0.004329	40.8	77.76	0.52	A_55_P2023163	Info	ref	Oog2	oogenesin 2	381570
2754	0.000866	0.00541	0.0021645	61.26	118.24	0.52	A_55_P2131348	Info	ref	Loxl2	lysyl oxidase-like 2	94352
2778	0.0008973	0.00555	0.004329	786.61	1499.06	0.52	A_55_P2130399	Info	ref	Rilp	Rab interacting lysosomal protein	280408
2799	0.0009201	0.00565	0.0021645	7723.96	14919.4	0.52	A_55_P2166506	Info	ens	ENSMUST00000121256
2818	0.0009675	0.0059	0.0021645	2053.83	3976.03	0.52	A_55_P2085546	Info	ref	Dnaja4	DnaJ (Hsp40) homolog, subfamily A, member 4	58233
2825	0.0009856	0.006	0.0021645	17.58	33.54	0.52	A_66_P128927	Info	ref	Gm6306	predicted gene 6306	622282
2908	0.0011436	0.00676	0.0064935	20.5	39.35	0.52	A_55_P2028904	Info	ens	ENSMUST00000103599
2933	0.0011906	0.00698	0.0021645	105.47	202.17	0.52	A_55_P2009953	Info	ref	Cd300lg	CD300 antigen like family member G	52685
3086	0.0015483	0.00862	0.0021645	16.87	32.39	0.52	A_55_P2118759	Info	ref	Peg12	paternally expressed 12	27412
3093	0.0015597	0.00867	0.004329	40.2	77.95	0.52	A_55_P2060630	Info	ref	Stk11ip	serine/threonine kinase 11 interacting protein	71728
3107	0.0015923	0.00881	0.0021645	8.01	15.3	0.52	A_51_P195215	Info	ref	Fam149a	family with sequence similarity 149, member A	212326
3163	0.0017615	0.00957	0.004329	12.33	23.93	0.52	A_51_P343733	Info	ref	Slc39a2	solute carrier family 39 (zinc transporter), member 2	214922
3164	0.0017652	0.00959	0.004329	5.69	11.01	0.52	DCP_22_9	Info		DCP_22_9
3293	0.0021613	0.0113	0.0021645	24	46.51	0.52	A_55_P2154398	Info	ref	Map7d3
3348	0.0023506	0.0121	0.0021645	28.75	55.22	0.52	A_55_P2145791	Info	ens	Pcf11	cleavage and polyadenylation factor subunit homolog (S. cerevisiae)	74737
3510	0.0029262	0.0143	0.008658	197.2	382.35	0.52	A_55_P2125491	Info	ref	Tnfrsf4	tumor necrosis factor receptor superfamily, member 4	22163
3587	0.0032354	0.0155	0.0021645	102.45	195.96	0.52	A_55_P1965931	Info	ref	Nat8f1
3613	0.003354	0.016	0.0021645	16	31.02	0.52	A_55_P2384671	Info	AK033123	AK033123
3669	0.0036114	0.0169	0.008658	3676.99	7093.59	0.52	A_51_P103975	Info	ref	Mpc2	mitochondrial pyruvate carrier 2	70456
3923	0.0049358	0.0216	0.008658	48.41	93.14	0.52	A_52_P294977	Info	ref	Cd6	CD6 antigen	12511
3932	0.0049857	0.0218	0.0021645	5323.19	10261.7	0.52	A_55_P2073010	Info	ref	Gm4832	predicted gene 4832	225058
1055	1.21e-05	0.000197	0.0021645	603.28	1190.11	0.51	A_51_P519570	Info	ref	1600002K03Rik	RIKEN cDNA 1600002K03 gene	69770
1173	1.73e-05	0.000254	0.0021645	354.22	694.03	0.51	A_55_P2150555	Info	ref	Pcgf5	polycomb group ring finger 5	76073
1268	2.31e-05	0.000313	0.0021645	261.27	509.29	0.51	A_55_P2035495	Info	ref	Zbtb20	zinc finger and BTB domain containing 20	56490
1527	5.05e-05	0.000568	0.0021645	311.38	607.38	0.51	A_55_P2103101	Info	ref	Snx9	sorting nexin 9	66616
1531	5.09e-05	0.000571	0.0021645	1355.65	2671.49	0.51	A_55_P2422650	Info	ref	LOC102635844	uncharacterized LOC102635844	102635844
1697	7.8e-05	0.00079	0.0021645	39.46	77.5	0.51	A_55_P1952117	Info	ref	LOC102641351	uncharacterized LOC102641351	102641351
1734	8.69e-05	0.000861	0.0021645	21.81	42.92	0.51	A_55_P2091166	Info	XR_035219	C330011M18Rik	RIKEN cDNA C330011M18 gene	442802
2011	0.00017	0.00145	0.0021645	2756.34	5378.88	0.51	A_55_P1990319	Info	ref	Ergic3	ERGIC and golgi 3	66366
2045	0.0001862	0.00157	0.0021645	18.78	37.11	0.51	A_55_P2148321	Info	ref	Gm15401	predicted gene 15401	100038714
2068	0.0001984	0.00165	0.0021645	166.9	329.63	0.51	A_55_P2247608	Info	AK016478	4931428A05Rik	RIKEN cDNA 4931428A05 gene	67540
2095	0.0002193	0.0018	0.0021645	58.03	113.02	0.51	A_55_P2041521	Info	ref	Doxl2	diamine oxidase-like protein 2	243376
2111	0.0002313	0.00188	0.0021645	92.02	179.77	0.51	A_55_P2002215	Info	NM_001081093	Arfip1
2168	0.0002593	0.00206	0.004329	788.05	1550.14	0.51	A_55_P2135351	Info	AF212920	Fam89b	family with sequence similarity 89, member B	17826
2254	0.0003172	0.00242	0.004329	763.1	1483.53	0.51	A_55_P2093173	Info	ref	LOC101055727	transcription elongation factor B polypeptide 2 pseudogene	101055727
2320	0.0003653	0.00271	0.0021645	20.09	39.58	0.51	A_55_P2074703	Info	ref	Gfy	golgi-associated olfactory signaling regulator	100039953
2331	0.0003716	0.00274	0.0021645	23.32	46.01	0.51	A_55_P2043486	Info	ref	Msx2	msh homeobox 2	17702
2392	0.0004235	0.00304	0.0021645	15.39	30.06	0.51	A_55_P1966874	Info	ref	Rtbdn	retbindin	234542
2415	0.000443	0.00315	0.0021645	37.4	73.34	0.51	A_55_P1955382	Info	ref	Rgma	repulsive guidance molecule family member A	244058
2432	0.0004572	0.00323	0.0021645	25.09	49.54	0.51	A_55_P2185185	Info	ref	Tmem28	transmembrane protein 28	620592
2575	0.0006261	0.00418	0.004329	26.06	51.14	0.51	A_55_P2020894	Info	ref	E2f7	E2F transcription factor 7	52679
2613	0.0006717	0.00442	0.0064935	135.37	266.69	0.51	A_55_P2189201	Info	AK020017	5830426C09Rik	RIKEN cDNA 5830426C09 gene	78827
2718	0.0008037	0.00508	0.004329	48.16	94.38	0.51	A_55_P2169539	Info	ens	ENSMUST00000161710
2798	0.0009184	0.00564	0.0021645	98.1	194.21	0.51	A_52_P633752	Info	ref	Apc	adenomatosis polyposis coli	11789
2821	0.0009792	0.00597	0.004329	9.21	17.96	0.51	A_55_P2183061	Info	ref	Dux
3056	0.0014849	0.00835	0.0064935	17.7	35.04	0.51	A_55_P2073104	Info	ref	Gm438	predicted gene 438	329993
3203	0.0018735	0.0101	0.0064935	2564.34	5069.11	0.51	A_55_P2160381	Info		A_55_P2160381
3246	0.002003	0.0106	0.0021645	14.06	27.73	0.51	A_66_P137943	Info	ref	Tctn2	tectonic family member 2	67978
3382	0.0024686	0.0125	0.0021645	234.6	459.68	0.51	A_51_P128667	Info	ref	Lynx1	Ly6/neurotoxin 1	23936
3405	0.0025795	0.013	0.0064935	64.29	125.27	0.51	A_55_P2291776	Info	AK019531	4833447P13Rik	RIKEN cDNA 4833447P13 gene	78902
3474	0.002809	0.0139	0.008658	18.89	36.73	0.51	A_51_P350503	Info	AK052742	Kat14
3493	0.0028704	0.0141	0.0021645	557.2	1088.96	0.51	A_51_P518893	Info	ref	Ccin	calicin	442829
3522	0.0029755	0.0145	0.008658	12.48	24.25	0.51	A_55_P2058340	Info	ens	Prdx4	peroxiredoxin 4	53381
3561	0.0031444	0.0152	0.0064935	24.43	48.11	0.51	A_55_P1963980	Info	ref	Carmil1
3581	0.0032074	0.0154	0.008658	4.24	8.33	0.51	A_55_P2017164	Info		A_55_P2017164
3649	0.0035265	0.0166	0.0064935	12.2	23.91	0.51	A_55_P2174753	Info	ref	Olfr314	olfactory receptor 314	257917
3661	0.0035647	0.0167	0.0021645	1722.71	3402.44	0.51	A_55_P2076303	Info	ref	Mar8	membrane-associated ring finger (C3HC4) 8	71779
3796	0.0041714	0.0189	0.0064935	3660.1	7114.01	0.51	A_52_P116006	Info	ref	Gda	guanine deaminase	14544
3916	0.0048569	0.0213	0.004329	4.76	9.33	0.51	A_55_P2054992	Info		A_55_P2054992
779	4.1e-06	8.91e-05	0.0021645	59.3	119.27	0.5	A_55_P1985298	Info	ref	Krtap5-2	keratin associated protein 5-2	71623
910	7.1e-06	0.000134	0.0021645	35.78	71.13	0.5	A_55_P2013218	Info	ref	Paip1	polyadenylate binding protein-interacting protein 1	218693
1146	1.54e-05	0.000231	0.0021645	61.32	121.64	0.5	A_55_P2053943	Info	ref	Olfr1368	olfactory receptor 1368	258527
1534	5.13e-05	0.000574	0.0021645	97.25	192.65	0.5	A_55_P2044468	Info	ref	Marf1	meiosis arrest female 1	223989
1584	5.69e-05	0.000617	0.0021645	1350.34	2687.39	0.5	A_55_P2050727	Info	ref	Fcrl5	Fc receptor-like 5	329693
1634	6.74e-05	0.000709	0.0021645	34.58	69.72	0.5	A_55_P1956403	Info	ref	Smco1	single-pass membrane protein with coiled-coil domains 1	69576
1642	6.92e-05	0.000724	0.0021645	229.21	461.37	0.5	A_55_P2074811	Info	ref	Zfp609	zinc finger protein 609	214812
1728	8.54e-05	0.00085	0.0021645	117.91	234.05	0.5	A_55_P2076994	Info	ref	Defa-rs10	defensin, alpha, related sequence 10	13219
1766	9.4e-05	0.000915	0.0021645	50.44	101.14	0.5	A_55_P2043337	Info	ref	Colq
1778	9.78e-05	0.000946	0.0021645	42.57	84.76	0.5	A_55_P1959379	Info	ref	BC080695	cDNA sequence BC080695	329986
1790	0.0001007	0.000967	0.0021645	743.48	1497.74	0.5	A_55_P1955243	Info	ref	Rps24	ribosomal protein S24	20088
1808	0.0001049	0.000997	0.0021645	100.63	199.95	0.5	A_55_P2034058	Info	ref	Prh1	proline rich protein HaeIII subfamily 1	19131
1836	0.0001117	0.00105	0.0021645	42.67	85.39	0.5	A_55_P1975425	Info	ref	2210417A02Rik	RIKEN cDNA 2210417A02 gene	70138
1867	0.0001185	0.00109	0.0021645	17	33.98	0.5	A_55_P1975682	Info	ref	Rhox2e	reproductive homeobox 2E	100040016
2015	0.0001717	0.00146	0.0021645	11.14	22.14	0.5	A_51_P362089	Info	ref	Lrrc3b	leucine rich repeat containing 3B	218763
2037	0.0001824	0.00154	0.0021645	67.56	133.93	0.5	A_51_P258281	Info	ref	Gal	galanin	14419
2081	0.0002091	0.00173	0.0021645	158.6	317.69	0.5	A_52_P287992	Info	ref	Tbcel	tubulin folding cofactor E-like	272589
2182	0.0002681	0.00211	0.0021645	93.98	188.61	0.5	A_55_P2060021	Info	ref	Otub2	OTU domain, ubiquitin aldehyde binding 2	68149
2208	0.0002853	0.00222	0.0021645	71.29	141.38	0.5	A_55_P2032808	Info	ref	Trim7	tripartite motif-containing 7	94089
2213	0.0002887	0.00224	0.004329	965.56	1939.14	0.5	A_55_P2094626	Info	ref	Ralgps1	Ral GEF with PH domain and SH3 binding motif 1	241308
2220	0.0002926	0.00227	0.0021645	35.85	71.85	0.5	A_55_P2331974	Info	tc	TC1653743
2285	0.0003413	0.00257	0.0021645	44	87.29	0.5	A_55_P2111523	Info	ref	Higd1b	HIG1 domain family, member 1B	75689
2375	0.0004118	0.00298	0.0021645	29.01	58.13	0.5	A_55_P2069985	Info		A_55_P2069985
2473	0.000496	0.00345	0.004329	10.85	21.65	0.5	A_51_P227679	Info	ref	Gabrb2	gamma-aminobutyric acid (GABA) A receptor, subunit beta 2	14401
2579	0.0006314	0.00421	0.0021645	125.12	249.5	0.5	A_52_P53470	Info	AK041522	Gm10101	predicted gene 10101	328388
2593	0.0006523	0.00432	0.0021645	93.42	188.21	0.5	A_55_P2138343	Info	ref	Ndufaf5	NADH dehydrogenase (ubiquinone) complex I, assembly factor 5	69487
2692	0.0007752	0.00495	0.0064935	156.73	314.96	0.5	A_51_P269173	Info	ref	Alg9	asparagine-linked glycosylation 9 (alpha 1,2 mannosyltransferase)	102580
2701	0.0007868	0.00501	0.004329	63.84	127.08	0.5	A_66_P124776	Info	AK080391	AK080391
2850	0.0010321	0.00623	0.004329	73.39	147.08	0.5	A_51_P105263	Info	ref	Nat14	N-acetyltransferase 14	269854
2954	0.0012273	0.00714	0.0021645	11.9	23.82	0.5	A_55_P2011121	Info	ref	Meiob	meiosis specific with OB domains	75178
2958	0.0012325	0.00716	0.0064935	237.87	471.48	0.5	A_55_P2197847	Info	CA492922	Lhx1os	LIM homeobox 1, opposite strand	78365
2971	0.0012618	0.0073	0.0021645	29.46	58.41	0.5	A_52_P619022	Info	ens	Atp8b5
3117	0.0016241	0.00896	0.0064935	8651.97	17371.3	0.5	A_55_P1988260	Info	LF205057	LF205057
3181	0.0018187	0.00983	0.004329	95.48	189.42	0.5	A_66_P117786	Info	ref	Crxos	cone-rod homeobox, opposite strand	546024
3215	0.0019107	0.0102	0.0064935	15.11	30.12	0.5	A_51_P324535	Info	ref	B4galt5	UDP-Gal:betaGlcNAc beta 1,4-galactosyltransferase, polypeptide 5	56336
3290	0.002156	0.0113	0.004329	37.22	74.64	0.5	A_55_P2044602	Info	ref	Siah3	seven in absentia homolog 3 (Drosophila)	380918
3310	0.0022161	0.0115	0.004329	17.37	34.76	0.5	A_55_P1983412	Info	ref	Ano8	anoctamin 8	382014
3394	0.0025274	0.0128	0.0151515	5.23	10.51	0.5	A_55_P2053309	Info	ref	Rgs21	regulator of G-protein signalling 21	624910
3461	0.002774	0.0138	0.004329	8.51	16.93	0.5	A_55_P2075749	Info	ens	ENSMUST00000178425
3491	0.0028685	0.0141	0.004329	27.4	54.65	0.5	A_55_P2019547	Info	ref	Cnga1	cyclic nucleotide gated channel alpha 1	12788
3506	0.0029111	0.0143	0.004329	1288.61	2573.84	0.5	A_55_P2041060	Info	ref	Rbp3	retinol binding protein 3, interstitial	19661
3507	0.0029119	0.0143	0.0064935	44.57	89.01	0.5	A_55_P1959879	Info	ref	Stx1b	syntaxin 1B	56216
3508	0.002913	0.0143	0.0064935	97.98	195.87	0.5	A_55_P2218223	Info	ref	Pacs2	phosphofurin acidic cluster sorting protein 2	217893
3734	0.0039059	0.018	0.008658	26.2	52.05	0.5	A_51_P269273	Info	ref	Acr	acrosin prepropeptide	11434
3783	0.0041166	0.0187	0.0064935	65.58	130.6	0.5	A_55_P2209053	Info	AK013461	2900001G08Rik	RIKEN cDNA 2900001G08 gene	76950
3792	0.00416	0.0189	0.0021645	293.62	589.12	0.5	A_52_P460929	Info	ref	BC048507	cDNA sequence BC048507	408058
3833	0.0043378	0.0195	0.0021645	78.81	156.21	0.5	A_55_P1974189	Info	ref	Ptges	prostaglandin E synthase	64292
235	2e-07	1.14e-05	0.0021645	463.71	953.9	0.49	A_55_P1973926	Info	ref	Ipo13	importin 13	230673
889	6.6e-06	0.000127	0.0021645	108.39	219.25	0.49	A_55_P2322039	Info		A_55_P2322039
1635	6.77e-05	0.000712	0.0021645	656.61	1349.36	0.49	A_55_P1975090	Info	tc	TC1663799
1694	7.72e-05	0.000783	0.0021645	68.56	140.95	0.49	A_55_P2166508	Info	ref	Gpr6	G protein-coupled receptor 6	140741
1737	8.8e-05	0.000871	0.0021645	151.05	305.69	0.49	A_55_P1990879	Info	ref	Banp	BTG3 associated nuclear protein	53325
1854	0.0001158	0.00107	0.0021645	9706.18	19754.6	0.49	A_55_P2062480	Info		A_55_P2062480
1895	0.0001237	0.00112	0.0021645	6032.77	12288.7	0.49	A_55_P2044953	Info	ref	Lst1	leukocyte specific transcript 1	16988
1908	0.00013	0.00117	0.0021645	118.84	240.26	0.49	A_55_P2035159	Info	ref	Pcdh1
1924	0.0001357	0.00121	0.0021645	38.2	77.3	0.49	A_55_P2162091	Info	tc	TC1748973
1926	0.0001363	0.00122	0.0021645	34.02	69.23	0.49	A_55_P2177988	Info	ref	Lmf1	lipase maturation factor 1	76483
2120	0.0002347	0.0019	0.0021645	1953.94	4013.13	0.49	A_51_P221337	Info	ref	Ranbp10	RAN binding protein 10	74334
2183	0.0002694	0.00212	0.0021645	95.47	195.49	0.49	A_55_P2056212	Info	ref	Gpr3	G-protein coupled receptor 3	14748
2201	0.0002809	0.00219	0.0021645	177.35	359.26	0.49	A_51_P443514	Info	ref	1700001K19Rik	RIKEN cDNA 1700001K19 gene	66323
2218	0.0002904	0.00225	0.0021645	121.56	246.88	0.49	A_51_P397468	Info	ref	Rundc3a	RUN domain containing 3A	51799
2366	0.0004038	0.00293	0.0021645	874.04	1789.72	0.49	A_55_P2114402	Info	ref	Notum	notum pectinacetylesterase homolog (Drosophila)	77583
2443	0.0004683	0.0033	0.004329	25.64	51.96	0.49	A_55_P2184606	Info	ens	Itgal	integrin alpha L	16408
2460	0.0004839	0.00338	0.0021645	13.74	27.77	0.49	A_55_P2211319	Info	ref	Fgf18	fibroblast growth factor 18	14172
2482	0.0005097	0.00353	0.0021645	36.92	75.08	0.49	A_55_P2076787	Info	ref	Synpo
2512	0.0005423	0.00371	0.0021645	114.82	232.58	0.49	A_55_P2186961	Info		A_55_P2186961
2590	0.0006416	0.00426	0.004329	26.67	54.43	0.49	A_55_P2036733	Info	ref	Stk36	serine/threonine kinase 36	269209
2607	0.0006636	0.00438	0.0021645	54.02	110.49	0.49	A_55_P1963289	Info	ref	Klhdc7b	kelch domain containing 7B	546648
2883	0.0011098	0.00662	0.004329	21.88	44.49	0.49	A_51_P233855	Info	ref	Adprhl1	ADP-ribosylhydrolase like 1	234072
2917	0.0011604	0.00684	0.004329	34.83	70.54	0.49	A_66_P121636	Info	ref	Ablim3	actin binding LIM protein family, member 3	319713
3000	0.0013415	0.00769	0.004329	31.84	65.61	0.49	A_66_P138009	Info	ref	Gm4710	predicted gene 4710	100043885
3141	0.0016921	0.00926	0.0021645	53.01	109.11	0.49	A_55_P2119761	Info	ref	Gm10228
3183	0.0018209	0.00983	0.0064935	2170.94	4419.83	0.49	A_66_P109562	Info	ens	ENSMUST00000121719
3318	0.0022526	0.0117	0.0021645	169.7	345.46	0.49	A_55_P2089840	Info	ref	Eif2d	eukaryotic translation initiation factor 2D	16865
3434	0.0026725	0.0134	0.0021645	31.49	64.04	0.49	A_55_P1967105	Info	ref	Adgrb2	adhesion G protein-coupled receptor B2	230775
3504	0.0029044	0.0142	0.004329	17.35	35.58	0.49	A_66_P102954	Info	AK139105	Gm2155	predicted gene 2155	100039317
3564	0.0031569	0.0152	0.0064935	161.76	327.2	0.49	A_52_P413947	Info	ref	Mthfr	5,10-methylenetetrahydrofolate reductase	17769
3593	0.0032546	0.0156	0.0151515	3.61	7.32	0.49	A_55_P1984981	Info	ref	Gm38733	predicted gene, 38733	105242554
3615	0.0033876	0.0161	0.004329	20.03	40.94	0.49	A_55_P2119244	Info	ref	Srrm3	serine/arginine repetitive matrix 3	58212
3695	0.0037252	0.0173	0.0064935	1583.68	3257.1	0.49	A_55_P2160383	Info	nap	NAP113778-1
3743	0.0039551	0.0182	0.0064935	26.3	53.83	0.49	A_55_P2186540	Info	ref	Gm32296	predicted gene, 32296	102634795
3826	0.0043088	0.0194	0.0064935	16.04	32.65	0.49	A_55_P2002477	Info	ref	Zfp707	zinc finger protein 707	69020
3851	0.0044739	0.02	0.0064935	348.47	707.83	0.49	A_55_P1974587	Info	ref	Vangl1	vang-like 1 (van gogh, Drosophila)	229658
3925	0.0049448	0.0217	0.004329	22.12	44.93	0.49	A_55_P1960693	Info	ref	Cd300ld3
384	4e-07	1.76e-05	0.0021645	1626	3399.08	0.48	A_55_P1991351	Info	ref	S100a13	S100 calcium binding protein A13	20196
1154	1.56e-05	0.000232	0.0021645	646.57	1354.34	0.48	A_55_P2090324	Info	ref	Zfp956	zinc finger protein 956	101197
1374	3.29e-05	0.000412	0.0021645	200.78	421.43	0.48	A_51_P383857	Info	ref	Prp2	proline rich protein 2	83380
1400	3.52e-05	0.000432	0.0021645	71.2	149.84	0.48	A_55_P2141786	Info	ref	Pard6g	par-6 family cell polarity regulator gamma	93737
1512	4.79e-05	0.000545	0.0021645	45.35	93.82	0.48	A_55_P2106079	Info	ens	ENSMUST00000085094
1719	8.26e-05	0.000826	0.0021645	283.57	584.87	0.48	A_55_P2074393	Info	ens	ENSMUST00000211544
1850	0.0001145	0.00106	0.0021645	15.67	32.4	0.48	A_66_P130650	Info	ens	ENSMUST00000069457
1971	0.000155	0.00135	0.0021645	19.62	40.47	0.48	A_55_P1987331	Info	ref	Prl3d1	prolactin family 3, subfamily d, member 1	18775
1973	0.0001565	0.00136	0.0021645	20.37	42.09	0.48	A_51_P103929	Info	ref	Met	met proto-oncogene	17295
1985	0.0001602	0.00139	0.0021645	55.08	113.87	0.48	A_55_P2032297	Info	ref	B230307C23Rik	RIKEN cDNA B230307C23 gene	245305
1992	0.0001618	0.0014	0.0021645	45.76	95.89	0.48	A_55_P2080995	Info	ref	Tgif2lx1	TGFB-induced factor homeobox 2-like, X-linked 1	245583
2033	0.0001798	0.00152	0.0021645	11366.2	23722.7	0.48	A_55_P1986660	Info	ref	Anapc2	anaphase promoting complex subunit 2	99152
2093	0.0002186	0.00179	0.004329	160.24	335.69	0.48	A_55_P2177273	Info	BC048782	Kcna6	potassium voltage-gated channel, shaker-related, subfamily, member 6	16494
2136	0.0002405	0.00194	0.004329	70.31	145.38	0.48	A_55_P2022149	Info		A_55_P2022149
2153	0.0002485	0.00198	0.0021645	10.42	21.62	0.48	A_55_P1984344	Info	ref	Rhox2h	reproductive homeobox 2H	622301
2202	0.0002819	0.0022	0.0021645	66.44	139.46	0.48	A_52_P175679	Info	ref	Gm13023	predicted gene 13023	194227
2221	0.0002948	0.00228	0.0021645	3342.12	6918.18	0.48	A_52_P450934	Info	ref	Paqr9	progestin and adipoQ receptor family member IX	75552
2399	0.0004308	0.00309	0.0021645	29.41	61.51	0.48	A_51_P441970	Info	ref	Stox2	storkhead box 2	71069
2537	0.0005767	0.00391	0.0021645	45.67	94.67	0.48	A_55_P2082570	Info	AK034606	AK034606
2539	0.0005819	0.00394	0.0021645	12.24	25.6	0.48	A_66_P115080	Info	ref	Gm35665	predicted gene, 35665	102639328
2547	0.0005976	0.00403	0.0021645	6.4	13.38	0.48	A_55_P1971244	Info	ref	Ndufa4l2	NADH dehydrogenase (ubiquinone) 1 alpha subcomplex, 4-like 2	407790
2713	0.0007997	0.00507	0.0021645	19.27	40.09	0.48	A_55_P2026275	Info	ref	Ppp1r1b	protein phosphatase 1, regulatory (inhibitor) subunit 1B	19049
2743	0.0008462	0.0053	0.004329	9.74	20.13	0.48	A_55_P2170539	Info	tc	TC1642954
2780	0.0009007	0.00557	0.0021645	29.9	62.4	0.48	A_55_P2026049	Info	LF198637	LF198637
2797	0.0009183	0.00564	0.0021645	87.09	183.02	0.48	A_55_P2415925	Info	BX514619	BX514619
2888	0.0011194	0.00666	0.0021645	5.52	11.51	0.48	A_66_P114616	Info	ref	Gm13498	predicted gene 13498	227885
2903	0.0011403	0.00675	0.0021645	37.38	78.1	0.48	A_52_P681016	Info	AY344585	Gm10759	predicted gene 10759	100126879
3024	0.0014135	0.00803	0.0064935	37.12	77.92	0.48	A_55_P2071726	Info	ref	Rasgef1c	RasGEF domain family, member 1C	74563
3034	0.0014392	0.00815	0.008658	50.8	106.57	0.48	A_55_P1982414	Info	ref	Gm32391	predicted gene, 32391	102634922
3160	0.0017482	0.00951	0.004329	19.2	40.21	0.48	A_55_P2054200	Info	ref	Tnip3	TNFAIP3 interacting protein 3	414084
3230	0.001965	0.0105	0.004329	336.23	704.02	0.48	A_55_P2145034	Info	ref	Swt1	SWT1 RNA endoribonuclease homolog (S. cerevisiae)	66875
3232	0.0019745	0.0105	0.004329	16.17	33.88	0.48	A_55_P1990221	Info	ref	LOC102637854	uncharacterized LOC102637854	102637854
3445	0.0027135	0.0135	0.0064935	198.3	415.99	0.48	A_55_P2124115	Info	ref	Invs	inversin	16348
3492	0.0028703	0.0141	0.012987	7.11	14.9	0.48	A_55_P1985835	Info	ref	Dnase1	deoxyribonuclease I	13419
3576	0.003185	0.0153	0.0064935	57.93	119.81	0.48	A_55_P1958453	Info	AK021321	Gm9802	predicted gene 9802	78589
3785	0.0041219	0.0187	0.008658	54.47	113.13	0.48	A_55_P2172832	Info	ref	Kcne1l	potassium voltage-gated channel, Isk-related family, member 1-like, pseudogene	66240
3787	0.0041423	0.0188	0.008658	14.22	29.64	0.48	A_55_P2103932	Info		A_55_P2103932
3808	0.0042361	0.0191	0.008658	59.08	122.59	0.48	A_51_P134030	Info	ref	Oas1e	2'-5' oligoadenylate synthetase 1E	231699
3845	0.0044141	0.0197	0.0021645	28.59	59.64	0.48	A_51_P253984	Info	ref	Pcp4	Purkinje cell protein 4	18546
3857	0.004488	0.02	0.0064935	114.3	235.85	0.48	A_55_P2063426	Info	ens	ENSMUST00000217918
3912	0.0048377	0.0213	0.008658	1141.12	2357.75	0.48	A_55_P2040583	Info	ref	Map6d1	MAP6 domain containing 1	208158
649	2e-06	5.26e-05	0.0021645	262.55	555.22	0.47	A_55_P2162875	Info		A_55_P2162875
751	3.3e-06	7.54e-05	0.0021645	2653.44	5642.37	0.47	A_55_P2067682	Info	ref	Atp5l	ATP synthase, H+ transporting, mitochondrial F0 complex, subunit G	27425
1166	1.7e-05	0.000251	0.0021645	96.33	204.88	0.47	A_55_P2062084	Info	AK167004	AK167004
1310	2.64e-05	0.000348	0.0021645	109.79	231.27	0.47	A_55_P2010539	Info		A_55_P2010539
1320	2.74e-05	0.000357	0.0021645	14.07	29.96	0.47	A_55_P2007485	Info	ref	Prss27	protease, serine 27	213171
1476	4.47e-05	0.000521	0.0021645	34.67	74.52	0.47	A_51_P378699	Info	ref	Sohlh2	spermatogenesis and oogenesis specific basic helix-loop-helix 2	74434
1486	4.58e-05	0.00053	0.0021645	118.61	251.19	0.47	A_55_P2120526	Info	ens	ENSMUST00000100713
1610	6.34e-05	0.000677	0.0021645	639.81	1348.02	0.47	A_51_P172251	Info	ref	Ifrd2	interferon-related developmental regulator 2	15983
1638	6.81e-05	0.000715	0.0021645	107.86	231.84	0.47	A_55_P2104612	Info	AK158083	AK158083
1659	7.21e-05	0.000747	0.0021645	4546.39	9636.21	0.47	A_55_P2098057	Info	ref	Sf3a2	splicing factor 3a, subunit 2	20222
1699	7.86e-05	0.000795	0.0021645	170.55	361.29	0.47	A_52_P432685	Info	ref	Ctdsp2	CTD (carboxy-terminal domain, RNA polymerase II, polypeptide A) small phosphatase 2	52468
1742	8.89e-05	0.000877	0.0021645	30.32	64.54	0.47	A_55_P2109057	Info	ref	Vash1	vasohibin 1	238328
1767	9.41e-05	0.000915	0.0021645	523.5	1108.42	0.47	A_52_P199928	Info	ens	Cnbp	cellular nucleic acid binding protein	12785
1925	0.0001363	0.00122	0.0021645	22.79	48.75	0.47	A_55_P2231152	Info	AK158259	Gm13372	predicted gene 13372	100038452
2087	0.0002163	0.00178	0.004329	16.55	35.09	0.47	A_55_P2240301	Info	AK085085	Gm20555	predicted gene, 20555	328516
2239	0.0003085	0.00237	0.0021645	29.48	62.13	0.47	A_55_P2164503	Info	ens	ENSMUST00000105067
2371	0.0004085	0.00296	0.0021645	41.42	87.53	0.47	A_55_P2410875	Info	AK034163	C030037D09Rik
2461	0.0004842	0.00338	0.004329	20.41	43.1	0.47	A_55_P2028404	Info	ref	1810013A23Rik	RIKEN cDNA 1810013A23 gene	69050
2489	0.0005192	0.00359	0.0021645	48.89	104.89	0.47	A_55_P2387379	Info	BY741467	2700005E23Rik	RIKEN cDNA 2700005E23 gene	72523
2706	0.0007907	0.00502	0.004329	1622.41	3448.37	0.47	A_66_P120347	Info	ref	Sstr5	somatostatin receptor 5	20609
2874	0.0010852	0.00649	0.004329	11.05	23.63	0.47	A_52_P329398	Info	ref	Atp12a	ATPase, H+/K+ transporting, nongastric, alpha polypeptide	192113
2926	0.0011765	0.00691	0.0021645	128.7	272.13	0.47	A_51_P316173	Info	ref	Vmn1r192	vomeronasal 1 receptor 192	252907
2941	0.0012044	0.00704	0.004329	5394.99	11546	0.47	A_55_P2027337	Info	ref	Gm32934	predicted gene, 32934	102635648
2990	0.0013157	0.00756	0.0021645	19472.6	41825.9	0.47	A_55_P2175451	Info		A_55_P2175451
3009	0.0013609	0.00777	0.004329	44.96	96.03	0.47	A_55_P1965298	Info	ref	Gm5640	predicted gene 5640	434797
3111	0.0015989	0.00883	0.008658	28.91	61.18	0.47	A_66_P140121	Info	ens	ENSMUST00000099692
3126	0.0016468	0.00905	0.008658	24.43	51.68	0.47	A_51_P154753	Info	ref	Klc3
3161	0.0017488	0.00951	0.012987	4.5	9.5	0.47	A_51_P374818	Info	ref	Shd	src homology 2 domain-containing transforming protein D	20420
3249	0.0020185	0.0107	0.0021645	21610	45820	0.47	A_55_P2080163	Info	ref	Carhsp1	calcium regulated heat stable protein 1	52502
3413	0.0026165	0.0132	0.004329	8.47	18.11	0.47	A_51_P317254	Info	ref	Defb11	defensin beta 11	246081
3460	0.0027635	0.0137	0.004329	41.28	87.07	0.47	A_55_P2027136	Info	ref	Hist1h3f
3477	0.0028154	0.0139	0.0021645	47.35	100.94	0.47	A_65_P19319	Info	ref	Soga1	suppressor of glucose, autophagy associated 1	320706
3478	0.0028163	0.0139	0.0108225	17.57	37.29	0.47	A_55_P1969032	Info	ref	Rgs9	regulator of G-protein signaling 9	19739
3480	0.0028277	0.014	0.0064935	10.06	21.22	0.47	A_66_P135435	Info	AK080358	Gm9099	predicted gene 9099	668311
3828	0.0043166	0.0194	0.008658	13.01	27.83	0.47	A_55_P2419854	Info	ref	Gm3325	predicted gene 3325	100041420
150	< 1e-07	7.44e-06	0.0021645	2316.1	5004	0.46	A_55_P1978481	Info	ref	Nr1h2	nuclear receptor subfamily 1, group H, member 2	22260
1105	1.4e-05	0.000218	0.0021645	227.93	490.98	0.46	A_51_P394921	Info	ref	1700020L24Rik	RIKEN cDNA 1700020L24 gene	66330
1215	1.95e-05	0.000276	0.0021645	82.94	178.48	0.46	A_51_P145260	Info	ref	Sall4	sal-like 4 (Drosophila)	99377
1260	2.24e-05	0.000306	0.0021645	114.8	248.86	0.46	A_55_P2068731	Info	ref	Gm20878	predicted gene, 20878	100041579
1361	3.14e-05	0.000397	0.0021645	64.21	139.38	0.46	A_51_P267700	Info	ref	Gkn3	gastrokine 3	68888
1440	4.06e-05	0.000485	0.0021645	37.81	82.97	0.46	A_55_P2062437	Info	ref	Begain	brain-enriched guanylate kinase-associated	380785
1458	4.28e-05	0.000505	0.0021645	16.06	34.78	0.46	A_55_P1958932	Info		A_55_P1958932
1515	4.89e-05	0.000555	0.0021645	7461.36	16195.3	0.46	A_55_P2162965	Info	ref	Ptms	parathymosin	69202
1650	7e-05	0.000729	0.0021645	24.49	53.47	0.46	A_55_P2287947	Info	AK080826	A930037O16Rik	RIKEN cDNA A930037O16 gene	77971
1710	7.99e-05	0.000803	0.0021645	29.12	63.51	0.46	A_55_P2053241	Info	ref	Gng4	guanine nucleotide binding protein (G protein), gamma 4	14706
1717	8.24e-05	0.000825	0.0021645	13.96	30.52	0.46	A_55_P2279572	Info	C79015	C79015	expressed sequence C79015	97715
1820	0.0001072	0.00101	0.0021645	2215.84	4773.11	0.46	A_55_P2114680	Info	ref	Car4	carbonic anhydrase 4	12351
1837	0.0001117	0.00105	0.0021645	27.57	60.57	0.46	A_55_P2036091	Info	nap	NAP113070-1
1913	0.0001331	0.0012	0.0021645	52.27	114.67	0.46	A_55_P2179974	Info	ref	Spsb1	splA/ryanodine receptor domain and SOCS box containing 1	74646
1923	0.0001355	0.00121	0.0021645	544.06	1174.4	0.46	A_66_P112593	Info	ref	Sec61b	Sec61 beta subunit	66212
1974	0.0001565	0.00136	0.0021645	39	85.33	0.46	A_55_P2020084	Info		A_55_P2020084
1994	0.000162	0.0014	0.0021645	119.22	258.48	0.46	A_55_P2049949	Info	ens	ENSMUST00000202846
2005	0.0001669	0.00143	0.0021645	9.9	21.53	0.46	A_51_P208987	Info	ref	Pgm3
2010	0.0001697	0.00145	0.0021645	36.53	79.6	0.46	A_55_P2108693	Info	ref	Gm5936	predicted gene 5936	546325
2013	0.0001707	0.00146	0.004329	18.6	40.56	0.46	A_55_P1985663	Info		A_55_P1985663
2097	0.0002198	0.0018	0.0021645	34.92	76.51	0.46	A_55_P1967025	Info	AK143106	Thoc7	THO complex 7 homolog (Drosophila)	66231
2107	0.0002262	0.00185	0.0021645	26.05	56.37	0.46	A_55_P1988217	Info	tc	TC1706700
2139	0.0002418	0.00194	0.0021645	19.04	41.72	0.46	A_55_P2089753	Info	ens	ENSMUST00000180717
2149	0.0002452	0.00196	0.0021645	18.2	39.35	0.46	A_55_P2029294	Info	ref	Cetn4	centrin 4	207175
2348	0.0003853	0.00282	0.0021645	22.65	49.01	0.46	A_55_P2157463	Info	ens	ENSMUST00000118143
2387	0.0004211	0.00303	0.0021645	6.66	14.35	0.46	A_55_P2169410	Info	ref	4930583I09Rik	RIKEN cDNA 4930583I09 gene	78057
2438	0.0004626	0.00326	0.0021645	19.28	41.74	0.46	A_55_P2102693	Info	ref	Acvr1
2455	0.0004796	0.00336	0.004329	33.51	73.27	0.46	A_55_P2084568	Info	ens	Gm9047	predicted gene 9047	668210
2476	0.0005016	0.00348	0.0021645	49.31	107.63	0.46	A_52_P156852	Info	tc	NP064466
2514	0.0005452	0.00373	0.0064935	77.86	170.06	0.46	A_66_P126662	Info	ref	4732414G09Rik
2573	0.0006259	0.00418	0.0021645	41.66	91.31	0.46	A_51_P244213	Info	ref	Hapln3	hyaluronan and proteoglycan link protein 3	67666
2581	0.0006323	0.00421	0.0021645	17.32	37.59	0.46	A_55_P2153231	Info	ref	Ski
2715	0.0008004	0.00507	0.004329	33.75	73.17	0.46	A_66_P136971	Info	ref	Klk1b21	kallikrein 1-related peptidase b21	16616
2752	0.0008645	0.0054	0.0021645	40.5	88.62	0.46	A_55_P2012542	Info		A_55_P2012542
2819	0.0009709	0.00592	0.0021645	34.37	75.34	0.46	A_51_P101006	Info	ref	Ak8	adenylate kinase 8	68870
2875	0.0010883	0.00651	0.004329	29.74	64.75	0.46	A_51_P215038	Info	ref	Tmem59l	transmembrane protein 59-like	67937
2936	0.0011967	0.00701	0.0021645	58.51	128.22	0.46	A_51_P427964	Info	ref	Lmod3	leiomodin 3 (fetal)	320502
2945	0.0012091	0.00706	0.0021645	12.04	26.26	0.46	A_52_P127206	Info	ref	Gm9	predicted gene 9	194854
2947	0.0012124	0.00707	0.004329	178.18	389.98	0.46	A_55_P2152387	Info	ref	Wwox	WW domain-containing oxidoreductase	80707
2982	0.0012968	0.00747	0.004329	105.12	226.55	0.46	A_55_P2149407	Info	ref	2810410L24Rik	RIKEN cDNA 2810410L24 gene	100042332
3045	0.0014676	0.00829	0.004329	20.96	45.16	0.46	A_51_P215975	Info	ref	Chrd	chordin	12667
3059	0.0014905	0.00837	0.0064935	47.73	104.07	0.46	A_51_P492830	Info	ref	Cenph	centromere protein H	26886
3067	0.0015089	0.00846	0.004329	10.63	23.22	0.46	A_55_P2168233	Info	ref	Gm1661
3152	0.0017291	0.00943	0.0021645	21.68	46.89	0.46	A_55_P2088113	Info	ref	Gm16287	predicted gene 16287	100038595
3241	0.0019981	0.0106	0.0021645	32.67	71.73	0.46	A_55_P2246905	Info	ref	5430434I15Rik	RIKEN cDNA 5430434I15 gene	71342
3316	0.0022475	0.0117	0.0064935	62.94	138	0.46	A_55_P2142990	Info	ref	Pifo	primary cilia formation	100503311
3453	0.0027338	0.0136	0.0064935	55.73	120.01	0.46	A_55_P2125714	Info	ref	Atp2b4
3468	0.0027924	0.0138	0.0064935	12.92	28.35	0.46	A_66_P120682	Info	ref	4930544D05Rik
3524	0.0029804	0.0145	0.008658	9.46	20.47	0.46	A_66_P129712	Info	AK050837	D030024E09Rik
3579	0.0031994	0.0154	0.004329	3.75	8.21	0.46	A_52_P58359	Info	ref	Tlx1	T cell leukemia, homeobox 1	21908
3589	0.0032473	0.0156	0.0021645	14.22	31.1	0.46	A_55_P2157829	Info	ens	Ccl1	chemokine (C-C motif) ligand 1	20290
3662	0.0035675	0.0167	0.008658	53.9	116.29	0.46	A_52_P267106	Info	ref	Ksr2	kinase suppressor of ras 2	333050
3680	0.0036432	0.017	0.008658	31.38	67.73	0.46	A_51_P309184	Info	ref	Pxmp2	peroxisomal membrane protein 2	19301
3889	0.0046641	0.0206	0.012987	5.35	11.57	0.46	A_55_P2003678	Info	AK037084	Gm10129	predicted gene 10129	669420
365	4e-07	1.76e-05	0.0021645	85.25	188.73	0.45	A_55_P2083184	Info	ref	Gm10142	predicted gene 10142	100502921
602	1.5e-06	4.23e-05	0.0021645	174.37	390.74	0.45	A_55_P1980981	Info	ref	Apba3	amyloid beta (A4) precursor protein-binding, family A, member 3	57267
764	3.6e-06	8.09e-05	0.0021645	482.98	1076.32	0.45	A_55_P1966528	Info	ref	Pmf1	polyamine-modulated factor 1	67037
780	4.1e-06	8.91e-05	0.0021645	864.99	1927	0.45	A_55_P2014269	Info	ref	Zfp771	zinc finger protein 771	244216
936	7.7e-06	0.000141	0.0021645	64.17	143.05	0.45	A_55_P2191002	Info	ref	2610027K06Rik	RIKEN cDNA 2610027K06 gene	69909
1129	1.49e-05	0.000226	0.0021645	19.73	43.58	0.45	A_55_P2133983	Info	ref	Gm436	predicted gene 436	230890
1264	2.28e-05	0.00031	0.0021645	141.07	311.91	0.45	A_55_P2061525	Info	ref	Cdc27
1364	3.19e-05	0.000402	0.0021645	130.81	293.69	0.45	A_55_P2087567	Info	ref	Olfr373	olfactory receptor 373	258532
1448	4.16e-05	0.000494	0.0021645	438.8	974.58	0.45	A_52_P180565	Info	ref	2310061I04Rik	RIKEN cDNA 2310061I04 gene	69662
1457	4.27e-05	0.000504	0.0021645	1084.62	2424.56	0.45	A_55_P2325729	Info	ref	Arhgap1	Rho GTPase activating protein 1	228359
1552	5.34e-05	0.000591	0.0021645	20.64	46.29	0.45	A_55_P2269673	Info	ref	Cabp1	calcium binding protein 1	29867
1631	6.69e-05	0.000705	0.0021645	15.19	33.99	0.45	A_51_P353232	Info	ref	Tnnc2	troponin C2, fast	21925
1721	8.33e-05	0.000832	0.0021645	3674.49	8252.32	0.45	A_55_P1965448	Info	ens	ENSMUST00000120497
1772	9.56e-05	0.000927	0.0021645	236.58	520.1	0.45	A_55_P2171033	Info	ref	Gm35772	predicted gene, 35772	102639465
1810	0.0001057	0.001	0.0021645	151.6	339.31	0.45	A_55_P2007560	Info	ref	Scgb1b3	secretoglobin, family 1B, member 3	384585
1822	0.0001078	0.00102	0.0021645	172.39	386.38	0.45	A_66_P110104	Info	ref	Myo18b	myosin XVIIIb	74376
2001	0.0001647	0.00141	0.0021645	12.6	28.17	0.45	A_55_P2055324	Info	ref	Spint1	serine protease inhibitor, Kunitz type 1	20732
2057	0.0001917	0.0016	0.0021645	15.67	34.97	0.45	A_55_P2078300	Info	ref	Fndc7	fibronectin type III domain containing 7	320181
2089	0.0002165	0.00178	0.0021645	26.21	58.19	0.45	A_51_P487178	Info	ref	Megf11	multiple EGF-like-domains 11	214058
2268	0.0003306	0.00251	0.004329	20.9	46.71	0.45	A_52_P337326	Info	ref	Kcnc3	potassium voltage gated channel, Shaw-related subfamily, member 3	16504
2402	0.0004322	0.00309	0.004329	52.4	117.67	0.45	A_55_P2144975	Info	ref	Ccdc90b	coiled-coil domain containing 90B	66365
2532	0.000569	0.00386	0.0021645	19.31	43.06	0.45	A_55_P2067266	Info		A_55_P2067266
2585	0.0006372	0.00424	0.004329	17.09	38.25	0.45	A_55_P2072120	Info	ref	AW011738	expressed sequence AW011738	100382
2601	0.0006583	0.00435	0.0021645	243.93	543.99	0.45	A_55_P2163493	Info	ref	Tgm3	transglutaminase 3, E polypeptide	21818
2691	0.0007725	0.00493	0.0021645	13.42	30.06	0.45	A_51_P129962	Info	AK083582	Cacfd1	calcium channel flower domain containing 1	381356
2833	0.001005	0.0061	0.0021645	30.39	67.69	0.45	A_55_P2131163	Info	AK173092	Sv2c	synaptic vesicle glycoprotein 2c	75209
2838	0.001015	0.00615	0.004329	14.78	33.01	0.45	A_55_P2183338	Info	ref	Marveld3	MARVEL (membrane-associating) domain containing 3	73608
2871	0.0010738	0.00643	0.0021645	6.96	15.47	0.45	A_55_P2050073	Info		A_55_P2050073
3030	0.0014291	0.00811	0.0021645	13.53	30.3	0.45	A_55_P2408864	Info	AK090249	Mtx3	metaxin 3	382793
3087	0.0015486	0.00862	0.0021645	20.43	45.14	0.45	A_55_P2081652	Info	ref	Galp	galanin-like peptide	232836
3098	0.0015694	0.00871	0.0021645	6.68	15	0.45	A_51_P275053	Info	ref	Spaca7	sperm acrosome associated 7	78634
3150	0.0017217	0.0094	0.0064935	6.1	13.52	0.45	A_55_P2138600	Info	ref	Tmprss3	transmembrane protease, serine 3	140765
3304	0.0022014	0.0115	0.004329	217.66	480.28	0.45	A_55_P2116305	Info	ref	Tnfrsf25	tumor necrosis factor receptor superfamily, member 25	85030
3357	0.0023766	0.0122	0.004329	8.01	17.97	0.45	A_55_P2020203	Info	ref	Sfrp5	secreted frizzled-related sequence protein 5	54612
3374	0.0024349	0.0124	0.0021645	64.92	142.84	0.45	A_55_P2074801	Info	ref	Ptpn14	protein tyrosine phosphatase, non-receptor type 14	19250
3417	0.0026234	0.0132	0.0064935	3.54	7.82	0.45	A_55_P1993723	Info	ref	Acsbg2	acyl-CoA synthetase bubblegum family member 2	328845
3449	0.0027186	0.0135	0.008658	31.72	70.24	0.45	A_51_P193296	Info	ref	Iqcf1	IQ motif containing F1	74267
3456	0.0027441	0.0136	0.004329	40.98	90.84	0.45	A_55_P2180744	Info	ref	Clstn3	calsyntenin 3	232370
3518	0.0029701	0.0145	0.0064935	11.98	26.46	0.45	A_55_P2091279	Info	ens	Ublcp1	ubiquitin-like domain containing CTD phosphatase 1	79560
3597	0.0032782	0.0157	0.0064935	26.31	58.23	0.45	A_55_P2041668	Info	ref	Foxl2	forkhead box L2	26927
3747	0.0039748	0.0182	0.0064935	51.84	115.75	0.45	A_55_P2131238	Info	ref	Ttc39a	tetratricopeptide repeat domain 39A	230603
3752	0.0039878	0.0183	0.004329	5.72	12.77	0.45	A_55_P2149741	Info		A_55_P2149741
3807	0.0042294	0.0191	0.0064935	18.73	41.68	0.45	A_55_P2028949	Info	ref	Gm21944	predicted gene, 21944	654455
3906	0.004773	0.021	0.0064935	119.89	266.5	0.45	A_55_P2203478	Info	ref	Scn5a	sodium channel, voltage-gated, type V, alpha	20271
518	9e-07	2.92e-05	0.0021645	630.61	1432.61	0.44	A_55_P2038414	Info	ref	Acot8	acyl-CoA thioesterase 8	170789
582	1.3e-06	3.81e-05	0.0021645	107.45	246.2	0.44	A_55_P2013029	Info	ref	LOC102632383	zinc finger protein 431-like	102632383
734	3.1e-06	7.22e-05	0.0021645	33.23	75.91	0.44	A_55_P1959784	Info	ref	Gm45929
788	4.1e-06	8.91e-05	0.0021645	28.64	65.34	0.44	A_55_P2050173	Info		A_55_P2050173
955	8.4e-06	0.000151	0.0021645	127.02	289.23	0.44	A_55_P2096340	Info	ref	Rnf170	ring finger protein 170	77733
1132	1.49e-05	0.000226	0.0021645	166.09	381.48	0.44	A_55_P2030060	Info	ref	Kdm8	lysine (K)-specific demethylase 8	77035
1172	1.72e-05	0.000252	0.0021645	27.46	63.01	0.44	A_55_P2161200	Info	ens	ENSMUST00000103567
1226	2.04e-05	0.000285	0.0021645	10.68	24.16	0.44	A_55_P2332761	Info	ref	4930453H23Rik
1256	2.22e-05	0.000303	0.0021645	19053.3	43014.4	0.44	A_55_P2136786	Info	ref	Zkscan1	zinc finger with KRAB and SCAN domains 1	74570
1265	2.3e-05	0.000312	0.0021645	205.44	467.62	0.44	A_52_P392509	Info	ens	Gin1	gypsy retrotransposon integrase 1	252876
1686	7.64e-05	0.000779	0.0021645	323.04	740.7	0.44	A_55_P2086198	Info	ens	Kcnq4	potassium voltage-gated channel, subfamily Q, member 4	60613
1759	9.28e-05	0.000907	0.0021645	847.74	1943.01	0.44	A_55_P1974098	Info	tc	TC1639827
1763	9.35e-05	0.000912	0.0021645	43.56	98.65	0.44	A_55_P2129523	Info	XR_033994	Gm9519	predicted gene 9519	671132
1793	0.000101	0.000968	0.0021645	43.15	99.11	0.44	A_55_P2380627	Info	CF585815	5430440L12Rik	RIKEN cDNA 5430440L12 gene	71384
1842	0.0001125	0.00105	0.0021645	44.7	102.12	0.44	A_55_P1971897	Info	ref	Mdk	midkine	17242
1849	0.000114	0.00106	0.0021645	238.29	536.56	0.44	A_55_P2156068	Info		A_55_P2156068
1870	0.0001198	0.0011	0.0021645	522.17	1199.39	0.44	A_55_P2071751	Info	ens	ENSMUST00000196939
1904	0.0001279	0.00115	0.0021645	6.7	15.18	0.44	A_55_P1979290	Info	ref	Lrit3	leucine-rich repeat, immunoglobulin-like and transmembrane domains 3	242235
1906	0.000129	0.00116	0.0021645	26.03	59.06	0.44	A_55_P2146413	Info	ref	Gm13178	predicted gene 13178	546849
1960	0.0001503	0.00132	0.0021645	32.38	72.99	0.44	A_55_P2157370	Info	ref	Gm5741
2048	0.0001877	0.00158	0.0021645	18.73	42.23	0.44	A_55_P2034315	Info	LF193788	LF193788
2142	0.0002426	0.00195	0.004329	100.12	229.11	0.44	A_55_P2032458	Info	AK153670	Gm6934	predicted gene 6934	628919
2256	0.0003178	0.00242	0.0021645	288.22	654.41	0.44	A_55_P2026982	Info	ref	Tdrp	testis development related protein	72148
2306	0.0003573	0.00266	0.0021645	10.72	24.58	0.44	A_55_P1962861	Info	ref	Dio3os	deiodinase, iodothyronine type III, opposite strand	353504
2398	0.0004297	0.00308	0.0021645	511.33	1160.06	0.44	A_55_P2092611	Info	ref	Slc45a3	solute carrier family 45, member 3	212980
2449	0.0004754	0.00334	0.0021645	26.52	59.7	0.44	A_55_P1979639	Info	ref	Gm45618
2475	0.0005003	0.00347	0.0021645	15.64	35.28	0.44	A_55_P2115220	Info	ref	Gm11437	predicted gene 11437	628813
2509	0.0005401	0.0037	0.0021645	96.67	217.75	0.44	A_55_P2094831	Info	ref	Slco1c1	solute carrier organic anion transporter family, member 1c1	58807
2604	0.0006594	0.00435	0.0021645	93.17	214.15	0.44	A_55_P2382262	Info		A_55_P2382262
2616	0.0006781	0.00446	0.0021645	43.48	99.57	0.44	A_55_P2075977	Info		A_55_P2075977
2659	0.0007296	0.00472	0.0021645	7.24	16.43	0.44	A_55_P2175977	Info	ref	Vmn2r35	vomeronasal 2, receptor 35	625353
2763	0.000877	0.00546	0.004329	4.26	9.71	0.44	A_55_P2351024	Info		A_55_P2351024
2915	0.0011553	0.00681	0.0021645	6.2	14.18	0.44	A_55_P2188609	Info	AK016392	4930594M17Rik	RIKEN cDNA 4930594M17 gene	75937
2923	0.001167	0.00686	0.0064935	72.27	163.33	0.44	A_55_P2443935	Info	ref	Xpo7	exportin 7	65246
2951	0.0012199	0.00711	0.0021645	340.08	778.71	0.44	A_55_P2009111	Info	tc	TC1682066
2956	0.0012297	0.00715	0.0021645	11.45	26.02	0.44	A_55_P2165299	Info	ref	Mybpc1
3048	0.0014719	0.0083	0.0064935	78.93	177.43	0.44	A_55_P1953928	Info	ref	Dcdc2b
3095	0.0015642	0.00869	0.0021645	74.15	169.72	0.44	A_55_P2226356	Info	BU936515	1700095A13Rik	RIKEN cDNA 1700095A13 gene	76995
3175	0.0017938	0.00971	0.008658	34.45	78.12	0.44	A_55_P2398399	Info	ref	Astn2	astrotactin 2	56079
3179	0.0018095	0.00978	0.0021645	175.11	399.43	0.44	A_66_P133993	Info	ref	Gm5093	predicted gene 5093	328825
3269	0.0020775	0.0109	0.0021645	6.41	14.56	0.44	A_55_P2211982	Info	ref	Smr2	submaxillary gland androgen regulated protein 2	20600
3274	0.0020964	0.011	0.0064935	44.62	102.18	0.44	A_51_P231946	Info	ref	1700029P11Rik	RIKEN cDNA 1700029P11 gene	66346
3420	0.0026265	0.0132	0.004329	8.21	18.59	0.44	A_55_P2128108	Info	ens	5830411N06Rik	RIKEN cDNA 5830411N06 gene	244234
3429	0.0026647	0.0134	0.0021645	3534.3	7983.12	0.44	A_55_P2032559	Info	nap	NAP099731-001
3487	0.0028573	0.0141	0.0064935	5.96	13.56	0.44	A_55_P2169311	Info	ref	4930515G01Rik	RIKEN cDNA 4930515G01 gene	67642
3488	0.0028606	0.0141	0.0064935	13.86	31.58	0.44	A_55_P2183955	Info	ref	Olfr97	olfactory receptor 97	258505
3538	0.0030494	0.0148	0.004329	16.68	37.69	0.44	A_55_P2013983	Info	nap	NAP113703-1
3674	0.0036293	0.017	0.008658	1789.86	4026.36	0.44	A_55_P2047800	Info	ens	ENSMUST00000210537
3814	0.0042548	0.0192	0.004329	21.5	49.36	0.44	A_51_P281608	Info	ref	Olfr609	olfactory receptor 609	259086
3907	0.0047745	0.021	0.0021645	22.97	52.33	0.44	A_55_P2213418	Info	ref	4933417E11Rik	RIKEN cDNA 4933417E11 gene	71134
647	2e-06	5.26e-05	0.0021645	3270.17	7656.83	0.43	A_55_P1985945	Info	LF192664	LF192664
663	2.2e-06	5.63e-05	0.0021645	49.64	114.9	0.43	A_55_P2087911	Info	ref	Mthfsd	methenyltetrahydrofolate synthetase domain containing	234814
693	2.4e-06	5.94e-05	0.0021645	77.82	180.1	0.43	A_55_P2036952	Info		A_55_P2036952
747	3.3e-06	7.54e-05	0.0021645	93.86	219.75	0.43	A_55_P2158483	Info	ref	Nkiras2	NFKB inhibitor interacting Ras-like protein 2	71966
862	5.7e-06	0.000114	0.0021645	61.98	145.4	0.43	A_55_P2078257	Info	AK172566	Gm10183	predicted gene 10183	100038393
1016	1.06e-05	0.000179	0.0021645	75.76	174.18	0.43	A_55_P1977426	Info	ref	Oscar	osteoclast associated receptor	232790
1050	1.19e-05	0.000195	0.0021645	40.81	95.92	0.43	A_52_P68714	Info	ens	ENSMUST00000072982
1068	1.28e-05	0.000206	0.0021645	86.81	203.6	0.43	A_52_P647607	Info	ref	Ubr4	ubiquitin protein ligase E3 component n-recognin 4	69116
1174	1.74e-05	0.000255	0.0021645	43.56	100.87	0.43	A_55_P2022634	Info	ens	Ndufv3
1205	1.9e-05	0.000271	0.0021645	38.16	89.78	0.43	A_55_P2043377	Info	ref	Gm9258	predicted gene 9258	668592
1366	3.22e-05	0.000405	0.0021645	287.49	672.02	0.43	A_55_P1981845	Info		A_55_P1981845
1391	3.42e-05	0.000423	0.0021645	89.6	210.13	0.43	A_55_P2049122	Info	ref	Tm6sf2
1419	3.8e-05	0.00046	0.0021645	281.87	648.42	0.43	A_55_P2170978	Info	ref	Ankrd13d	ankyrin repeat domain 13 family, member D	68423
1453	4.21e-05	0.000498	0.0021645	207.69	486.91	0.43	A_55_P2122987	Info	ref	Dlx3	distal-less homeobox 3	13393
1464	4.34e-05	0.00051	0.0021645	14.91	34.33	0.43	A_51_P436790	Info	ref	Olfr1537	olfactory receptor 1537	257959
1482	4.54e-05	0.000527	0.0021645	28.62	66.8	0.43	A_51_P508115	Info	ref	Trank1	tetratricopeptide repeat and ankyrin repeat containing 1	320429
1485	4.56e-05	0.000528	0.0021645	14.47	33.79	0.43	A_55_P2044433	Info	ref	3110039I08Rik	RIKEN cDNA 3110039I08 gene	73144
1598	6.05e-05	0.000651	0.0021645	29.64	69.29	0.43	A_55_P1966104	Info	ref	Il17d	interleukin 17D	239114
1613	6.39e-05	0.000681	0.0021645	114.95	265.77	0.43	A_55_P2012799	Info	ref	Rtkn	rhotekin	20166
1643	6.93e-05	0.000724	0.0021645	16.05	37.13	0.43	A_55_P2158072	Info	nap	NAP057945-1
1741	8.88e-05	0.000877	0.0021645	10	23.51	0.43	A_52_P574759	Info	ref	Rbpjl	recombination signal binding protein for immunoglobulin kappa J region-like	19668
1786	0.0001003	0.000965	0.0021645	53.76	125.74	0.43	A_55_P2158741	Info	ref	Nos2	nitric oxide synthase 2, inducible	18126
1835	0.0001115	0.00104	0.0021645	93.06	218.23	0.43	A_55_P2132671	Info	ens	LOC102634333	uncharacterized LOC102634333	102634333
1843	0.0001129	0.00105	0.0021645	13.35	30.93	0.43	A_55_P2150476	Info		A_55_P2150476
1972	0.0001556	0.00136	0.0021645	181.3	417.2	0.43	A_55_P1975285	Info	ref	Lrig2	leucine-rich repeats and immunoglobulin-like domains 2	269473
2014	0.0001714	0.00146	0.0021645	25.11	58.65	0.43	A_55_P2094713	Info	ref	Gm4736	predicted gene 4736	114600
2054	0.0001898	0.00159	0.0021645	28.37	65.72	0.43	A_66_P130958	Info	ref	Map3k13
2059	0.0001933	0.00161	0.0021645	19.35	44.83	0.43	A_55_P2164714	Info	ref	C7
2075	0.0002045	0.00169	0.0021645	27.8	64.51	0.43	A_55_P2111519	Info	ens	9230113P08Rik	RIKEN cDNA 9230113P08 gene	77908
2115	0.0002326	0.00189	0.0021645	79.45	182.94	0.43	A_55_P2347756	Info	ref	AU040972	expressed sequence AU040972	104522
2171	0.0002605	0.00206	0.0021645	38.91	89.79	0.43	A_51_P357735	Info	ref	Inhbe	inhibin beta E	16326
2174	0.0002629	0.00208	0.0021645	562.4	1311.23	0.43	A_55_P2068104	Info		A_55_P2068104
2195	0.0002782	0.00218	0.0021645	34.33	80.72	0.43	A_51_P345937	Info	ref	Tbrg4	transforming growth factor beta regulated gene 4	21379
2206	0.0002844	0.00222	0.0021645	743.04	1744.66	0.43	A_55_P2066548	Info	ref	Baiap2l2	BAI1-associated protein 2-like 2	207495
2217	0.0002902	0.00225	0.004329	23.85	55.42	0.43	A_55_P2195077	Info	BU962914	1700066D14Rik	RIKEN cDNA 1700066D14 gene	67925
2245	0.0003122	0.00239	0.0021645	14.61	33.93	0.43	A_55_P2007249	Info	ref	Spdef	SAM pointed domain containing ets transcription factor	30051
2252	0.0003162	0.00241	0.0021645	6.71	15.71	0.43	A_51_P123510	Info	ref	Vmn1r58	vomeronasal 1 receptor 58	81014
2318	0.0003633	0.00269	0.0021645	126.7	294.25	0.43	A_52_P634122	Info	ref	Rexo1	REX1, RNA exonuclease 1 homolog (S. cerevisiae)	66932
2383	0.0004181	0.00302	0.0021645	47.91	112.11	0.43	A_55_P2168301	Info	ref	Slc46a1	solute carrier family 46, member 1	52466
2431	0.000457	0.00323	0.0021645	23.58	55.23	0.43	A_55_P2273379	Info		A_55_P2273379
2433	0.0004583	0.00324	0.0021645	8.72	20.08	0.43	A_52_P29743	Info	ref	Sugct	succinyl-CoA glutarate-CoA transferase	192136
2450	0.000476	0.00334	0.004329	15.98	36.93	0.43	A_55_P2178324	Info	ref	Tll1	tolloid-like	21892
2453	0.0004779	0.00335	0.0021645	106.57	249.61	0.43	A_55_P2229645	Info	tc	TC1699452
2560	0.0006099	0.0041	0.004329	11.2	26.02	0.43	A_55_P2026959	Info	LF199562	LF199562
2586	0.0006373	0.00424	0.0021645	31.84	74.21	0.43	A_55_P2191630	Info	LF200014	LF200014
2629	0.0006893	0.00451	0.0021645	15.28	35.39	0.43	A_55_P2085510	Info		A_55_P2085510
2639	0.0007021	0.00457	0.0021645	14.22	33.42	0.43	A_55_P2079457	Info	AK133152	Gm14340	predicted gene 14340	676369
2750	0.0008576	0.00536	0.0021645	34.03	79.38	0.43	A_55_P2149826	Info	AK019763	1700047A11Rik	RIKEN cDNA 1700047A11 gene	76604
2885	0.0011122	0.00663	0.0021645	35.24	81.47	0.43	A_52_P123655	Info	ref	A630023P12Rik	RIKEN cDNA A630023P12 gene	231603
2930	0.0011865	0.00696	0.0021645	18.9	43.62	0.43	A_55_P2105262	Info		A_55_P2105262
3103	0.001583	0.00877	0.0021645	31.96	75.01	0.43	A_55_P2041653	Info	ref	1500009C09Rik	RIKEN cDNA 1500009C09 gene	76505
3132	0.0016649	0.00914	0.0021645	8.71	20.06	0.43	A_55_P2019294	Info	ens	ENSMUST00000164663
3144	0.0017005	0.0093	0.004329	19.13	44.13	0.43	A_51_P462271	Info	ref	Acan	aggrecan	11595
3197	0.0018575	0.00999	0.0108225	28.44	65.85	0.43	A_55_P1996319	Info	ref	Wdr38	WD repeat domain 38	76646
3331	0.0022961	0.0118	0.0021645	103.43	240.27	0.43	A_66_P111689	Info	ens	ENSMUST00000168454
3333	0.0023116	0.0119	0.0021645	301.4	707.75	0.43	A_52_P296632	Info	nap	NAP092468-001
3389	0.0024941	0.0127	0.004329	6.38	14.76	0.43	A_55_P1997837	Info	ref	Osbp2	oxysterol binding protein 2	74309
3395	0.0025318	0.0128	0.0064935	52.99	121.83	0.43	A_66_P135372	Info	ens	Mgat4d	MGAT4 family, member C	67555
3440	0.0027019	0.0135	0.0064935	19.55	46.01	0.43	A_55_P1994321	Info		A_55_P1994321
3450	0.0027198	0.0136	0.004329	63.39	146.95	0.43	A_51_P211506	Info	ref	Muc20	mucin 20	224116
3513	0.0029456	0.0144	0.004329	23.49	55.14	0.43	A_55_P2091889	Info	ref	Ube2d-ps
3637	0.0034676	0.0164	0.004329	17.17	39.46	0.43	A_55_P2181693	Info	ref	Tex48
3641	0.0034917	0.0165	0.004329	13.71	31.82	0.43	A_55_P1979119	Info	ens	ENSMUST00000198359
3689	0.0037061	0.0173	0.012987	16.29	37.59	0.43	A_55_P2144490	Info	LF202255	LF202255
3876	0.0045881	0.0203	0.0021645	2050.81	4788.56	0.43	A_55_P2155572	Info	ens	ENSMUST00000189856
151	< 1e-07	7.44e-06	0.0021645	2529.86	6049.47	0.42	A_55_P2071097	Info	ens	ENSMUST00000192538
891	6.7e-06	0.000129	0.0021645	58.17	139.38	0.42	A_55_P1989767	Info	XM_001478601	XM_001478601
947	8e-06	0.000145	0.0021645	43.56	102.54	0.42	A_51_P317836	Info	ref	Cetn1	centrin 1	26369
1018	1.06e-05	0.000179	0.0021645	7.54	18.16	0.42	A_55_P2025448	Info	ens	Gm29797	predicted gene, 29797	101056205
1026	1.09e-05	0.000183	0.0021645	74.37	178.3	0.42	A_55_P1985273	Info	ref	Lmcd1	LIM and cysteine-rich domains 1	30937
1066	1.26e-05	0.000203	0.0021645	67.69	161.2	0.42	A_52_P270158	Info	ref	Spata31d1a	spermatogenesis associated 31 subfamily D, member 1A	72219
1271	2.32e-05	0.000314	0.0021645	135.2	325.32	0.42	A_55_P2010347	Info	ref	Zdhhc6	zinc finger, DHHC domain containing 6	66980
1282	2.38e-05	0.000319	0.0021645	29.96	71.13	0.42	A_55_P2023118	Info	ref	Prss28	protease, serine 28	114661
1284	2.39e-05	0.00032	0.0021645	82.14	196.46	0.42	A_55_P2139089	Info	ref	Slc22a28	solute carrier family 22, member 28	434674
1316	2.72e-05	0.000355	0.0021645	17.39	41.32	0.42	A_55_P1976297	Info	ens	ENSMUST00000180687
1436	4.04e-05	0.000483	0.0021645	44.93	106.38	0.42	A_51_P110108	Info	ref	Vmn1r25	vomeronasal 1 receptor 25	113865
1466	4.35e-05	0.00051	0.0021645	27.46	64.86	0.42	A_55_P2064676	Info	AK171905	Gas2l3	growth arrest-specific 2 like 3	237436
1473	4.45e-05	0.000519	0.0021645	55.14	131.5	0.42	A_51_P185713	Info	ref	Ptdss2	phosphatidylserine synthase 2	27388
1546	5.24e-05	0.000583	0.0021645	16.25	38.49	0.42	A_55_P2183622	Info	ref	Tmem201	transmembrane protein 201	230917
1576	5.61e-05	0.000612	0.0021645	29.53	69.81	0.42	A_66_P115467	Info	ref	Sfta2	surfactant associated 2	433102
1633	6.71e-05	0.000706	0.0021645	40.47	97.41	0.42	A_55_P2148288	Info	ref	Tmem79	transmembrane protein 79	71913
1675	7.42e-05	0.000761	0.0021645	262.98	632.18	0.42	A_51_P183971	Info	ref	Barhl1	BarH-like 1 (Drosophila)	54422
1715	8.17e-05	0.000819	0.0021645	140.81	337.4	0.42	A_55_P2067332	Info		A_55_P2067332
1716	8.22e-05	0.000823	0.0021645	13.52	32.51	0.42	A_55_P2104703	Info	ref	Gm3317
1775	9.67e-05	0.000936	0.0021645	7.02	16.63	0.42	A_51_P362554	Info	ref	Olfr1307	olfactory receptor 1307	257956
1905	0.0001282	0.00116	0.0021645	42.48	101.27	0.42	A_55_P2068891	Info	ref	Pear1	platelet endothelial aggregation receptor 1	73182
1965	0.000153	0.00134	0.0021645	23.91	57.21	0.42	A_55_P1998344	Info	ref	Ccser1	coiled-coil serine rich 1	232035
1966	0.0001532	0.00134	0.0021645	9.81	23.13	0.42	A_55_P2109099	Info		A_55_P2109099
2143	0.0002435	0.00195	0.0021645	22.75	53.75	0.42	A_51_P239166	Info	ref	Adam21	a disintegrin and metallopeptidase domain 21	56622
2280	0.0003395	0.00256	0.0021645	59.1	139.49	0.42	A_52_P129443	Info	ref	Wdpcp	WD repeat containing planar cell polarity effector	216560
2316	0.0003621	0.00269	0.0021645	16.92	40.49	0.42	A_55_P2368366	Info	BF531481	2010320M18Rik	RIKEN cDNA 2010320M18 gene	72093
2323	0.0003657	0.00271	0.0021645	987.28	2343.52	0.42	A_55_P2116900	Info	ref	Gm10371	predicted gene 10371	100038654
2364	0.000402	0.00292	0.0021645	231.47	554.71	0.42	A_55_P2102961	Info	tc	TC1716772
2420	0.0004498	0.0032	0.0021645	483.3	1139.49	0.42	A_55_P2335903	Info	ens	Nlgn3	neuroligin 3	245537
2516	0.0005469	0.00374	0.0021645	258.52	622.33	0.42	A_55_P2017729	Info	AK086623	Gm2138	predicted gene 2138	100039286
2598	0.0006553	0.00434	0.0021645	19.72	46.49	0.42	A_55_P2085210	Info		A_55_P2085210
2641	0.0007044	0.00458	0.004329	35.76	85.65	0.42	A_55_P2161278	Info	ens	Spata2l	spermatogenesis associated 2-like	78779
2817	0.0009669	0.0059	0.0021645	420.54	1010.94	0.42	A_55_P2028595	Info	ref	AW551984
2859	0.0010514	0.00632	0.0021645	848.55	2036.54	0.42	A_55_P2062632	Info	ref	Smc5	structural maintenance of chromosomes 5	226026
2921	0.0011668	0.00686	0.0021645	5.76	13.85	0.42	A_55_P2111114	Info	ens	Rgs6	regulator of G-protein signaling 6	50779
2967	0.0012567	0.00728	0.0021645	7.06	16.7	0.42	A_51_P117087	Info	ref	Kcnip1	Kv channel-interacting protein 1	70357
2970	0.0012618	0.0073	0.004329	111.82	268.79	0.42	A_55_P2149149	Info	AK053501	AK053501
2974	0.0012675	0.00733	0.0021645	1194.75	2853.81	0.42	A_51_P205968	Info	ref	Snx15	sorting nexin 15	69024
3012	0.0013643	0.00779	0.0064935	8.24	19.52	0.42	A_52_P442169	Info	ref	Bsn	bassoon	12217
3039	0.0014552	0.00823	0.0021645	10.43	24.57	0.42	A_55_P2123826	Info	ens	Nfe2l3	nuclear factor, erythroid derived 2, like 3	18025
3071	0.0015191	0.0085	0.004329	14.5	34.21	0.42	A_55_P2157952	Info	AK157500	Gm10755	predicted gene 10755	100038449
3072	0.0015245	0.00853	0.0021645	6.62	15.85	0.42	A_55_P2112142	Info	ens	Tmbim7	transmembrane BAX inhibitor motif containing 7	75010
3079	0.0015394	0.00859	0.004329	3702.68	8794.55	0.42	A_55_P2151209	Info	ref	Krtap19-4	keratin associated protein 19-4	170654
3142	0.0016943	0.00927	0.008658	154.38	369.41	0.42	A_55_P1961913	Info	ref	Pygm	muscle glycogen phosphorylase	19309
3185	0.0018217	0.00983	0.004329	153.73	366.24	0.42	A_55_P2046867	Info	ref	Gata5	GATA binding protein 5	14464
3207	0.0018807	0.0101	0.0064935	6.67	16.07	0.42	A_55_P2047330	Info	ref	Methig1	methyltransferase hypoxia inducible domain containing 1	554292
3251	0.0020236	0.0107	0.004329	66.71	157.55	0.42	A_55_P2054491	Info	ref	Slc31a2	solute carrier family 31, member 2	20530
3465	0.0027909	0.0138	0.0021645	13.17	31.5	0.42	A_51_P196862	Info	ref	Amdhd1	amidohydrolase domain containing 1	71761
3472	0.0028006	0.0139	0.004329	150.66	354.85	0.42	A_55_P2143015	Info	ref	Sema6c	sema domain, transmembrane domain (TM), and cytoplasmic domain, (semaphorin) 6C	20360
3484	0.0028414	0.014	0.008658	15.56	37.23	0.42	A_51_P454707	Info	ens	Tbc1d2
3730	0.0038863	0.0179	0.012987	5.08	12.01	0.42	A_51_P409452	Info	ref	Cldn11	claudin 11	18417
212	1e-07	7.44e-06	0.0021645	777.03	1878.4	0.41	A_55_P2094292	Info	ref	Erp27	endoplasmic reticulum protein 27	69187
331	3e-07	1.46e-05	0.0021645	77.22	186.15	0.41	A_55_P2208071	Info	ens	Nbeal1	neurobeachin like 1	269198
392	5e-07	2.01e-05	0.0021645	207.15	505.93	0.41	A_51_P232708	Info	ref	Npff	neuropeptide FF-amide peptide precursor	54615
509	9e-07	2.92e-05	0.0021645	43.78	106.81	0.41	A_55_P1957165	Info	ref	1700034P13Rik	RIKEN cDNA 1700034P13 gene	73331
678	2.3e-06	5.76e-05	0.0021645	61.08	150.12	0.41	A_55_P2096535	Info	ref	Icmt	isoprenylcysteine carboxyl methyltransferase	57295
872	6e-06	0.000118	0.0021645	456.31	1114.8	0.41	A_55_P1964842	Info	ref	Opa1
954	8.2e-06	0.000148	0.0021645	192.62	464.18	0.41	A_55_P2047778	Info	ref	Krtap4-8	keratin associated protein 4-8	665992
980	9.4e-06	0.000164	0.0021645	23.37	56.7	0.41	A_55_P2136410	Info	ens	ENSMUST00000099666
1089	1.38e-05	0.000217	0.0021645	162.23	394.59	0.41	A_55_P2118067	Info	ens	ENSMUST00000109783
1104	1.4e-05	0.000218	0.0021645	21.38	51.65	0.41	A_51_P212390	Info	ref	Klk10	kallikrein related-peptidase 10	69540
1131	1.49e-05	0.000226	0.0021645	98.54	242.53	0.41	A_55_P2176240	Info	ref	Pdxk
1162	1.65e-05	0.000244	0.0021645	68.61	167.84	0.41	A_55_P2120303	Info		A_55_P2120303
1221	2.02e-05	0.000284	0.0021645	383.94	931.16	0.41	A_55_P2049061	Info	LF201227	LF201227
1225	2.03e-05	0.000285	0.0021645	78.74	193.94	0.41	A_55_P2021570	Info	ref	C87414
1290	2.43e-05	0.000324	0.0021645	708.35	1732.77	0.41	A_66_P115539	Info	ref	Gm11240	predicted gene 11240	667768
1382	3.34e-05	0.000415	0.0021645	122.05	294.42	0.41	A_55_P1963206	Info	ens	Chchd7	coiled-coil-helix-coiled-coil-helix domain containing 7	66433
1383	3.36e-05	0.000417	0.0021645	2741.95	6685.73	0.41	A_55_P2050044	Info	LF204835	LF204835
1447	4.13e-05	0.000491	0.0021645	18.8	45.37	0.41	A_55_P2081005	Info	ref	Cox7c	cytochrome c oxidase subunit VIIc	12867
1463	4.33e-05	0.000509	0.0021645	102.18	247.31	0.41	A_55_P2177513	Info	ref	Chrna2
1483	4.55e-05	0.000527	0.0021645	77.32	186.39	0.41	A_66_P106095	Info	AK036720	Nctc1
1497	4.69e-05	0.000538	0.0021645	53.79	131.36	0.41	A_51_P181227	Info	ref	Smurf1	SMAD specific E3 ubiquitin protein ligase 1	75788
1551	5.34e-05	0.000591	0.0021645	37.25	90.83	0.41	A_55_P1994229	Info	ref	Hrc	histidine rich calcium binding protein	15464
1601	6.11e-05	0.000656	0.0021645	81.74	198.94	0.41	A_55_P1970650	Info	ref	Dgkh
1629	6.65e-05	0.000702	0.0021645	30.5	73.8	0.41	A_52_P263658	Info	ref	Hes2	hairy and enhancer of split 2 (Drosophila)	15206
1676	7.43e-05	0.000762	0.0021645	239.67	583.73	0.41	A_55_P2163138	Info	ref	Tm4sf5	transmembrane 4 superfamily member 5	75604
1764	9.38e-05	0.000914	0.0021645	40.53	98.63	0.41	A_55_P2149580	Info		A_55_P2149580
1771	9.48e-05	0.00092	0.0021645	32.07	77.53	0.41	A_51_P439403	Info	ref	Padi1	peptidyl arginine deiminase, type I	18599
1872	0.0001199	0.0011	0.0021645	30.86	75.18	0.41	A_55_P1976744	Info	ens	Gm36028	predicted gene, 36028	102639802
1874	0.00012	0.0011	0.0021645	32.36	78.27	0.41	A_52_P451644	Info	ref	Ndn	necdin	17984
1939	0.0001408	0.00125	0.0021645	167.63	404.69	0.41	A_55_P2182700	Info	ref	Prkab1	protein kinase, AMP-activated, beta 1 non-catalytic subunit	19079
1999	0.000164	0.00141	0.004329	1879.67	4576.62	0.41	A_55_P2143159	Info	ref	Men1	multiple endocrine neoplasia 1	17283
2025	0.000177	0.0015	0.0021645	24.83	60.71	0.41	A_55_P2157770	Info	ref	Neu2	neuraminidase 2	23956
2027	0.0001775	0.00151	0.0021645	179.2	439.36	0.41	A_55_P1977802	Info	ref	Izumo1r	IZUMO1 receptor, JUNO	64931
2066	0.0001977	0.00164	0.0021645	9.5	23.25	0.41	A_55_P2063553	Info		A_55_P2063553
2100	0.0002208	0.00181	0.0021645	16.21	39.65	0.41	A_55_P1955300	Info	ens	Gm4969	predicted gene 4969	243866
2113	0.0002315	0.00188	0.0021645	25.18	60.73	0.41	A_66_P102159	Info		A_66_P102159
2138	0.0002412	0.00194	0.0021645	7.66	18.57	0.41	A_55_P2118709	Info	ref	Fam228b	family with sequence similarity 228, member B	207921
2167	0.0002591	0.00206	0.0021645	57.15	140.03	0.41	A_55_P2186352	Info	ref	Ttc12	tetratricopeptide repeat domain 12	235330
2192	0.000276	0.00216	0.0021645	35.92	87.56	0.41	A_66_P132496	Info	ref	Asic3	acid-sensing (proton-gated) ion channel 3	171209
2289	0.0003432	0.00258	0.0021645	17.91	44.18	0.41	A_55_P1981224	Info	ref	Il24	interleukin 24	93672
2358	0.0003946	0.00288	0.0021645	66.54	163.3	0.41	A_55_P2091756	Info	ref	Nxnl1	nucleoredoxin-like 1	234404
2365	0.0004032	0.00293	0.004329	10.68	26.27	0.41	A_52_P117352	Info	ref	Gja4	gap junction protein, alpha 4	14612
2369	0.0004055	0.00294	0.0064935	4.81	11.67	0.41	A_55_P2299186	Info	ref	4930412L05Rik	RIKEN cDNA 4930412L05 gene	73941
2421	0.0004504	0.0032	0.004329	16.49	40.12	0.41	A_55_P1995427	Info	ref	Nxf2	nuclear RNA export factor 2	83454
2483	0.0005112	0.00354	0.0021645	7.08	17.15	0.41	A_55_P2070105	Info		A_55_P2070105
2503	0.0005315	0.00365	0.0021645	12.78	31.24	0.41	A_55_P2279700	Info	AW125646	AW125646	expressed sequence AW125646	100931
2554	0.0006041	0.00406	0.0021645	2139.82	5249.81	0.41	A_55_P2049025	Info	ens	ENSMUST00000093546
2645	0.0007102	0.00462	0.0021645	95.17	231.2	0.41	A_55_P1967708	Info		A_55_P1967708
2663	0.0007354	0.00475	0.0021645	40.28	98.91	0.41	A_52_P498798	Info	ref	Gsdmc3	gasdermin C3	270328
2689	0.0007659	0.0049	0.0021645	12.98	31.93	0.41	A_51_P401504	Info	ref	Col9a2	collagen, type IX, alpha 2	12840
2734	0.000835	0.00525	0.0021645	7.01	17.03	0.41	A_55_P2169247	Info	ref	Gm15056
2800	0.0009206	0.00565	0.004329	22.6	54.78	0.41	A_51_P292527	Info	ref	P4htm	prolyl 4-hydroxylase, transmembrane (endoplasmic reticulum)	74443
2815	0.0009617	0.00587	0.0064935	18.82	45.4	0.41	A_51_P486239	Info	ref	Clec3b	C-type lectin domain family 3, member b	21922
2855	0.0010418	0.00627	0.0021645	11.71	28.45	0.41	A_55_P2114736	Info	ref	Gm33889	predicted gene, 33889	102636964
2858	0.0010482	0.0063	0.004329	4.65	11.45	0.41	A_55_P2178603	Info	ref	Calhm1	calcium homeostasis modulator 1	546729
2950	0.0012171	0.00709	0.004329	7.26	17.66	0.41	A_55_P1971679	Info		A_55_P1971679
2993	0.0013226	0.0076	0.004329	14.96	36.39	0.41	A_51_P477738	Info	ref	Rab3d	RAB3D, member RAS oncogene family	19340
3063	0.0015004	0.00842	0.0021645	86.09	209.3	0.41	A_55_P2258159	Info	AK054493	E330032C10Rik	RIKEN cDNA E330032C10 gene	328855
3119	0.0016308	0.00899	0.0021645	15.83	38.89	0.41	A_52_P502577	Info	ref	S1pr3	sphingosine-1-phosphate receptor 3	13610
3236	0.001984	0.0105	0.004329	12.44	30.34	0.41	A_51_P307864	Info	ref	1700019N19Rik	RIKEN cDNA 1700019N19 gene	67507
3335	0.0023252	0.012	0.0021645	17.14	41.55	0.41	A_55_P2137701	Info	ref	Zfp981
3435	0.0026773	0.0134	0.008658	21.52	52.28	0.41	A_55_P2179990	Info	ref	Defb33	defensin beta 33	654453
3514	0.0029467	0.0144	0.0108225	20.36	49.24	0.41	A_55_P1991806	Info	ens	ENSMUST00000118274
3585	0.0032267	0.0155	0.0151515	5.27	12.85	0.41	A_51_P340747	Info	ref	Hspa1l	heat shock protein 1-like	15482
3596	0.0032773	0.0157	0.0021645	29.75	73.44	0.41	A_51_P245414	Info	ref	Klk1	kallikrein 1	16612
3601	0.0032983	0.0157	0.0021645	1644.5	3985.84	0.41	A_55_P2102698	Info	nap	NAP017864-001
3704	0.0037588	0.0174	0.004329	5.89	14.2	0.41	A_55_P2075127	Info	ref	Pax2	paired box 2	18504
3761	0.0040194	0.0184	0.008658	17.26	42.56	0.41	A_55_P1987862	Info		A_55_P1987862
3888	0.0046606	0.0206	0.008658	11.47	27.86	0.41	A_55_P2088348	Info	ref	Olfr1312	olfactory receptor 1312	258359
3890	0.0046745	0.0207	0.0108225	6.56	15.87	0.41	A_55_P2006345	Info	ref	Ccdc85b	coiled-coil domain containing 85B	240514
3891	0.0046775	0.0207	0.0064935	622.79	1529.06	0.41	A_55_P2006634	Info	ref	Map4k5
279	2e-07	1.14e-05	0.0021645	46.54	116.86	0.4	A_55_P2158653	Info	ref	Cldn7	claudin 7	53624
555	1.1e-06	3.36e-05	0.0021645	767.75	1911.37	0.4	A_55_P1958730	Info	ens	ENSMUST00000222567
655	2.1e-06	5.46e-05	0.0021645	18.86	47.59	0.4	A_55_P1957255	Info		A_55_P1957255
719	2.8e-06	6.68e-05	0.0021645	26.78	67.42	0.4	A_55_P2050019	Info	ref	Scml2
759	3.5e-06	7.91e-05	0.0021645	22.27	55.8	0.4	A_55_P2017590	Info	ref	Exog	endo/exonuclease (5'-3'), endonuclease G-like	208194
824	4.8e-06	9.98e-05	0.0021645	2081.77	5253.09	0.4	A_55_P1999408	Info	ref	Ptch2	patched homolog 2	19207
873	6.1e-06	0.00012	0.0021645	62.77	155.94	0.4	A_66_P117543	Info	ens	ENSMUST00000118988
932	7.6e-06	0.00014	0.0021645	30.15	76.04	0.4	A_55_P2046842	Info	ref	Tmem253	transmembrane protein 253	619301
1053	1.2e-05	0.000196	0.0021645	147.35	372.62	0.4	A_55_P1985591	Info	ref	Cxx1a	CAAX box 1A	66158
1087	1.37e-05	0.000216	0.0021645	215.28	537.53	0.4	A_55_P2018507	Info	ref	Gorasp2	golgi reassembly stacking protein 2	70231
1148	1.55e-05	0.000231	0.0021645	21.79	54.37	0.4	A_51_P286978	Info	ref	1700034O15Rik	RIKEN cDNA 1700034O15 gene	76606
1158	1.59e-05	0.000236	0.0021645	72.23	182.21	0.4	A_55_P2033922	Info	ref	Tsga8
1197	1.85e-05	0.000266	0.0021645	3705.74	9193.07	0.4	A_55_P2008896	Info	nap	NAP114945-1
1230	2.05e-05	0.000286	0.0021645	45.95	114.83	0.4	A_51_P292016	Info	ref	Uts2r	urotensin 2 receptor	217369
1241	2.15e-05	0.000298	0.0021645	53.31	132.85	0.4	A_55_P1966499	Info	ens	ENSMUST00000186661
1258	2.22e-05	0.000303	0.0021645	3447.09	8555.93	0.4	A_66_P114463	Info	nap	NAP095021-001
1276	2.36e-05	0.000317	0.0021645	8704.64	21658.9	0.4	A_55_P2030501	Info	ref	Ptpa
1307	2.6e-05	0.000342	0.0021645	682.46	1720.62	0.4	A_55_P2076989	Info	ens	Pkd1l2	polycystic kidney disease 1 like 2	76645
1384	3.36e-05	0.000417	0.0021645	139.51	344.73	0.4	A_55_P2170094	Info	ref	Lrrc27	leucine rich repeat containing 27	76612
1407	3.63e-05	0.000443	0.0021645	332.96	834.64	0.4	A_55_P2147842	Info	ref	Zglp1	zinc finger, GATA-like protein 1	100009600
1506	4.75e-05	0.000542	0.0021645	11.38	28.21	0.4	A_51_P498591	Info	ref	1700012A03Rik	RIKEN cDNA 1700012A03 gene	76382
1513	4.85e-05	0.000551	0.0021645	6.16	15.42	0.4	A_55_P2141978	Info	ref	Nr3c2
1560	5.42e-05	0.000597	0.0021645	10.6	26.37	0.4	A_55_P2159717	Info	ref	Gm5591	predicted gene 5591	434171
1624	6.6e-05	0.000699	0.0021645	31.97	80.29	0.4	A_51_P155503	Info	ref	Klk1b8	kallikrein 1-related peptidase b8	16624
1654	7.09e-05	0.000737	0.0021645	14.93	36.89	0.4	A_55_P2045213	Info	ref	Defa-rs12	defensin, alpha, related sequence 12	13221
1705	7.93e-05	0.0008	0.0021645	2063.72	5171.51	0.4	A_55_P1983284	Info	ref	Flot2	flotillin 2	14252
1781	9.95e-05	0.00096	0.0021645	10.92	27.26	0.4	A_55_P2100928	Info	ref	Ptgds	prostaglandin D2 synthase (brain)	19215
1851	0.0001152	0.00107	0.0021645	233.06	586.89	0.4	A_51_P145662	Info	ref	Clec4g	C-type lectin domain family 4, member g	75863
1858	0.0001163	0.00108	0.0021645	37.05	92.8	0.4	A_55_P2064292	Info	ref	Col7a1	collagen, type VII, alpha 1	12836
1902	0.0001274	0.00115	0.0021645	7.7	19.21	0.4	A_51_P207622	Info	ref	Fmod	fibromodulin	14264
1909	0.0001309	0.00118	0.0021645	25.23	62.94	0.4	A_55_P2127995	Info	ref	Ccl19	chemokine (C-C motif) ligand 19	24047
2020	0.0001749	0.00149	0.0021645	35.4	88.06	0.4	A_55_P1970621	Info	ref	Cdh8	cadherin 8	12564
2046	0.0001868	0.00157	0.0021645	146.82	369.08	0.4	A_55_P2085616	Info	ref	Nsa2	NSA2 ribosome biogenesis homolog (S. cerevisiae)	59050
2083	0.0002128	0.00176	0.0021645	10.19	25.42	0.4	A_55_P1969201	Info		A_55_P1969201
2137	0.000241	0.00194	0.0021645	373.27	940.33	0.4	A_55_P2011395	Info	ref	Bcorl1	BCL6 co-repressor-like 1	320376
2211	0.000288	0.00224	0.0021645	1514.31	3743.45	0.4	A_55_P2076871	Info	ref	Lef1	lymphoid enhancer binding factor 1	16842
2259	0.0003234	0.00246	0.0021645	6.53	16.17	0.4	A_51_P422369	Info	ref	Odf3b	outer dense fiber of sperm tails 3B	70113
2290	0.0003453	0.00259	0.0021645	1908.97	4740	0.4	A_55_P2048660	Info		A_55_P2048660
2332	0.0003716	0.00274	0.0021645	16.2	40.26	0.4	A_55_P2000708	Info	ref	Fmnl2	formin-like 2	71409
2344	0.0003823	0.0028	0.0021645	23.46	59.32	0.4	A_55_P1968843	Info	ens	Gpr68	G protein-coupled receptor 68	238377
2346	0.0003841	0.00281	0.004329	66.96	168.07	0.4	A_55_P2009604	Info	ens	Usf3
2441	0.0004677	0.00329	0.0021645	30.36	76.31	0.4	A_55_P1968883	Info	tc	TC1720001
2508	0.0005394	0.0037	0.0021645	31.59	78.11	0.4	A_55_P2011336	Info	AK082142	AK082142
2511	0.0005421	0.00371	0.0021645	134.55	334.3	0.4	A_55_P2370096	Info	LF193315	LF193315
2538	0.0005788	0.00392	0.0021645	19.01	47.35	0.4	A_55_P2173825	Info	ref	Tox2	TOX high mobility group box family member 2	269389
2705	0.00079	0.00502	0.012987	7.43	18.5	0.4	A_52_P237973	Info	ref	Olfr170	olfactory receptor 170	258959
2708	0.000793	0.00503	0.0021645	12.51	31.08	0.4	A_66_P106525	Info	ref	AI427809
2710	0.0007949	0.00504	0.0021645	2829.4	6996.63	0.4	A_55_P2072315	Info	AK133410	Gm10216	predicted gene 10216	100038445
2785	0.0009065	0.0056	0.0021645	1584.53	4005.86	0.4	A_55_P2111713	Info	ref	Spint2	serine protease inhibitor, Kunitz type 2	20733
2808	0.0009454	0.00579	0.004329	14.78	36.86	0.4	A_55_P2188817	Info	AK014831	4921507G05Rik	RIKEN cDNA 4921507G05 gene	66709
2832	0.0010023	0.00608	0.0021645	6.27	15.67	0.4	A_55_P2266744	Info	AK047590	B930095M22Rik	RIKEN cDNA B930095M22 gene	320124
2870	0.0010736	0.00643	0.0021645	8.31	20.92	0.4	A_55_P1984103	Info	ref	Gfra3	glial cell line derived neurotrophic factor family receptor alpha 3	14587
2880	0.0010976	0.00655	0.004329	8.85	22.13	0.4	A_55_P2052240	Info	ref	Crlf1	cytokine receptor-like factor 1	12931
2911	0.0011494	0.00679	0.0064935	36.32	90.65	0.4	A_51_P418116	Info	ref	Tmem119	transmembrane protein 119	231633
2932	0.0011894	0.00697	0.0021645	6.76	16.9	0.4	A_55_P2044669	Info	ref	Tbc1d32	TBC1 domain family, member 32	544696
2972	0.0012643	0.00731	0.0064935	29.2	73.1	0.4	A_55_P2045581	Info	ref	Olfr901	olfactory receptor 901	258028
2983	0.0012971	0.00747	0.0064935	24.4	60.31	0.4	A_55_P2080264	Info	LF197360	LF197360
3037	0.0014508	0.00821	0.004329	3752.99	9414.27	0.4	GE_BrightCorner	Info		GE_BrightCorner
3168	0.001782	0.00967	0.0021645	31.37	77.46	0.4	A_51_P508474	Info	ref	Olfr103	olfactory receptor 103	258830
3235	0.0019828	0.0105	0.004329	101.45	254.78	0.4	A_55_P2096933	Info	ref	Cntln	centlein, centrosomal protein	338349
3278	0.0021185	0.0111	0.0064935	4.45	11.03	0.4	A_55_P2147315	Info	ref	Olfr1441	olfactory receptor 1441	258678
3280	0.0021286	0.0112	0.0064935	6.05	15.01	0.4	A_55_P2038942	Info		A_55_P2038942
3323	0.0022696	0.0117	0.0021645	11.93	30	0.4	A_55_P1958431	Info	nap	NAP062970-1
3340	0.0023359	0.012	0.004329	8.53	21.28	0.4	A_66_P136021	Info	ref	Nsun7	NOL1/NOP2/Sun domain family, member 7	70918
3341	0.0023373	0.012	0.004329	8.28	20.57	0.4	A_55_P2183257	Info		A_55_P2183257
3444	0.0027092	0.0135	0.0064935	515.46	1278.56	0.4	A_55_P2180056	Info	ens	Fgf20	fibroblast growth factor 20	80857
3452	0.0027249	0.0136	0.0021645	85.01	210.63	0.4	A_55_P1996416	Info	ref	5033417F24Rik	RIKEN cDNA 5033417F24 gene	75995
3479	0.0028236	0.014	0.0021645	8.34	21.03	0.4	A_51_P493649	Info	ref	Sult1e1	sulfotransferase family 1E, member 1	20860
3618	0.0034027	0.0162	0.004329	12.33	30.89	0.4	A_55_P1988985	Info	ref	Vmn1r151	vomeronasal 1 receptor 151	435947
3665	0.0035902	0.0168	0.004329	30.29	76.12	0.4	A_55_P2024046	Info	ref	Slc16a5	solute carrier family 16 (monocarboxylic acid transporters), member 5	217316
3920	0.004889	0.0214	0.008658	9.9	24.71	0.4	A_55_P2031177	Info	ref	Ccdc6	coiled-coil domain containing 6	76551
459	7e-07	2.49e-05	0.0021645	9643.68	24727.5	0.39	A_55_P2026624	Info		A_55_P2026624
612	1.6e-06	4.43e-05	0.0021645	698.2	1800.79	0.39	A_55_P2083149	Info		A_55_P2083149
636	1.8e-06	4.86e-05	0.0021645	76.36	193.91	0.39	A_55_P2111860	Info	ref	Zc3h12c
721	2.9e-06	6.87e-05	0.0021645	259.84	670.34	0.39	A_51_P275642	Info	ens	ENSMUST00000103459
815	4.6e-06	9.68e-05	0.0021645	165.87	427.5	0.39	A_55_P2029630	Info	ref	Mpdu1	mannose-P-dolichol utilization defect 1	24070
952	8.2e-06	0.000148	0.0021645	25.89	65.56	0.39	A_55_P2126423	Info		A_55_P2126423
963	8.6e-06	0.000154	0.0021645	32.82	85.06	0.39	A_51_P349281	Info	ref	Nckap5l	NCK-associated protein 5-like	380969
1065	1.26e-05	0.000203	0.0021645	63.92	165.55	0.39	A_55_P2047986	Info	ref	Ankrd23	ankyrin repeat domain 23	78321
1076	1.34e-05	0.000214	0.0021645	25.98	67.08	0.39	A_66_P110612	Info	ref	Odf3l2	outer dense fiber of sperm tails 3-like 2	382384
1083	1.35e-05	0.000214	0.0021645	52.9	137.18	0.39	A_55_P2166344	Info	ref	9930021J03Rik	RIKEN cDNA 9930021J03 gene	240613
1110	1.43e-05	0.000221	0.0021645	8.86	22.88	0.39	A_55_P1994107	Info	ens	Sema5b	sema domain, seven thrombospondin repeats (type 1 and type 1-like), transmembrane domain (TM) and short cytoplasmic domain, (semaphorin) 5B	20357
1169	1.71e-05	0.000251	0.0021645	17.46	44.37	0.39	A_55_P2073825	Info	ref	Ocm	oncomodulin	18261
1208	1.92e-05	0.000273	0.0021645	164.3	420.17	0.39	A_55_P2145005	Info	LF199083	LF199083
1308	2.61e-05	0.000343	0.0021645	74.95	193.9	0.39	A_55_P2259500	Info	AK083809	D130012P04Rik	RIKEN cDNA D130012P04 gene	319377
1323	2.79e-05	0.000363	0.0021645	149.89	381.1	0.39	A_55_P2183777	Info	AK145287	Gm5296	predicted gene 5296	384261
1349	3.08e-05	0.000392	0.0021645	96.95	249.86	0.39	A_66_P114543	Info	ref	Jmjd6	jumonji domain containing 6	107817
1376	3.3e-05	0.000412	0.0021645	49.43	126.5	0.39	A_55_P2028666	Info	LF199766	LF199766
1386	3.38e-05	0.000419	0.0021645	17.58	44.57	0.39	A_55_P2076159	Info	ref	Wrb
1398	3.51e-05	0.000431	0.0021645	71.36	184.8	0.39	A_66_P107174	Info	AK079976	AK079976
1520	4.96e-05	0.000561	0.004329	6.91	17.54	0.39	A_55_P2059732	Info	LF200118	LF200118
1554	5.35e-05	0.000592	0.0021645	35.14	91	0.39	A_55_P2104899	Info	ref	Sox21
1555	5.36e-05	0.000593	0.0021645	21.25	54.21	0.39	A_51_P194525	Info	ref	Alx3	aristaless-like homeobox 3	11694
1596	6.02e-05	0.000648	0.0021645	72.19	187.05	0.39	A_66_P128839	Info	AK085384	Gm13262	predicted gene 13262	100126244
1661	7.24e-05	0.000749	0.0021645	57.73	147.03	0.39	A_66_P138046	Info	ref	Gm12298	predicted gene 12298	100038666
1714	8.13e-05	0.000815	0.0021645	975.54	2511.78	0.39	A_55_P2145401	Info	ref	Hist1h3c	histone cluster 1, H3c	319148
1752	9.06e-05	0.000889	0.0021645	24	61.15	0.39	A_55_P2135129	Info	ref	Gm42061	predicted gene, 42061	105246839
1847	0.0001138	0.00106	0.0021645	235.56	611.58	0.39	A_55_P2106911	Info	ref	Wnt1	wingless-type MMTV integration site family, member 1	22408
1898	0.0001247	0.00113	0.0021645	27.06	69.42	0.39	A_55_P2142934	Info	ens	ENSMUST00000179583
1936	0.0001394	0.00124	0.0021645	8.78	22.41	0.39	A_55_P2337133	Info	ref	4930557J02Rik	RIKEN cDNA 4930557J02 gene	75357
1984	0.0001598	0.00138	0.0021645	1031.18	2655.07	0.39	A_55_P2108451	Info	ref	Galns	galactosamine (N-acetyl)-6-sulfate sulfatase	50917
1996	0.0001636	0.00141	0.0021645	15.82	40.77	0.39	A_55_P2118540	Info	ref	Gm46431
2021	0.0001753	0.00149	0.0021645	106.28	273.78	0.39	A_66_P119074	Info	ref	Tbc1d22b	TBC1 domain family, member 22B	381085
2047	0.0001868	0.00157	0.0021645	25.09	65.11	0.39	A_55_P2072193	Info	ref	Firre	functional intergenic repeating RNA element	103012
2050	0.0001883	0.00158	0.0021645	100.6	261.26	0.39	A_55_P2037797	Info	ref	Tex44
2082	0.0002116	0.00175	0.0021645	20.15	51.29	0.39	A_51_P405304	Info	ref	Mepe	matrix extracellular phosphoglycoprotein with ASARM motif (bone)	94111
2096	0.0002195	0.0018	0.004329	8604.31	22055.2	0.39	A_52_P33382	Info	ens	ENSMUST00000128900
2123	0.0002362	0.00191	0.0021645	34.89	90.26	0.39	A_55_P2064965	Info	AK154763	Gm10624	predicted gene 10624	100038420
2262	0.0003257	0.00248	0.0021645	13.51	34.4	0.39	A_55_P1987605	Info	ref	Nav3	neuron navigator 3	260315
2288	0.000343	0.00258	0.0021645	9.33	24.08	0.39	A_55_P2140870	Info	ref	Gm6034	predicted gene 6034	547347
2292	0.0003455	0.00259	0.0021645	194.62	498.71	0.39	A_55_P2126950	Info	ref	Zfp467	zinc finger protein 467	68910
2310	0.0003593	0.00267	0.0021645	9.83	25.04	0.39	A_55_P2306690	Info	CA463412	4933408A14Rik	RIKEN cDNA 4933408A14 gene	74084
2324	0.0003675	0.00272	0.0021645	23.38	59.65	0.39	A_51_P353914	Info	ref	Icam5	intercellular adhesion molecule 5, telencephalin	15898
2345	0.000384	0.00281	0.0021645	20.9	54.07	0.39	A_55_P2222860	Info	ref	Erc1	ELKS/RAB6-interacting/CAST family member 1	111173
2367	0.000404	0.00293	0.004329	1078.51	2795.78	0.39	A_66_P132493	Info	ref	Siglece	sialic acid binding Ig-like lectin E	83382
2410	0.0004372	0.00312	0.0021645	214.48	547.84	0.39	A_55_P2092296	Info	ref	Fbxo2	F-box protein 2	230904
2426	0.0004534	0.00321	0.0021645	41.87	107.37	0.39	A_55_P2013559	Info	ref	Dpp6	dipeptidylpeptidase 6	13483
2442	0.0004683	0.0033	0.0021645	155.65	403.91	0.39	A_55_P2235059	Info	ref	Gm33989	predicted gene, 33989	102637087
2445	0.0004702	0.00331	0.004329	24.74	63.12	0.39	A_55_P2162349	Info	ref	Lrsam1	leucine rich repeat and sterile alpha motif containing 1	227738
2459	0.0004835	0.00338	0.004329	20.53	53.09	0.39	A_55_P1984976	Info	ref	Wnt5b	wingless-type MMTV integration site family, member 5B	22419
2496	0.0005249	0.00361	0.0021645	184.71	471.28	0.39	A_55_P2247235	Info	DV070132	Rab26os	RAB26, member RAS oncogene family, opposite strand	75614
2562	0.0006146	0.00412	0.0021645	613.6	1579.65	0.39	A_55_P2002449	Info	AK016534	4932422M17Rik	RIKEN cDNA 4932422M17 gene	74366
2565	0.0006151	0.00412	0.0021645	18.49	47.17	0.39	A_55_P2149993	Info	ens	Qtrt1	queuine tRNA-ribosyltransferase 1	60507
2600	0.0006576	0.00435	0.0021645	133.37	344	0.39	A_55_P2080021	Info	ref	Papss2	3'-phosphoadenosine 5'-phosphosulfate synthase 2	23972
2657	0.0007268	0.0047	0.0021645	39.02	99.68	0.39	A_55_P1983135	Info	ens	Pxmp4	peroxisomal membrane protein 4	59038
2694	0.0007777	0.00496	0.0021645	885.92	2296.03	0.39	A_66_P127262	Info	tc	TC1640761
2717	0.0008028	0.00508	0.0021645	14.11	36.15	0.39	A_52_P249798	Info	ref	Rnase1	ribonuclease, RNase A family, 1 (pancreatic)	19752
2753	0.0008651	0.0054	0.004329	10.84	27.9	0.39	A_55_P2126050	Info		A_55_P2126050
2811	0.000955	0.00584	0.0021645	15.49	39.69	0.39	A_55_P2238059	Info	AK043390	A730091E23Rik	RIKEN cDNA A730091E23 gene	319659
2920	0.0011651	0.00686	0.0021645	107.1	271.48	0.39	A_55_P2152946	Info	AK042381	Scaf8	SR-related CTD-associated factor 8	106583
2960	0.001235	0.00717	0.004329	1480.23	3765.93	0.39	A_55_P2134387	Info	ref	Olfr544	olfactory receptor 544	257926
2962	0.0012396	0.00719	0.0064935	69.06	176.66	0.39	A_52_P570543	Info	ref	Sdk2	sidekick homolog 2 (chicken)	237979
3096	0.0015654	0.00869	0.0064935	121.02	313.87	0.39	A_55_P2045765	Info	ref	Rnf224	ring finger protein 224	329360
3220	0.0019245	0.0103	0.004329	38.92	100.89	0.39	A_55_P2022114	Info	nap	NAP094721-001
3277	0.0021149	0.0111	0.004329	5.84	14.95	0.39	A_55_P1994190	Info	ref	Heph	hephaestin	15203
3345	0.0023456	0.0121	0.008658	388.3	986.53	0.39	A_55_P1991214	Info	ref	Lair1	leukocyte-associated Ig-like receptor 1	52855
3385	0.0024801	0.0126	0.0064935	12.75	32.37	0.39	A_55_P2024337	Info	ref	Tmem53	transmembrane protein 53	68777
3391	0.0025047	0.0127	0.0108225	6.35	16.39	0.39	A_55_P2185840	Info	ref	Nnmt	nicotinamide N-methyltransferase	18113
3535	0.0030381	0.0148	0.004329	13.51	34.78	0.39	A_52_P633560	Info	ref	Nodal	nodal	18119
3643	0.0034969	0.0165	0.004329	22.87	59.36	0.39	A_51_P425962	Info	ref	Khdrbs3	KH domain containing, RNA binding, signal transduction associated 3	13992
3691	0.003708	0.0173	0.008658	15.99	41.45	0.39	A_66_P113116	Info	ref	Gsdmcl1	gasdermin C-like 1	74236
3777	0.0041039	0.0187	0.004329	3.25	8.24	0.39	A_55_P1981554	Info		A_55_P1981554
3800	0.0041926	0.019	0.0064935	13.44	34.49	0.39	A_55_P2083700	Info	ens	Adam33	a disintegrin and metallopeptidase domain 33	110751
3884	0.0046188	0.0204	0.008658	6.5	16.78	0.39	A_66_P110199	Info	AK163556	5330434G04Rik
3904	0.0047668	0.021	0.0108225	489.59	1239.66	0.39	A_55_P2023937	Info	ref	Impg1	interphotoreceptor matrix proteoglycan 1	63859
3933	0.0049862	0.0218	0.0108225	3.73	9.67	0.39	A_55_P1963232	Info	ref	Mef2b	myocyte enhancer factor 2B	17259
148	< 1e-07	7.44e-06	0.0021645	32.29	85.44	0.38	A_55_P2126343	Info	tc	TC1673592
232	2e-07	1.14e-05	0.0021645	41.08	107.12	0.38	A_55_P1958919	Info	ref	Olfr1347	olfactory receptor 1347	258383
284	2e-07	1.14e-05	0.0021645	14.05	36.91	0.38	A_52_P237792	Info	ref	Slc19a1	solute carrier family 19 (folate transporter), member 1	20509
482	7e-07	2.49e-05	0.0021645	238.93	622.88	0.38	A_55_P2077009	Info	ref	Acap3	ArfGAP with coiled-coil, ankyrin repeat and PH domains 3	140500
895	6.8e-06	0.00013	0.0021645	29.78	79.03	0.38	A_55_P2084851	Info		A_55_P2084851
916	7.3e-06	0.000136	0.0021645	876.25	2324.87	0.38	A_51_P432563	Info	ref	Tlr9	toll-like receptor 9	81897
1000	1.01e-05	0.000173	0.0021645	58.43	154.83	0.38	A_55_P2076560	Info	ref	Nr5a1	nuclear receptor subfamily 5, group A, member 1	26423
1039	1.15e-05	0.00019	0.0021645	279.59	737.59	0.38	A_55_P1963767	Info	ref	Npr2
1092	1.38e-05	0.000217	0.0021645	52.24	138.15	0.38	A_51_P151835	Info	ref	Tmtc3	transmembrane and tetratricopeptide repeat containing 3	237500
1100	1.39e-05	0.000217	0.0021645	46.37	122.65	0.38	A_55_P2067722	Info	ref	Camsap3	calmodulin regulated spectrin-associated protein family, member 3	69697
1149	1.55e-05	0.000231	0.0021645	350	917.32	0.38	A_55_P2079020	Info	ref	Snhg7os	small nucleolar RNA host gene 7, opposite strand	329369
1177	1.76e-05	0.000257	0.0021645	1130.18	2974.97	0.38	A_55_P2070054	Info	ref	Senp3	SUMO/sentrin specific peptidase 3	80886
1273	2.34e-05	0.000316	0.0021645	233.67	609.47	0.38	A_55_P2016426	Info	ref	Nova2
1294	2.46e-05	0.000327	0.0021645	26.71	70.99	0.38	A_55_P1998539	Info	ref	C1qtnf1	C1q and tumor necrosis factor related protein 1	56745
1373	3.29e-05	0.000412	0.0021645	24.36	64.52	0.38	A_55_P2152791	Info	ref	Tom1l2	target of myb1-like 2 (chicken)	216810
1441	4.07e-05	0.000486	0.0021645	192.13	505.48	0.38	A_51_P299632	Info	ref	Spef1	sperm flagellar 1	70997
1445	4.12e-05	0.00049	0.0021645	72.09	187.63	0.38	A_55_P2107155	Info	ref	Rasd2	RASD family, member 2	75141
1461	4.3e-05	0.000506	0.0021645	388.66	1028.81	0.38	A_55_P2130256	Info	ref	Polr2l	polymerase (RNA) II (DNA directed) polypeptide L	66491
1535	5.13e-05	0.000574	0.0021645	16.98	45.17	0.38	A_55_P1972948	Info	ref	Celf5	CUGBP, Elav-like family member 5	319586
1559	5.41e-05	0.000597	0.0021645	47.04	123.31	0.38	A_55_P1954067	Info	ref	Nrxn2	neurexin II	18190
1588	5.8e-05	0.000628	0.0021645	92.77	246.61	0.38	A_55_P1962586	Info	ref	Gm34396	predicted gene, 34396	102637634
1617	6.44e-05	0.000685	0.0021645	21	55.75	0.38	A_55_P1959555	Info	LF194823	LF194823
1671	7.38e-05	0.000759	0.0021645	23.91	62.71	0.38	A_66_P125741	Info	ref	Ripply2	ripply2 homolog (zebrafish)	382089
1700	7.87e-05	0.000796	0.0021645	13.77	35.89	0.38	A_55_P2142650	Info	tc	TC1608985
1732	8.61e-05	0.000855	0.0021645	16.45	42.81	0.38	A_55_P2351193	Info	ref	Snora47	small nucleolar RNA, H/ACA box 47	100217450
1750	8.99e-05	0.000883	0.0021645	25.29	66.94	0.38	A_55_P2076826	Info	ens	Creb5	cAMP responsive element binding protein 5	231991
1760	9.29e-05	0.000907	0.0021645	14.66	38.21	0.38	A_55_P1971383	Info	ref	LOC108167416
1825	0.0001084	0.00102	0.0021645	22.07	57.96	0.38	A_55_P2063402	Info	ref	Gm13271	predicted gene 13271	435791
1862	0.0001167	0.00108	0.0021645	135.8	356.34	0.38	A_55_P1972157	Info	ref	Espnl	espin-like	227357
1920	0.0001347	0.00121	0.0021645	205.27	542.72	0.38	A_55_P1981992	Info	ens	Dcdc2c	doublecortin domain containing 2C	68511
1940	0.0001415	0.00125	0.0021645	179.22	470.12	0.38	A_55_P2150962	Info	ref	Cpne7	copine VII	102278
1975	0.0001566	0.00136	0.0021645	6021.05	15653.1	0.38	A_55_P2014978	Info	ref	Dvl3	dishevelled 3, dsh homolog (Drosophila)	13544
1986	0.0001604	0.00139	0.0021645	18.88	49.2	0.38	A_55_P2420948	Info	ref	2210416O15Rik	RIKEN cDNA 2210416O15 gene	70393
2022	0.0001756	0.00149	0.0021645	500.44	1327.64	0.38	A_55_P2037538	Info		A_55_P2037538
2129	0.0002381	0.00192	0.004329	79.08	206.47	0.38	A_55_P1968365	Info	nap	NAP066688-1
2152	0.0002477	0.00198	0.004329	8.44	22.34	0.38	A_55_P2094841	Info	LF199422	LF199422
2172	0.0002605	0.00206	0.004329	123.53	323.54	0.38	A_55_P2059432	Info	ref	Crabp2	cellular retinoic acid binding protein II	12904
2200	0.0002804	0.00219	0.0021645	3154.08	8293.63	0.38	A_55_P1955733	Info	ens	Ptpn5	protein tyrosine phosphatase, non-receptor type 5	19259
2209	0.0002854	0.00222	0.0021645	59.4	155.53	0.38	A_51_P468055	Info	ref	Smyd1	SET and MYND domain containing 1	12180
2246	0.0003126	0.00239	0.0021645	304.4	802.79	0.38	A_66_P111781	Info	ref	4930432M17Rik	RIKEN cDNA 4930432M17 gene	619318
2357	0.0003941	0.00287	0.0021645	26.21	68.6	0.38	A_55_P2071961	Info	ref	Nav2
2370	0.0004063	0.00295	0.004329	4182.74	11103.5	0.38	A_51_P116813	Info	ref	Cyp17a1	cytochrome P450, family 17, subfamily a, polypeptide 1	13074
2384	0.0004191	0.00302	0.0021645	89.31	232.23	0.38	A_55_P2077263	Info	ref	Cenpk	centromere protein K	60411
2422	0.0004506	0.0032	0.0021645	6.82	18.14	0.38	A_55_P2124319	Info	nap	NAP028285-1
2423	0.0004516	0.0032	0.0021645	18.79	49.22	0.38	A_51_P229911	Info	ref	Adcy4
2444	0.0004686	0.0033	0.0021645	786.57	2086.92	0.38	A_55_P1977741	Info	LF195162	LF195162
2478	0.0005071	0.00352	0.0021645	4.33	11.25	0.38	A_55_P2017577	Info		A_55_P2017577
2615	0.0006743	0.00443	0.004329	11.52	30.38	0.38	A_51_P261840	Info	ref	Olfr738	olfactory receptor 738	258662
2627	0.0006886	0.00451	0.0021645	86.51	229.28	0.38	A_55_P2180861	Info		A_55_P2180861
2631	0.0006924	0.00452	0.004329	16.11	41.86	0.38	A_55_P2093168	Info	ens	Rell2	RELT-like 2	225392
2674	0.0007476	0.00481	0.0021645	46.4	122.77	0.38	A_55_P2028773	Info	ref	Slc22a17	solute carrier family 22 (organic cation transporter), member 17	59049
2680	0.0007551	0.00484	0.0021645	19.6	51.6	0.38	A_55_P2166524	Info	ref	Foxi3
2735	0.0008368	0.00526	0.0021645	40.83	106.72	0.38	A_55_P1986426	Info	ref	G6bos	G6b opposite strand	114763
2786	0.0009079	0.0056	0.0021645	12.5	33.22	0.38	A_52_P333825	Info	ref	Tas2r118	taste receptor, type 2, member 118	387347
2869	0.0010735	0.00643	0.0021645	11.29	30.05	0.38	A_55_P2049296	Info	ref	Gm8149	predicted gene 8149	666529
2981	0.0012919	0.00745	0.0021645	12.96	34.55	0.38	A_55_P2164090	Info	ref	Kcnj15	potassium inwardly-rectifying channel, subfamily J, member 15	16516
3008	0.0013606	0.00777	0.008658	10.19	27.11	0.38	A_55_P1974421	Info	ref	Itga3	integrin alpha 3	16400
3136	0.0016759	0.00919	0.0021645	91.04	240.36	0.38	A_55_P2170345	Info	ens	ENSMUST00000165173
3148	0.0017158	0.00937	0.004329	6.25	16.32	0.38	A_55_P2046432	Info	ens	Gnai2	guanine nucleotide binding protein (G protein), alpha inhibiting 2	14678
3180	0.0018185	0.00983	0.0021645	5.86	15.23	0.38	A_55_P2105632	Info	ref	BC024139	cDNA sequence BC024139	271278
3273	0.002087	0.011	0.0064935	6.06	15.78	0.38	A_55_P1981435	Info	ens	Dtx2	deltex 2 homolog (Drosophila)	74198
3305	0.0022018	0.0115	0.0021645	6.63	17.46	0.38	A_55_P2085651	Info	ref	Ankrd34a	ankyrin repeat domain 34A	545554
3324	0.0022755	0.0118	0.008658	6.1	16.25	0.38	A_51_P347169	Info	ref	Actl11	actin-like 11	67722
3325	0.0022772	0.0118	0.008658	10.21	26.59	0.38	A_51_P279955	Info	ref	E330017A01Rik	RIKEN cDNA E330017A01 gene	224247
3358	0.0023771	0.0122	0.0021645	980.6	2572.15	0.38	A_55_P2009861	Info	BB713741	BB713741
3537	0.0030493	0.0148	0.004329	5.5	14.47	0.38	A_51_P355427	Info	ref	Timp4
3630	0.0034425	0.0163	0.004329	8.18	21.52	0.38	A_55_P2058957	Info	ref	Syt1	synaptotagmin I	20979
359	4e-07	1.76e-05	0.0021645	2472.24	6627.34	0.37	A_55_P1999246	Info	ref	Gm10318	predicted gene 10318	622629
588	1.4e-06	4.02e-05	0.0021645	62.41	168.98	0.37	A_55_P2044627	Info	ref	Rnase10	ribonuclease, RNase A family, 10 (non-active)	75019
590	1.4e-06	4.02e-05	0.0021645	38.34	103.31	0.37	A_55_P2120596	Info	ref	BC018473
613	1.6e-06	4.43e-05	0.0021645	18.8	50.42	0.37	A_51_P416509	Info	ref	Hist1h1a	histone cluster 1, H1a	80838
626	1.7e-06	4.64e-05	0.0021645	107.9	289.2	0.37	A_55_P2003658	Info	ref	Gnpda1	glucosamine-6-phosphate deaminase 1	26384
725	2.9e-06	6.87e-05	0.0021645	190.8	521.81	0.37	A_55_P1954768	Info		A_55_P1954768
770	3.7e-06	8.25e-05	0.0021645	15.7	42.57	0.37	A_55_P2126680	Info	ref	Fam219b	family with sequence similarity 219, member B	78323
812	4.5e-06	9.51e-05	0.0021645	45	122.34	0.37	A_55_P2005225	Info	nap	NAP061314-1
935	7.7e-06	0.000141	0.0021645	61.24	166.69	0.37	A_55_P2027212	Info	ref	Gm35257	predicted gene, 35257	102638774
959	8.5e-06	0.000152	0.0021645	73.6	197.75	0.37	A_55_P2122220	Info	ref	Kcnk4	potassium channel, subfamily K, member 4	16528
971	8.9e-06	0.000158	0.0021645	10.55	28.54	0.37	A_55_P2126567	Info	ref	Ssmem1	serine-rich single-pass membrane protein 1	75647
1006	1.02e-05	0.000174	0.0021645	13.32	35.57	0.37	A_55_P2085766	Info	AK081446	Gm6287	predicted gene 6287	622116
1060	1.24e-05	0.000201	0.0021645	14.41	38.67	0.37	A_55_P1980066	Info	ref	Gm10334	predicted gene 10334	100040233
1160	1.63e-05	0.000242	0.0021645	241.05	646.52	0.37	A_55_P2203141	Info	AK013525	2900011F02Rik	RIKEN cDNA 2900011F02 gene	72901
1188	1.82e-05	0.000263	0.0021645	56.33	153.15	0.37	A_55_P2000148	Info	ref	Dnaic1	dynein, axonemal, intermediate chain 1	68922
1222	2.02e-05	0.000284	0.0021645	370.95	1007.69	0.37	A_51_P310949	Info	ref	Ppox	protoporphyrinogen oxidase	19044
1234	2.1e-05	0.000292	0.0021645	30.26	81.27	0.37	A_55_P1991295	Info	ref	Paxx
1248	2.17e-05	0.000299	0.0021645	18.29	49.7	0.37	A_55_P2181597	Info	ref	Mfap2	microfibrillar-associated protein 2	17150
1387	3.41e-05	0.000422	0.0021645	400	1090.07	0.37	A_55_P2101216	Info	ref	Aldh3a1	aldehyde dehydrogenase family 3, subfamily A1	11670
1438	4.05e-05	0.000484	0.0021645	240.2	648.75	0.37	A_55_P1987494	Info	ref	Gabrr2	gamma-aminobutyric acid (GABA) C receptor, subunit rho 2	14409
1537	5.15e-05	0.000576	0.0021645	24.14	65.66	0.37	A_55_P2147897	Info	ref	C2cd4a	C2 calcium-dependent domain containing 4A	244911
1545	5.22e-05	0.000581	0.0021645	28.31	76.59	0.37	A_66_P101013	Info	ref	Tssk4	testis-specific serine kinase 4	71099
1572	5.58e-05	0.00061	0.0021645	17.62	47	0.37	A_55_P2071315	Info	ens	ENSMUST00000162514
1608	6.3e-05	0.000673	0.0021645	645.43	1731.89	0.37	A_55_P2065113	Info	ref	Gm11559	predicted gene 11559	100415785
1621	6.46e-05	0.000685	0.0021645	45.45	121.24	0.37	A_55_P2067629	Info	ref	Ush1g	Usher syndrome 1G	16470
1637	6.79e-05	0.000713	0.0021645	12547.5	33677.7	0.37	A_51_P285446	Info	ref	Lig1	ligase I, DNA, ATP-dependent	16881
1685	7.63e-05	0.000778	0.0021645	33.21	89.46	0.37	A_55_P2415915	Info	AK015815	4930517J16Rik	RIKEN cDNA 4930517J16 gene	74722
1733	8.64e-05	0.000857	0.0021645	19.01	50.85	0.37	A_55_P2110806	Info	LF196937	LF196937
1745	8.92e-05	0.000879	0.0021645	83.16	227.51	0.37	A_55_P2092776	Info	ref	Apoo	apolipoprotein O	68316
1748	8.97e-05	0.000882	0.0021645	130.46	348.31	0.37	A_55_P2130725	Info	ref	Rhox8	reproductive homeobox 8	434768
1832	0.0001106	0.00104	0.0021645	11.69	31.86	0.37	A_55_P2031976	Info	AK038232	AK038232
1857	0.0001159	0.00107	0.0021645	142.87	383.74	0.37	A_55_P2376423	Info	BU523966	Igkv4-72	immunoglobulin kappa chain variable 4-72	385109
1877	0.0001206	0.0011	0.0021645	14.35	38.54	0.37	A_55_P2178748	Info	ens	Gja5	gap junction protein, alpha 5	14613
1900	0.0001271	0.00115	0.0021645	17.4	46.71	0.37	A_55_P2053584	Info	ref	A730020M07Rik
1910	0.0001312	0.00118	0.0021645	38.78	105.49	0.37	A_55_P2414479	Info		A_55_P2414479
1951	0.0001459	0.00129	0.0021645	100.46	273.85	0.37	A_55_P2120714	Info	ens	ENSMUST00000066954
1953	0.0001461	0.00129	0.004329	43.15	117.47	0.37	A_52_P89717	Info	ens	ENSMUST00000076359
1969	0.0001543	0.00135	0.0021645	35.2	95.99	0.37	A_55_P1972207	Info	ref	Fam160b2	family with sequence similarity 160, member B2	239170
2146	0.0002445	0.00196	0.004329	224.64	602.66	0.37	A_55_P2103334	Info		A_55_P2103334
2158	0.0002508	0.002	0.0021645	35.09	94.92	0.37	A_55_P2156776	Info	AK081416	Gm9978	predicted gene 9978	791283
2186	0.0002702	0.00212	0.0021645	24.68	66.17	0.37	A_55_P2043147	Info	ref	Akr1e1	aldo-keto reductase family 1, member E1	56043
2214	0.0002888	0.00224	0.0021645	8.43	22.95	0.37	A_51_P378934	Info	ref	Ccdc159	coiled-coil domain containing 159	67119
2222	0.0002955	0.00229	0.0021645	30.54	83.35	0.37	A_55_P2125937	Info	ref	Adam26b	a disintegrin and metallopeptidase domain 26B	382007
2275	0.0003371	0.00255	0.0021645	23.5	63.61	0.37	A_51_P318381	Info	ref	Pgf	placental growth factor	18654
2277	0.0003379	0.00255	0.0021645	176.51	482.88	0.37	A_55_P1959833	Info	ref	Tmem266
2319	0.000365	0.00271	0.0021645	119.33	322.66	0.37	A_55_P2110200	Info	ref	Ubox5	U box domain containing 5	140629
2373	0.0004109	0.00298	0.0021645	472.48	1284.15	0.37	A_51_P159711	Info	ref	Car7	carbonic anhydrase 7	12354
2409	0.0004369	0.00312	0.0021645	10.06	27.38	0.37	A_51_P516148	Info	ref	Trpc4	transient receptor potential cation channel, subfamily C, member 4	22066
2411	0.0004411	0.00314	0.004329	15.51	42.23	0.37	A_55_P2092125	Info		A_55_P2092125
2436	0.0004605	0.00325	0.004329	4.47	12.14	0.37	A_55_P2056205	Info	ref	Fpr3	formyl peptide receptor 3	14294
2517	0.0005472	0.00374	0.0021645	7.23	19.31	0.37	A_52_P442710	Info	ref	Ndnf	neuron-derived neurotrophic factor	68169
2518	0.0005496	0.00375	0.0064935	8.08	21.89	0.37	A_51_P104687	Info	ref	Gh	growth hormone	14599
2520	0.0005503	0.00375	0.0021645	11.32	30.69	0.37	A_55_P2073313	Info	ref	Unc79	unc-79 homolog (C. elegans)	217843
2623	0.0006864	0.0045	0.004329	13.17	35.45	0.37	A_51_P124126	Info	ref	Cyp2d22	cytochrome P450, family 2, subfamily d, polypeptide 22	56448
2726	0.0008194	0.00517	0.0021645	1597.85	4310.06	0.37	A_52_P87503	Info	ref	Hbq1b	hemoglobin, theta 1B	544763
2727	0.000823	0.00519	0.0021645	1828.12	4887.71	0.37	A_55_P1955244	Info	ens	ENSMUST00000162574
2740	0.0008411	0.00528	0.0021645	635.41	1724.5	0.37	A_66_P101942	Info	ref	Gm9706	predicted gene 9706	677168
2922	0.0011669	0.00686	0.0021645	10.08	27.12	0.37	A_55_P2182770	Info	AK047630	Gm10050	predicted gene 10050	791333
2976	0.0012714	0.00734	0.0064935	14.05	37.71	0.37	A_66_P127070	Info	ref	Gdf5	growth differentiation factor 5	14563
3002	0.001346	0.00771	0.0064935	5.01	13.51	0.37	A_66_P134152	Info	AK139872	B020031H02Rik	RIKEN cDNA B020031H02 gene	434278
3018	0.0013867	0.0079	0.0021645	1581.67	4220.25	0.37	A_66_P107734	Info	ens	ENSMUST00000146593
3060	0.0014905	0.00837	0.004329	6.31	17.01	0.37	A_55_P2132932	Info	ref	Mageb1	melanoma antigen, family B, 1	17145
3066	0.0015078	0.00845	0.0021645	40.94	110.18	0.37	A_52_P136751	Info	ref	Dtnb	dystrobrevin, beta	13528
3285	0.0021427	0.0112	0.004329	10.34	28.05	0.37	A_55_P2199202	Info	ref	Il22	interleukin 22	50929
3328	0.0022879	0.0118	0.004329	9.34	25.16	0.37	A_55_P2183940	Info	ref	Olfr47	olfactory receptor 47	18346
3470	0.0027967	0.0139	0.008658	22.55	61.17	0.37	A_51_P448784	Info	ref	Nrsn1	neurensin 1	22360
3546	0.0030804	0.0149	0.008658	26.26	70.83	0.37	A_55_P1994302	Info	ens	ENSMUST00000120958
3556	0.0031191	0.0151	0.0021645	7.13	19.2	0.37	A_55_P2041976	Info	ref	Akap4	A kinase (PRKA) anchor protein 4	11643
3575	0.0031836	0.0153	0.0064935	13.17	35.72	0.37	A_55_P2342696	Info	U80892	D0Kist5	DNA segment, KIST 5	27490
3690	0.003708	0.0173	0.004329	10.46	28.04	0.37	A_55_P2094489	Info	XM_485074	XM_485074
3729	0.003886	0.0179	0.0064935	9.77	26.34	0.37	A_55_P2029711	Info	ref	Cdh2	cadherin 2	12558
3753	0.0039909	0.0183	0.0108225	7.62	20.59	0.37	A_52_P138895	Info	ref	Qsox2	quiescin Q6 sulfhydryl oxidase 2	227638
3757	0.0040031	0.0183	0.008658	9.94	27.1	0.37	A_55_P2133776	Info	ref	Dppa1	developmental pluripotency associated 1	347708
3817	0.0042632	0.0192	0.008658	4.59	12.28	0.37	A_52_P114260	Info	ref	C1rb
3860	0.0044912	0.02	0.0021645	16.18	43.97	0.37	A_66_P106173	Info	ens	ENSMUST00000103267
339	3e-07	1.46e-05	0.0021645	267.73	743.09	0.36	A_55_P1977096	Info	ref	Elk4	ELK4, member of ETS oncogene family	13714
522	9e-07	2.92e-05	0.0021645	29.11	80.32	0.36	A_55_P1966977	Info	ref	Sntb1	syntrophin, basic 1	20649
563	1.1e-06	3.36e-05	0.0021645	12.46	34.26	0.36	A_55_P2027288	Info	ref	Gm8630	predicted gene 8630	667433
739	3.2e-06	7.38e-05	0.0021645	79.58	222.43	0.36	A_55_P1986526	Info	ref	Cdh26	cadherin-like 26	381409
783	4.1e-06	8.91e-05	0.0021645	364.81	1014.27	0.36	A_51_P359485	Info	ref	Zfpl1	zinc finger like protein 1	81909
813	4.5e-06	9.51e-05	0.0021645	65.04	180.34	0.36	A_55_P1999541	Info	ref	Ccdc42	coiled-coil domain containing 42	276920
882	6.3e-06	0.000123	0.0021645	532.87	1471.87	0.36	A_55_P2006018	Info	ref	Slc4a2	solute carrier family 4 (anion exchanger), member 2	20535
924	7.5e-06	0.000139	0.0021645	82.44	230.98	0.36	A_51_P325165	Info	ref	Il27	interleukin 27	246779
981	9.4e-06	0.000164	0.0021645	71.98	198.43	0.36	A_55_P2034453	Info	ens	LOC102634296	uncharacterized protein CXorf49 homolog	102634296
1002	1.02e-05	0.000174	0.0021645	22.9	64.24	0.36	A_55_P2055147	Info	ref	Mast1	microtubule associated serine/threonine kinase 1	56527
1008	1.03e-05	0.000175	0.0021645	494.98	1371.48	0.36	A_52_P320971	Info	ref	Mt3	metallothionein 3	17751
1010	1.03e-05	0.000175	0.0021645	190.16	535.31	0.36	A_55_P2120993	Info	ref	Zfp282	zinc finger protein 282	101095
1035	1.13e-05	0.000188	0.0021645	93.32	261.43	0.36	A_55_P2000618	Info		A_55_P2000618
1047	1.19e-05	0.000195	0.0021645	103.24	286.03	0.36	A_55_P2185148	Info	ref	Mettl7a3	methyltransferase like 7A3	668178
1077	1.34e-05	0.000214	0.0021645	24.49	68.62	0.36	A_66_P117366	Info	ref	Csnk1e	casein kinase 1, epsilon	27373
1084	1.36e-05	0.000215	0.0021645	82.92	230.21	0.36	A_55_P2144305	Info		A_55_P2144305
1176	1.76e-05	0.000257	0.0021645	17.62	49.4	0.36	A_55_P2156530	Info	nap	NAP115184-1
1283	2.39e-05	0.00032	0.0021645	588.68	1613.19	0.36	A_55_P2040773	Info		A_55_P2040773
1345	3.04e-05	0.000388	0.0021645	32.91	91.42	0.36	A_52_P654752	Info	ref	Trub1	TruB pseudouridine (psi) synthase homolog 1 (E. coli)	72133
1371	3.28e-05	0.000411	0.0021645	11.34	31.1	0.36	A_55_P2172309	Info	ref	Wdr92	WD repeat domain 92	103784
1426	3.9e-05	0.00047	0.0021645	306.51	845.16	0.36	A_55_P1960738	Info	BG175686	Gm4470	predicted gene 4470	100043484
1459	4.29e-05	0.000505	0.0021645	16.89	46.51	0.36	A_52_P556908	Info	ref	Dlx6	distal-less homeobox 6	13396
1495	4.68e-05	0.000538	0.0021645	6.14	17.03	0.36	A_66_P119877	Info	ref	4930455H04Rik	RIKEN cDNA 4930455H04 gene	74654
1518	4.94e-05	0.000559	0.0021645	692.51	1949.37	0.36	A_55_P1996998	Info	ref	Polr2a	polymerase (RNA) II (DNA directed) polypeptide A	20020
1526	5.03e-05	0.000567	0.0021645	33.62	93.93	0.36	A_55_P2003033	Info	ref	P4ha3	procollagen-proline, 2-oxoglutarate 4-dioxygenase (proline 4-hydroxylase), alpha polypeptide III	320452
1544	5.21e-05	0.00058	0.0021645	52.78	146.57	0.36	A_51_P367423	Info	ref	Cldnd2	claudin domain containing 2	74276
1597	6.04e-05	0.00065	0.0021645	16.71	45.93	0.36	A_55_P2038362	Info	ref	Acot5	acyl-CoA thioesterase 5	217698
1695	7.73e-05	0.000784	0.0021645	18.14	49.72	0.36	A_55_P2095064	Info	CA559477	CA559477
1703	7.92e-05	0.000799	0.0021645	34.9	97.47	0.36	A_55_P2062757	Info	ref	Mag	myelin-associated glycoprotein	17136
1782	9.95e-05	0.00096	0.0021645	30.67	86.15	0.36	A_51_P175667	Info	ref	Lpo	lactoperoxidase	76113
1811	0.0001059	0.00101	0.0021645	23.9	65.72	0.36	A_55_P2182462	Info	AK137940	Gm10835	predicted gene 10835	100038643
1868	0.0001186	0.00109	0.0021645	4.65	12.99	0.36	A_55_P2077681	Info	ref	Prkag3	protein kinase, AMP-activated, gamma 3 non-catatlytic subunit	241113
1914	0.0001335	0.0012	0.0021645	86.1	236.4	0.36	A_55_P2184526	Info	BG101066	BG101066
1935	0.0001389	0.00123	0.0021645	22	60.93	0.36	A_52_P637812	Info	ref	Prrg4	proline rich Gla (G-carboxyglutamic acid) 4 (transmembrane)	228413
1970	0.0001544	0.00135	0.0021645	14.87	41.02	0.36	A_55_P2009684	Info	AK169397	Zmiz1	zinc finger, MIZ-type containing 1	328365
2030	0.0001782	0.00151	0.0021645	61.48	169.23	0.36	A_55_P1985911	Info	ref	Nkx2-2	NK2 homeobox 2	18088
2052	0.0001886	0.00158	0.0021645	14.1	39.46	0.36	A_52_P91454	Info	ref	Ccdc182
2056	0.0001911	0.0016	0.004329	3302.46	9193.83	0.36	A_55_P2056344	Info	ref	Gm9992	predicted gene 9992	667055
2076	0.0002054	0.0017	0.0021645	340.5	937.6	0.36	A_55_P2002376	Info	ref	Srm	spermidine synthase	20810
2077	0.0002062	0.00171	0.0021645	15.85	44.1	0.36	A_66_P121053	Info	ref	Sftpd	surfactant associated protein D	20390
2078	0.0002068	0.00171	0.0021645	27.78	76.19	0.36	A_55_P2118744	Info	ref	Sez6l	seizure related 6 homolog like	56747
2133	0.0002388	0.00192	0.0021645	29.99	84.03	0.36	A_52_P125253	Info	ref	Olfr123	olfactory receptor 123	258623
2180	0.0002671	0.00211	0.0021645	178.51	498.65	0.36	A_55_P1983262	Info	LF202428	LF202428
2184	0.0002698	0.00212	0.0021645	10.07	27.97	0.36	A_66_P135166	Info	ref	1700094M24Rik	RIKEN cDNA 1700094M24 gene	74304
2188	0.0002735	0.00215	0.0021645	20.35	56.62	0.36	A_55_P2092745	Info		A_55_P2092745
2225	0.0003017	0.00233	0.008658	4.36	12.05	0.36	A_55_P2180347	Info		A_55_P2180347
2296	0.0003486	0.00261	0.0021645	469.12	1319.86	0.36	A_55_P1976864	Info	ref	Fbxl20	F-box and leucine-rich repeat protein 20	72194
2297	0.0003496	0.00262	0.004329	34.3	94.59	0.36	A_55_P1984837	Info	ens	Polr2i	polymerase (RNA) II (DNA directed) polypeptide I	69920
2339	0.0003777	0.00278	0.004329	60.11	166.01	0.36	A_55_P2015878	Info	ref	Clps
2350	0.0003876	0.00284	0.0021645	186.88	521.07	0.36	A_55_P2040962	Info	ref	Gm1604b	predicted gene 1604b	381059
2382	0.0004163	0.003	0.0021645	40.38	110.85	0.36	A_55_P2018240	Info	ref	Tbx10
2390	0.000423	0.00304	0.0021645	13.47	37.24	0.36	A_55_P2351215	Info	ref	3300002P13Rik	RIKEN cDNA 3300002P13 gene	70230
2394	0.0004238	0.00304	0.0021645	8.35	23.08	0.36	A_55_P2061428	Info	ref	Fads6	fatty acid desaturase domain family, member 6	328035
2396	0.0004242	0.00304	0.004329	19.18	53.47	0.36	A_55_P2380033	Info	ref	4933433H22Rik	RIKEN cDNA 4933433H22 gene	74473
2403	0.0004327	0.0031	0.0021645	26.64	74.1	0.36	A_66_P129893	Info	ref	1700047M11Rik	RIKEN cDNA 1700047M11 gene	67330
2435	0.0004597	0.00325	0.0021645	1077.46	3021.51	0.36	A_55_P2067712	Info	ens	ENSMUST00000113532
2494	0.0005212	0.00359	0.0021645	154.03	428.91	0.36	A_55_P2171348	Info	ref	Grm2	glutamate receptor, metabotropic 2	108068
2591	0.000642	0.00426	0.0021645	81.21	227.06	0.36	A_55_P1955542	Info	ref	Olfr522	olfactory receptor 522	258954
2618	0.0006811	0.00447	0.0064935	6.2	17	0.36	A_51_P309988	Info	ref	Gprc5c	G protein-coupled receptor, family C, group 5, member C	70355
2724	0.000815	0.00514	0.0021645	35.57	99.49	0.36	A_55_P2010197	Info	ref	Serpina10	serine (or cysteine) peptidase inhibitor, clade A (alpha-1 antiproteinase, antitrypsin), member 10	217847
2745	0.0008546	0.00535	0.0064935	6.01	16.52	0.36	A_55_P2087391	Info	BC128471	Unc93a
2749	0.0008573	0.00536	0.0021645	722.87	2012.75	0.36	A_55_P1993012	Info	ens	ENSMUST00000105060
2764	0.0008785	0.00546	0.008658	6.06	16.97	0.36	A_51_P307964	Info	ref	Krt13	keratin 13	16663
2810	0.0009543	0.00584	0.0064935	14.49	40.3	0.36	A_65_P08768	Info	ref	Fbln1	fibulin 1	14114
2839	0.0010158	0.00615	0.0021645	12.33	34.4	0.36	A_55_P2151919	Info	LF196848	LF196848
2879	0.0010943	0.00653	0.0064935	57.46	158.33	0.36	A_55_P2100799	Info	ref	Olfr1402	olfactory receptor 1402	258272
2884	0.0011105	0.00662	0.004329	10.97	30.45	0.36	A_55_P1971734	Info	ref	Reck	reversion-inducing-cysteine-rich protein with kazal motifs	53614
3052	0.0014808	0.00834	0.0021645	118.24	332.06	0.36	A_55_P2157927	Info	ref	Tmem241	transmembrane protein 241	338363
3069	0.0015153	0.00849	0.004329	8.39	23.47	0.36	A_55_P2095563	Info	ref	Slc8a2
3075	0.0015285	0.00854	0.0021645	29.99	82.19	0.36	A_66_P115959	Info	ref	1700016H13Rik	RIKEN cDNA 1700016H13 gene	74218
3084	0.0015468	0.00862	0.004329	4.84	13.54	0.36	A_51_P160787	Info	ref	Art5	ADP-ribosyltransferase 5	11875
3091	0.0015569	0.00866	0.008658	7.39	20.6	0.36	A_55_P1960152	Info	ens	ENSMUST00000223335
3105	0.0015846	0.00877	0.0021645	32.75	89.85	0.36	A_55_P2108077	Info	ens	ENSMUST00000103275
3106	0.0015894	0.0088	0.0021645	5.82	16.12	0.36	A_66_P113599	Info	AK006119	Prss23os	protease, serine 23, opposite strand	69404
3109	0.0015937	0.00881	0.0064935	126.29	351.28	0.36	A_55_P2019349	Info	ens	Txnrd2	thioredoxin reductase 2	26462
3127	0.001647	0.00905	0.008658	5.12	14.06	0.36	A_55_P2236153	Info		A_55_P2236153
3131	0.0016614	0.00912	0.0064935	11.3	31.8	0.36	A_52_P421344	Info	ref	Paqr5	progestin and adipoQ receptor family member V	74090
3196	0.0018566	0.00999	0.004329	16.82	46.63	0.36	A_66_P105965	Info	ref	Drp2	dystrophin related protein 2	13497
3287	0.002148	0.0112	0.004329	5.33	14.72	0.36	A_55_P1968593	Info	ref	Olfr1505	olfactory receptor 1505	258151
3317	0.0022482	0.0117	0.0021645	9.65	26.48	0.36	A_55_P2001633	Info	ref	Klhl3
3332	0.0023105	0.0119	0.008658	6.35	17.6	0.36	A_55_P1958344	Info	ens	Harbi1	harbinger transposase derived 1	241547
3359	0.0023829	0.0122	0.0064935	17.16	48.09	0.36	A_51_P479230	Info	ref	Nat8	N-acetyltransferase 8 (GCN5-related, putative)	68396
3427	0.0026444	0.0133	0.008658	182.71	507.69	0.36	A_55_P1967672	Info	ref	Tas2r109	taste receptor, type 2, member 109	387343
3517	0.0029674	0.0145	0.0064935	4.79	13.41	0.36	A_55_P2026898	Info	nap	NAP114020-1
3554	0.0031084	0.015	0.004329	8.01	22.19	0.36	A_55_P2080268	Info		A_55_P2080268
3726	0.0038554	0.0178	0.008658	118.8	328.39	0.36	A_55_P2409306	Info	ens	9030624J02Rik	RIKEN cDNA 9030624J02 gene	71517
3765	0.0040395	0.0184	0.004329	12.83	35.2	0.36	A_51_P468020	Info	ref	Dnaaf1	dynein, axonemal assembly factor 1	68270
147	< 1e-07	7.44e-06	0.0021645	33.62	95.73	0.35	A_55_P1975565	Info	ref	Ttc34	tetratricopeptide repeat domain 34	242800
256	2e-07	1.14e-05	0.0021645	31.81	89.9	0.35	A_55_P1955494	Info	ref	Gm29776	predicted gene, 29776	101056084
287	2e-07	1.14e-05	0.0021645	37.97	107.66	0.35	A_51_P344552	Info	ref	Irs4	insulin receptor substrate 4	16370
422	5e-07	2.01e-05	0.0021645	228.7	653.93	0.35	A_55_P2157610	Info	ref	Rpusd3	RNA pseudouridylate synthase domain containing 3	101122
485	8e-07	2.71e-05	0.0021645	12772.3	36186.1	0.35	A_55_P2001228	Info	ref	Dctn6	dynactin 6	22428
565	1.2e-06	3.58e-05	0.0021645	1967.46	5562.65	0.35	A_55_P2142728	Info	ens	Drc3
577	1.2e-06	3.58e-05	0.0021645	60.32	171.39	0.35	A_55_P1963576	Info	ref	Gm11595	predicted gene 11595	100040276
656	2.1e-06	5.46e-05	0.0021645	57.49	163.56	0.35	A_55_P2033312	Info	ref	Lgi4	leucine-rich repeat LGI family, member 4	243914
677	2.3e-06	5.76e-05	0.0021645	64.64	184.43	0.35	A_55_P2201866	Info	AK019096	2310047N11Rik	RIKEN cDNA 2310047N11 gene	78381
710	2.7e-06	6.51e-05	0.0021645	20.66	59.46	0.35	A_55_P2054989	Info	ref	Tmem255b	transmembrane protein 255B	272465
752	3.3e-06	7.54e-05	0.0021645	15.58	44.7	0.35	A_55_P2076941	Info	ref	Lrr1	leucine rich repeat protein 1	69706
769	3.7e-06	8.25e-05	0.0021645	51.31	146.61	0.35	A_51_P236738	Info	ref	Dlx6os2	distal-less homeobox 6, opposite strand 2	13397
772	3.8e-06	8.46e-05	0.0021645	17.88	51.14	0.35	A_51_P451588	Info	ref	Plekhb1	pleckstrin homology domain containing, family B (evectins) member 1	27276
775	4e-06	8.84e-05	0.0021645	59.93	173.1	0.35	A_51_P422223	Info	AK011105	1700006J14Rik	RIKEN cDNA 1700006J14 gene	321010
803	4.3e-06	9.21e-05	0.0021645	120.2	339.27	0.35	A_55_P2019014	Info	ref	Tmem120b	transmembrane protein 120B	330189
878	6.3e-06	0.000123	0.0021645	34.34	97.11	0.35	A_55_P2065263	Info	tc	TC1685473
880	6.3e-06	0.000123	0.0021645	710.69	2045.56	0.35	A_55_P2100628	Info	ens	ENSMUST00000121435
926	7.5e-06	0.000139	0.0021645	272.25	775.76	0.35	A_55_P2027107	Info	ref	Rgs3	regulator of G-protein signaling 3	50780
993	9.9e-06	0.000171	0.0021645	324.57	933.46	0.35	A_52_P676798	Info	ref	Gigyf1	GRB10 interacting GYF protein 1	57330
1011	1.03e-05	0.000175	0.0021645	34.69	98.1	0.35	A_55_P1988388	Info	AK029220	Gm2347	predicted gene 2347	100039631
1024	1.09e-05	0.000183	0.0021645	54.04	153.74	0.35	A_55_P2112609	Info	ref	1110008L16Rik	RIKEN cDNA 1110008L16 gene	66132
1051	1.2e-05	0.000196	0.0021645	11.81	33.94	0.35	A_55_P1953646	Info	ref	Nkx6-1	NK6 homeobox 1	18096
1124	1.47e-05	0.000225	0.0021645	11.79	34.17	0.35	A_51_P100997	Info	ref	Serpinb3c	serine (or cysteine) peptidase inhibitor, clade B, member 3C	381286
1137	1.5e-05	0.000227	0.0021645	40.45	115.23	0.35	A_66_P131045	Info	ref	Gnl3l	guanine nucleotide binding protein-like 3 (nucleolar)-like	237107
1219	2e-05	0.000282	0.0021645	16.61	47.04	0.35	A_52_P23661	Info	ref	Cldn19	claudin 19	242653
1275	2.36e-05	0.000317	0.0021645	38.42	110.13	0.35	A_55_P2064303	Info	ref	Ctrc	chymotrypsin C (caldecrin)	76701
1304	2.54e-05	0.000335	0.0021645	354.2	1019.61	0.35	A_55_P2046593	Info	AK054361	AK054361
1402	3.57e-05	0.000437	0.0021645	64.21	185.52	0.35	A_66_P126984	Info	AK135960	Gm10523	predicted gene 10523	100038505
1404	3.58e-05	0.000438	0.0021645	200.5	571.81	0.35	A_55_P2093634	Info	ref	Ddi2	DNA-damage inducible protein 2	68817
1408	3.67e-05	0.000448	0.0021645	19.94	57.28	0.35	A_55_P2048473	Info		A_55_P2048473
1508	4.77e-05	0.000543	0.0021645	8.38	23.97	0.35	A_52_P104961	Info	AK019589	Lrp8os1	low density lipoprotein receptor-related protein 8, apolipoprotein e receptor, opposite strand 1	78109
1547	5.25e-05	0.000583	0.0021645	75.96	215.7	0.35	A_66_P123582	Info	ref	Mog	myelin oligodendrocyte glycoprotein	17441
1592	5.88e-05	0.000634	0.0021645	614.54	1767.46	0.35	A_55_P2100050	Info	tc	TC1767451
1803	0.0001039	0.00099	0.0021645	47.22	134.35	0.35	A_55_P2127717	Info	ens	ENSMUST00000173752
1807	0.0001048	0.000997	0.0021645	32.69	93	0.35	A_55_P2000022	Info	ref	Ccdc151	coiled-coil domain containing 151	77609
1824	0.0001082	0.00102	0.0021645	5.48	15.82	0.35	A_66_P102374	Info	ens	Calb1	calbindin 1	12307
1834	0.0001112	0.00104	0.0021645	10.26	29.48	0.35	A_55_P2165979	Info	ref	Olfr9	olfactory receptor 9	18373
1839	0.0001121	0.00105	0.0021645	19.35	54.87	0.35	A_51_P230142	Info	ref	A930018P22Rik	RIKEN cDNA A930018P22 gene	68243
1876	0.0001205	0.0011	0.0021645	8.85	25.04	0.35	A_55_P1987974	Info	ens	Glipr1l3	GLI pathogenesis-related 1 like 3	544736
1948	0.0001437	0.00127	0.0021645	27.22	77.94	0.35	A_55_P1958823	Info	ref	Adam12	a disintegrin and metallopeptidase domain 12 (meltrin alpha)	11489
1978	0.0001585	0.00138	0.0021645	13.73	39.75	0.35	A_55_P1968878	Info	ref	Rhpn2	rhophilin, Rho GTPase binding protein 2	52428
1980	0.0001589	0.00138	0.0021645	6.91	19.88	0.35	A_55_P2046007	Info	ref	Kbtbd11	kelch repeat and BTB (POZ) domain containing 11	74901
1993	0.0001619	0.0014	0.0021645	17.86	50.9	0.35	A_55_P2061338	Info	ref	Slc16a11	solute carrier family 16 (monocarboxylic acid transporters), member 11	216867
2000	0.0001641	0.00141	0.0021645	10.63	30.23	0.35	A_55_P2146515	Info	ref	Tmem102	transmembrane protein 102	380705
2041	0.000184	0.00155	0.0021645	13.56	38.82	0.35	A_55_P2130129	Info	ref	Kcnab1	potassium voltage-gated channel, shaker-related subfamily, beta member 1	16497
2110	0.0002297	0.00187	0.0021645	696.37	1969.42	0.35	A_55_P1960491	Info	ref	Snta1	syntrophin, acidic 1	20648
2131	0.0002385	0.00192	0.0021645	106.42	308.33	0.35	A_55_P2217309	Info	AK082718	LOC545198	uncharacterized LOC545198	545198
2233	0.0003066	0.00236	0.0021645	10.93	31.13	0.35	A_55_P2176663	Info	AK085995	D830039M14Rik	RIKEN cDNA D830039M14 gene	320949
2237	0.000308	0.00237	0.0021645	42.79	121.41	0.35	A_51_P105847	Info	ref	Col6a6	collagen, type VI, alpha 6	245026
2244	0.0003115	0.00239	0.0021645	10.75	30.89	0.35	A_55_P1975360	Info	ref	Oraov1	oral cancer overexpressed 1	72284
2278	0.000338	0.00255	0.0021645	7.75	22.39	0.35	A_55_P1977066	Info	ref	Klk4	kallikrein related-peptidase 4 (prostase, enamel matrix, prostate)	56640
2291	0.0003455	0.00259	0.0021645	8.22	23.68	0.35	A_51_P114462	Info	ref	Ccl17	chemokine (C-C motif) ligand 17	20295
2340	0.0003788	0.00278	0.0021645	31.1	89.63	0.35	A_55_P2051791	Info	ref	Cbr4	carbonyl reductase 4	234309
2393	0.0004236	0.00304	0.004329	29.78	86.11	0.35	A_51_P179701	Info	ref	Hlx	H2.0-like homeobox	15284
2452	0.0004765	0.00334	0.0021645	21.4	60.53	0.35	A_55_P1956953	Info		A_55_P1956953
2535	0.0005722	0.00388	0.0021645	26.72	77.29	0.35	A_55_P2068356	Info	ref	1700016K19Rik	RIKEN cDNA 1700016K19 gene	74230
2545	0.0005947	0.00402	0.0021645	10.38	29.66	0.35	A_55_P2007660	Info		A_55_P2007660
2559	0.0006062	0.00407	0.0021645	5.18	14.68	0.35	A_55_P2107178	Info	ref	Gm12886	predicted gene 12886	666921
2609	0.0006646	0.00438	0.0021645	16.94	48.39	0.35	A_55_P2049005	Info	ref	Apoa5	apolipoprotein A-V	66113
2652	0.0007185	0.00466	0.0064935	6.16	17.46	0.35	A_55_P2426884	Info	tc	TC1642277
2723	0.0008114	0.00512	0.0021645	89.28	251.73	0.35	A_55_P2025383	Info	ref	Loxhd1
2732	0.0008342	0.00525	0.0021645	36.07	101.92	0.35	A_55_P2034081	Info	ref	Hrh1	histamine receptor H1	15465
2759	0.0008699	0.00542	0.004329	6.06	17.31	0.35	A_55_P1996431	Info	ens	ENSMUST00000147052
2791	0.0009148	0.00563	0.004329	12.43	35.96	0.35	A_55_P2146768	Info	ref	Wfdc8	WAP four-disulfide core domain 8	277343
2795	0.0009162	0.00563	0.0064935	27.03	77.41	0.35	A_55_P2185794	Info	ref	Sirt6	sirtuin 6	50721
2823	0.0009816	0.00598	0.004329	13.95	39.38	0.35	A_51_P483877	Info	ref	Crygd	crystallin, gamma D	12967
2867	0.0010634	0.00638	0.0021645	6.69	19.15	0.35	A_55_P2170699	Info		A_55_P2170699
2918	0.0011614	0.00684	0.0021645	5.28	15.16	0.35	A_51_P120875	Info	ref	Olfr713	olfactory receptor 713	259036
2992	0.0013194	0.00758	0.004329	280.3	810.88	0.35	A_55_P2022509	Info	ref	Mgat5b	mannoside acetylglucosaminyltransferase 5, isoenzyme B	268510
3036	0.0014463	0.00819	0.0021645	5.15	14.52	0.35	A_55_P1981465	Info		A_55_P1981465
3070	0.0015171	0.00849	0.0064935	12.97	37.41	0.35	A_66_P111594	Info	ref	V1ra8	vomeronasal 1 receptor, A8	113850
3081	0.0015433	0.00861	0.0064935	67.92	193.63	0.35	A_51_P381218	Info	ref	Gulp1	GULP, engulfment adaptor PTB domain containing 1	70676
3188	0.0018298	0.00987	0.004329	17.74	50.2	0.35	A_55_P2050415	Info	ens	ENSMUST00000178695
3326	0.002285	0.0118	0.0021645	10.91	30.99	0.35	A_55_P2240698	Info	ens	ENSMUST00000178832
3393	0.0025174	0.0128	0.004329	7.48	21.57	0.35	A_55_P2024835	Info	ref	Gm7104	predicted gene 7104	633093
3441	0.0027028	0.0135	0.0064935	8.02	23.1	0.35	A_55_P2036839	Info	LF204541	LF204541
3523	0.0029783	0.0145	0.0064935	14.24	40.41	0.35	A_66_P111163	Info	AK039793	Trav14n-1	T cell receptor alpha variable 14N-1	100043204
3831	0.0043352	0.0194	0.012987	13.9	39.73	0.35	A_66_P117417	Info	ens	Nectin3
264	2e-07	1.14e-05	0.0021645	50.34	147.16	0.34	A_55_P2036585	Info	AK133213	Gm13547	predicted gene 13547	433416
340	3e-07	1.46e-05	0.0021645	169.2	492.59	0.34	A_55_P2142156	Info	ens	ENSMUST00000138176
356	4e-07	1.76e-05	0.0021645	35.54	103.44	0.34	A_55_P2012824	Info	nap	NAP071450-1
389	4e-07	1.76e-05	0.0021645	34.6	101.33	0.34	A_51_P446106	Info	ref	Lrrc38	leucine rich repeat containing 38	242735
446	6e-07	2.3e-05	0.0021645	19.12	56.67	0.34	A_55_P2197953	Info	CF583964	2010004M13Rik	RIKEN cDNA 2010004M13 gene	76511
456	7e-07	2.49e-05	0.0021645	67.44	200.81	0.34	A_55_P2112085	Info	ref	Vwa8	von Willebrand factor A domain containing 8	219189
604	1.5e-06	4.23e-05	0.0021645	42.69	124.46	0.34	A_66_P103198	Info	ens	ENSMUST00000195278
610	1.6e-06	4.43e-05	0.0021645	48.2	139.75	0.34	A_55_P2133337	Info	ens	2018-03-09	membrane-associated ring finger (C3HC4) 9	216438
665	2.2e-06	5.63e-05	0.0021645	89.38	263.61	0.34	A_55_P2103626	Info	ref	Slc27a4	solute carrier family 27 (fatty acid transporter), member 4	26569
691	2.4e-06	5.94e-05	0.0021645	16.91	50.23	0.34	A_66_P134991	Info	ref	Ttc19	tetratricopeptide repeat domain 19	72795
692	2.4e-06	5.94e-05	0.0021645	29.56	86.59	0.34	A_55_P2049052	Info	ens	Otx2	orthodenticle homolog 2	18424
761	3.5e-06	7.91e-05	0.0021645	19.98	58.75	0.34	A_52_P366462	Info	ref	Pyy
762	3.6e-06	8.09e-05	0.0021645	25.71	75.49	0.34	A_55_P2096602	Info	ens	Tsc22d4	TSC22 domain family, member 4	78829
819	4.7e-06	9.83e-05	0.0021645	529.75	1543.78	0.34	A_55_P2044359	Info	ref	Rxrg	retinoid X receptor gamma	20183
896	6.8e-06	0.00013	0.0021645	3948.65	11524.8	0.34	A_55_P2045278	Info	ref	Gm10845	predicted gene 10845	100038734
911	7.1e-06	0.000134	0.0021645	288.68	855.89	0.34	A_55_P2155136	Info	ref	Rtp2	receptor transporter protein 2	224055
977	9.3e-06	0.000163	0.0021645	23.81	69.39	0.34	A_55_P2177013	Info	ref	Cldn23	claudin 23	71908
986	9.6e-06	0.000167	0.0021645	244.11	716.29	0.34	A_51_P302458	Info	ref	Plscr3	phospholipid scramblase 3	70310
1028	1.1e-05	0.000184	0.0021645	6269.56	18296.6	0.34	A_55_P2051124	Info	ref	Scaf1	SR-related CTD-associated factor 1	233208
1054	1.21e-05	0.000197	0.0021645	59.73	174.01	0.34	A_55_P2097206	Info	ref	Camk4	calcium/calmodulin-dependent protein kinase IV	12326
1071	1.29e-05	0.000207	0.0021645	123.2	357.91	0.34	A_52_P447196	Info	ref	Col4a6	collagen, type IV, alpha 6	94216
1182	1.79e-05	0.00026	0.0021645	99.94	296.84	0.34	A_55_P2143000	Info	ref	Gm9465	predicted gene 9465	669675
1189	1.82e-05	0.000263	0.0021645	38.64	114.17	0.34	A_51_P208152	Info	ref	3930402G23Rik
1338	2.97e-05	0.000381	0.0021645	32.13	93.14	0.34	A_55_P2109347	Info	ens	Dot1l	DOT1-like, histone H3 methyltransferase (S. cerevisiae)	208266
1365	3.2e-05	0.000403	0.0021645	71.07	209.31	0.34	A_55_P2158448	Info	ref	Gdf3	growth differentiation factor 3	14562
1420	3.81e-05	0.000461	0.0021645	22.28	64.7	0.34	A_55_P2133452	Info	ref	Prss48	protease, serine 48	368202
1472	4.44e-05	0.000519	0.0021645	54.6	161.37	0.34	A_55_P2125992	Info		A_55_P2125992
1475	4.46e-05	0.00052	0.0021645	179.51	526.39	0.34	A_55_P2126890	Info		A_55_P2126890
1498	4.69e-05	0.000538	0.0021645	77.37	230.92	0.34	A_55_P1974347	Info	ref	Fam126b	family with sequence similarity 126, member B	213056
1507	4.75e-05	0.000542	0.0021645	18.6	55.04	0.34	A_51_P400463	Info	ref	Agmat	agmatine ureohydrolase (agmatinase)	75986
1567	5.5e-05	0.000603	0.0021645	4724.9	14098.7	0.34	A_55_P2106394	Info	ref	Knstrn	kinetochore-localized astrin/SPAG5 binding	51944
1580	5.67e-05	0.000617	0.0021645	7.1	20.94	0.34	A_51_P258806	Info	ref	Klrg2	killer cell lectin-like receptor subfamily G, member 2	74253
1589	5.81e-05	0.000629	0.0021645	39.95	118.74	0.34	A_55_P2148403	Info		A_55_P2148403
1606	6.23e-05	0.000667	0.0021645	234.89	694.4	0.34	A_52_P158211	Info	ref	Gm46608
1619	6.45e-05	0.000685	0.0021645	36.34	106.97	0.34	A_55_P2405244	Info	AV207074	1700061N14Rik	RIKEN cDNA 1700061N14 gene	73432
1784	0.0001	0.000964	0.0021645	54.22	158.61	0.34	A_55_P2312783	Info	AK050884	D030029J20Rik
1827	0.0001094	0.00103	0.0021645	10.3	30.72	0.34	A_55_P2113275	Info	ens	ENSMUST00000137031
1840	0.0001123	0.00105	0.0021645	31.17	92.28	0.34	A_52_P313285	Info	ref	Slc8a1	solute carrier family 8 (sodium/calcium exchanger), member 1	20541
1882	0.0001217	0.00111	0.0021645	16.91	50.43	0.34	A_55_P2143976	Info	ens	Kcnd1	potassium voltage-gated channel, Shal-related family, member 1	16506
1955	0.0001469	0.00129	0.0021645	7.33	21.69	0.34	A_52_P599789	Info	ref	Qrich2	glutamine rich 2	217341
1988	0.0001608	0.00139	0.0021645	76.12	221.84	0.34	A_51_P164014	Info	ref	Cenpe
2062	0.000195	0.00163	0.0021645	11.47	34.19	0.34	A_55_P2017605	Info		A_55_P2017605
2109	0.0002292	0.00187	0.0021645	53.11	154.05	0.34	A_51_P156291	Info	ref	F9	coagulation factor IX	14071
2128	0.0002377	0.00192	0.0021645	15.09	44.05	0.34	A_66_P100958	Info	ref	Eqtn	equatorin, sperm acrosome associated	67753
2141	0.0002423	0.00195	0.0021645	234.57	687.46	0.34	A_55_P2097972	Info		A_55_P2097972
[truncated: 1,965 more rows]

## Sheet: Young IR vs UI
Genes which are differentially expressed among classes:
Number of genes significant at 0.005 level of the univariate test: 3550
Table 1 - Sorted by p-value of the univariate test.
Class 1: Young irradiated (6 samples); Class 2: Young unirradiated (6 samples).
The first 3550 genes are significant at the nominal 0.005 level of the univariate test
				Irradiated	Unirradiated
	Parametric p-value	FDR	Permutation p-value	Geom mean of intensities in class 2	Geom mean of intensities in class 1	Fold-change	UniqueID	Anno-	Accession	Symbol	Name	EntrezID
1325	0.0002493	0.00323	0.0021645	44115.3	311.7	141.531	A_55_P1953169	Info	ref	Saa3	serum amyloid A 3	20210
3180	0.0034356	0.0186	0.021645	1792.97	25.71	69.7382	A_52_P662244	Info	ref	Slc25a47	solute carrier family 25, member 47	104910
1587	0.0004117	0.00446	0.008658	652.66	10.07	64.8123	A_55_P1983418	Info	ref	Amy1	amylase 1, salivary	11722
1412	0.0002989	0.00364	0.0021645	7081.34	136.32	51.9464	A_51_P371750	Info	ref	Marco	macrophage receptor with collagenous structure	17167
2364	0.0013282	0.00966	0.004329	15055.9	336.43	44.7518	A_51_P205779	Info	ref	Cd5l
110	9e-07	0.000133	0.0021645	930.83	24.44	38.0863	A_51_P183812	Info	ref	Slfn4	schlafen 4	20558
2070	0.0008892	0.00738	0.004329	686.19	20.05	34.2239	A_51_P290074	Info	ref	Fabp7	fatty acid binding protein 7, brain	12140
2594	0.0018106	0.012	0.0021645	24238.1	739.27	32.7865	A_52_P318673	Info	ref	Saa1	serum amyloid A 1	20208
49	1e-07	3.44e-05	0.0021645	869.31	26.74	32.5097	A_51_P363947	Info	ref	Cdkn1a	cyclin-dependent kinase inhibitor 1A (P21)	12575
2603	0.00183	0.0121	0.0021645	1370.37	44.63	30.7051	A_55_P2012899	Info	ref	Vsig4	V-set and immunoglobulin domain containing 4	278180
2977	0.0027756	0.016	0.0064935	8508.39	282.76	30.0905	A_51_P102789	Info	ref	C1qc	complement component 1, q subcomponent, C chain	12262
2970	0.0027514	0.0159	0.0064935	14858.1	506.69	29.3238	A_55_P2023637	Info	ref	Prg4
3291	0.0038716	0.0202	0.008658	3834.58	144.29	26.5755	A_55_P2154027	Info	ref	Ptgis	prostaglandin I2 (prostacyclin) synthase	19223
2654	0.001957	0.0127	0.0021645	1722.26	66.58	25.8675	A_51_P137604	Info	ref	Fcna	ficolin A	14133
3275	0.0037994	0.0199	0.0108225	20277.9	794.28	25.53	A_55_P2078633	Info	ref	C4b	complement component 4B (Chido blood group)	12268
3321	0.0040213	0.0208	0.0064935	3130.98	125.26	24.9958	A_51_P181451	Info	ref	C1qa	complement component 1, q subcomponent, alpha polypeptide	12259
3138	0.0032962	0.0181	0.008658	499.46	20.23	24.6891	A_51_P322640	Info	ref	Ccl24	chemokine (C-C motif) ligand 24	56221
3106	0.0031795	0.0176	0.0064935	877.02	36.53	24.0082	A_65_P10913	Info	ref	Tgfb2	transforming growth factor, beta 2	21808
2494	0.0016005	0.011	0.0064935	1273.13	60.12	21.1765	A_55_P2114133	Info	ref	Garnl3	GTPase activating RANGAP domain-like 3	99326
2920	0.0026062	0.0153	0.008658	476.52	23.19	20.5485	A_51_P378789	Info	ref	Cxcl13	chemokine (C-X-C motif) ligand 13	55985
2904	0.0025706	0.0152	0.0108225	14627	728.41	20.0807	A_51_P257951	Info	ref	Retnla	resistin like alpha	57262
2533	0.0016862	0.0114	0.004329	2822.9	141.75	19.9146	A_51_P413866	Info	ref	Cfb	complement factor B	14962
2655	0.0019582	0.0127	0.004329	328.37	16.72	19.6394	A_55_P2133195	Info	ref	Gm4951	predicted gene 4951	240327
2602	0.0018296	0.0121	0.004329	5676.76	307.91	18.4364	A_55_P2022211	Info	ref	Plxdc2	plexin domain containing 2	67448
3253	0.0037105	0.0196	0.0108225	295.75	16.9	17.5	A_51_P110672	Info	ref	Mst1r	macrophage stimulating 1 receptor (c-met-related tyrosine kinase)	19882
1293	0.000233	0.0031	0.0021645	328.87	19.22	17.1108	A_51_P172054	Info	ref	Gas6	growth arrest specific 6	14456
115	9e-07	0.000133	0.0021645	1036.16	60.91	17.0113	A_55_P1972872	Info	ref	Ifit3b
1874	0.000654	0.006	0.004329	1265.75	74.54	16.9808	A_55_P2040170	Info	ref	Pmp22	peripheral myelin protein 22	18858
3260	0.0037282	0.0197	0.0064935	684.53	42.5	16.1066	A_52_P518997	Info	ref	Epha2	Eph receptor A2	13836
983	0.0001163	0.00203	0.0021645	2002.88	128.32	15.6085	A_52_P282741	Info	ref	Sdc3	syndecan 3	20970
674	4.56e-05	0.00116	0.0021645	107.16	7.09	15.1142	A_55_P2004248	Info	ref	Apcdd1	adenomatosis polyposis coli down-regulated 1	494504
1106	0.0001577	0.00245	0.0021645	7123.44	492.14	14.4744	A_51_P346938	Info	ref	Lrg1	leucine-rich alpha-2-glycoprotein 1	76905
845	7.78e-05	0.00158	0.0021645	715.32	50.3	14.2211	A_55_P2122605	Info	ref	Cbr2	carbonyl reductase 2	12409
2583	0.0017864	0.0119	0.0064935	3071.38	218.07	14.0844	A_51_P252565	Info	ref	Alox15	arachidonate 15-lipoxygenase	11687
1051	0.0001379	0.00226	0.0021645	58.15	4.18	13.9115	A_51_P512992	Info	ref	Entpd3
2535	0.0016871	0.0114	0.0064935	186.78	13.59	13.7439	A_55_P2067518	Info	ref	Slc13a3	solute carrier family 13 (sodium-dependent dicarboxylate transporter), member 3	114644
2821	0.002354	0.0143	0.004329	489.65	37.01	13.2302	A_52_P609868	Info	ref	Timd4	T cell immunoglobulin and mucin domain containing 4	276891
2940	0.0026687	0.0156	0.0064935	128.57	9.73	13.2138	A_55_P2141851	Info	ref	Pls3
997	0.0001204	0.00208	0.0021645	1926.83	146.84	13.122	A_55_P2004867	Info	ref	Serpinb2	serine (or cysteine) peptidase inhibitor, clade B, member 2	18788
3186	0.0034502	0.0186	0.0064935	384.79	30.03	12.8135	A_51_P454008	Info	ref	Lbp	lipopolysaccharide binding protein	16803
2581	0.0017836	0.0119	0.0108225	707.42	55.45	12.7578	A_51_P430929	Info	ref	Fam20a	family with sequence similarity 20, member A	208659
2052	0.0008619	0.00722	0.004329	171.6	13.9	12.3453	A_55_P2026139	Info	ref	Nxpe5	neurexophilin and PC-esterase domain family, member 5	381680
280	6.8e-06	0.000416	0.0021645	125.02	10.53	11.8727	A_55_P1954648	Info	ref	Siglec1	sialic acid binding Ig-like lectin 1, sialoadhesin	20612
2798	0.0023078	0.0142	0.008658	3297.54	281.77	11.7029	A_55_P2057777	Info	ref	Fgfr1	fibroblast growth factor receptor 1	14182
2525	0.0016708	0.0114	0.0064935	618.25	52.86	11.696	A_52_P577662	Info	ref	Ednrb	endothelin receptor type B	13618
1721	0.0005222	0.00522	0.0021645	239.99	20.56	11.6727	A_55_P2181251	Info	ref	A430105I19Rik	RIKEN cDNA A430105I19 gene	214239
295	7.5e-06	0.000436	0.0021645	160.4	13.89	11.5479	A_55_P2031471	Info	ref	Rufy4	RUN and FYVE domain containing 4	435626
570	3.36e-05	0.00101	0.0021645	1768.26	154.22	11.4658	A_55_P1960216	Info	ref	Cd151	CD151 antigen	12476
271	6.5e-06	0.000411	0.0021645	129.49	11.42	11.3389	A_51_P228768	Info	ref	Slfn3	schlafen 3	20557
349	1.1e-05	0.000542	0.0021645	48247.1	4384.7	11.0035	A_55_P2160686	Info	ref	Tsc22d1	TSC22 domain family, member 1	21807
519	2.51e-05	0.00083	0.0021645	447.16	40.73	10.9786	A_66_P139546	Info	ref	Igfbp6	insulin-like growth factor binding protein 6	16012
1931	0.0007222	0.00643	0.004329	964.66	89.12	10.8243	A_55_P2024841	Info	ref	Gstt1	glutathione S-transferase, theta 1	14871
923	9.76e-05	0.00182	0.0021645	2132.19	202.83	10.5122	A_51_P401987	Info	ref	Tmem37	transmembrane protein 37	170706
137	1.4e-06	0.000173	0.0021645	2893.64	277.6	10.4238	A_51_P359570	Info	ref	Ifit3	interferon-induced protein with tetratricopeptide repeats 3	15959
585	3.5e-05	0.00103	0.0021645	199.35	19.75	10.0937	A_52_P577384	Info	ref	Il18bp	interleukin 18 binding protein	16068
1438	0.0003154	0.00377	0.0021645	417.43	41.37	10.0902	A_55_P2039284	Info	ref	Hspb1	heat shock protein 1	15507
1989	0.0007847	0.00678	0.0021645	277.6	28.19	9.84746	A_52_P58145	Info	ref	Aldh1a2	aldehyde dehydrogenase family 1, subfamily A2	19378
501	2.34e-05	0.000803	0.0021645	3700.99	375.98	9.84358	A_51_P282508	Info	ref	Rhoc	ras homolog gene family, member C	11853
2183	0.001059	0.00834	0.004329	483.7	49.19	9.8333	A_55_P2066697	Info	ref	Trim47	tripartite motif-containing 47	217333
1396	0.0002913	0.00359	0.0021645	3629.49	370.42	9.79831	A_52_P514061	Info	ref	Padi4	peptidyl arginine deiminase, type IV	18602
2565	0.0017504	0.0117	0.0064935	2641.15	270.9	9.74954	A_55_P2017418	Info	ref	Cfh	complement component factor h	12628
3067	0.0030469	0.0171	0.004329	197.27	20.75	9.50699	A_55_P2289040	Info	CF532098	AI429363	expressed sequence AI429363	100640
925	9.81e-05	0.00182	0.0021645	19336.9	2100.29	9.20677	A_52_P700056	Info	ref	Wfdc17	WAP four-disulfide core domain 17	100034251
1943	0.0007311	0.00647	0.004329	244.05	26.94	9.05902	A_55_P2056325	Info	ref	Anxa3	annexin A3	11745
20	< 1e-07	< 1e-07	0.0021645	2403.55	266.37	9.02335	A_51_P329928	Info	ref	Phlda3	pleckstrin homology-like domain, family A, member 3	27280
1573	0.000404	0.00441	0.0021645	1825.44	211.2	8.64318	A_66_P111562	Info	ref	Ccnd1	cyclin D1	12443
2201	0.0010811	0.00844	0.004329	641.83	74.72	8.5898	A_51_P172853	Info	ref	Cd14	CD14 antigen	12475
2644	0.001918	0.0125	0.008658	16801.8	1973.97	8.51168	A_51_P408363	Info	ref	Cfp	complement factor properdin	18636
993	0.0001186	0.00205	0.0021645	80079.5	9454.85	8.46968	A_52_P472324	Info	ref	Slpi	secretory leukocyte peptidase inhibitor	20568
2877	0.0024857	0.0148	0.008658	102.66	12.14	8.45634	A_52_P597634	Info	ref	Fzd1	frizzled homolog 1 (Drosophila)	14362
2754	0.0022065	0.0138	0.0151515	65.94	7.9	8.34684	A_55_P2115955	Info	ref	Raet1e	retinoic acid early transcript 1E	379043
3191	0.0034676	0.0187	0.008658	89.93	10.87	8.27323	A_55_P2008437	Info	ref	Cdkn2a	cyclin-dependent kinase inhibitor 2A	12578
2558	0.0017336	0.0116	0.004329	146.68	17.85	8.21737	A_51_P282557	Info	ref	C3ar1	complement component 3a receptor 1	12267
1882	0.0006636	0.00606	0.004329	852.19	105.74	8.0593	A_51_P501453	Info	ref	Ms4a8a	membrane-spanning 4-domains, subfamily A, member 8A	64381
1368	0.0002734	0.00344	0.0021645	126.4	15.69	8.05609	A_52_P686785	Info	ref	Lyve1	lymphatic vessel endothelial hyaluronan receptor 1	114332
1853	0.0006339	0.00588	0.0021645	4655.89	583.27	7.98239	A_55_P2037343	Info	ref	H2-Q10	histocompatibility 2, Q region locus 10	15007
255	5.8e-06	0.000389	0.0021645	1632.36	207.11	7.88161	A_55_P2090025	Info	ref	Mest	mesoderm specific transcript	17294
2506	0.0016411	0.0113	0.0064935	97.81	12.65	7.73202	A_55_P1968703	Info	ref	Gfra2	glial cell line derived neurotrophic factor family receptor alpha 2	14586
3396	0.0043063	0.0218	0.0108225	141.6	18.5	7.65405	A_55_P2094520	Info	ref	Fam171a1	family with sequence similarity 171, member A1	269233
1024	0.0001308	0.00219	0.0021645	71.51	9.49	7.5353	A_51_P463765	Info	ref	Timp3	tissue inhibitor of metalloproteinase 3	21859
2054	0.0008654	0.00724	0.004329	65638.4	8826.3	7.43669	A_55_P2130178	Info	ref	Fn1	fibronectin 1	14268
937	0.0001028	0.00188	0.0021645	107	14.75	7.25424	A_55_P1988183	Info	ref	Cdkn2b	cyclin-dependent kinase inhibitor 2B (p15, inhibits CDK4)	12579
1157	0.0001757	0.00261	0.0021645	453.53	62.75	7.22757	A_51_P256665	Info	ref	Pon3
1619	0.0004398	0.00467	0.0021645	106.39	14.76	7.20799	A_51_P316553	Info	ref	Kdr	kinase insert domain protein receptor	16542
1230	0.0002081	0.00291	0.004329	103.85	14.41	7.2068	A_51_P449867	Info	ref	Nyx
2368	0.0013392	0.00972	0.004329	361.64	50.2	7.20398	A_52_P607128	Info	ref	Msr1	macrophage scavenger receptor 1	20288
3252	0.0037089	0.0196	0.0064935	1196.19	166.35	7.1908	A_55_P2077153	Info	ref	Slc27a2	solute carrier family 27 (fatty acid transporter), member 2	26458
2283	0.0012178	0.00917	0.004329	292.07	41.4	7.05483	A_51_P173709	Info	ref	Gprc5b	G protein-coupled receptor, family C, group 5, member B	64297
1226	0.0002054	0.00288	0.0021645	3593.38	511.38	7.02683	A_55_P2012201	Info	ref	App	amyloid beta (A4) precursor protein	11820
287	7.1e-06	0.000422	0.0021645	1325.17	189.02	7.01074	A_55_P1970105	Info	ref	Ltbp2	latent transforming growth factor beta binding protein 2	16997
3118	0.0032198	0.0178	0.0021645	31231.5	4488.41	6.95826	A_55_P2048607	Info	ref	Hp	haptoglobin	15439
3335	0.0040682	0.021	0.012987	47.7	6.9	6.91304	A_52_P214408	Info	ref	Gm5148	predicted gene 5148	381438
1499	0.0003535	0.00405	0.0021645	58.7	8.58	6.84149	A_55_P2082658	Info	ref	Gm31105	predicted gene, 31105	102633223
710	4.94e-05	0.0012	0.0021645	2736.03	403.55	6.7799	A_52_P556140	Info	ref	Vapb	vesicle-associated membrane protein, associated protein B and C	56491
62	3e-07	7.7e-05	0.0021645	6468.32	954.05	6.77985	A_55_P1998943	Info	ref	Oas1a	2'-5' oligoadenylate synthetase 1A	246730
27	< 1e-07	< 1e-07	0.0021645	2020.08	298.28	6.77243	A_55_P2019719	Info	ref	Oas2	2'-5' oligoadenylate synthetase 2	246728
3255	0.003715	0.0196	0.008658	148.25	22.07	6.71726	A_55_P2172440	Info	ref	Scarf2	scavenger receptor class F, member 2	224024
1810	0.0005978	0.00568	0.0021645	7008.29	1047.13	6.69286	A_51_P174961	Info	ref	F10	coagulation factor X	14058
1797	0.0005905	0.00565	0.004329	76.47	11.45	6.6786	A_51_P350817	Info	ref	Cnn1	calponin 1	12797
2890	0.0025239	0.015	0.008658	1316.77	197.39	6.67091	A_52_P222350	Info	ref	Flnb	filamin, beta	286940
156	1.7e-06	0.000187	0.0021645	295.45	44.29	6.67081	A_55_P1989076	Info	ref	Slc22a23	solute carrier family 22, member 23	73102
692	4.78e-05	0.00119	0.0021645	73.07	11.07	6.60072	A_55_P2007876	Info	ref	Rnf144b	ring finger protein 144B	218215
3400	0.0043119	0.0218	0.0108225	68.64	10.52	6.52471	A_51_P342877	Info	ref	Scn1b	sodium channel, voltage-gated, type I, beta	20266
3102	0.0031704	0.0176	0.0021645	47.22	7.3	6.46849	A_55_P1975690	Info	ref	Bicc1	bicaudal C homolog 1 (Drosophila)	83675
1607	0.0004315	0.00461	0.004329	99.61	15.57	6.39756	A_51_P462192	Info	ref	Olr1
2497	0.0016029	0.011	0.0151515	53.07	8.38	6.33294	A_55_P2085771	Info	ref	Pcnx2
940	0.0001032	0.00189	0.0021645	4880.34	771.41	6.32652	A_55_P2146254	Info	ref	Ifitm1	interferon induced transmembrane protein 1	68713
2861	0.0024449	0.0147	0.008658	298.79	47.26	6.32226	A_51_P117865	Info	ref	Fam20c	family with sequence similarity 20, member C	80752
2347	0.0013042	0.00955	0.004329	1662.75	263.21	6.3172	A_65_P12392	Info	ref	Timp2	tissue inhibitor of metalloproteinase 2	21858
1814	0.0006024	0.00571	0.004329	48.32	7.73	6.25097	A_55_P2104363	Info	ref	Cysltr1	cysteinyl leukotriene receptor 1	58861
2324	0.0012759	0.00944	0.0064935	47.61	7.71	6.1751	A_51_P220262	Info	ref	Rnf165
3059	0.0030288	0.017	0.008658	49.73	8.11	6.13194	A_55_P2113673	Info	ref	Eml1	echinoderm microtubule associated protein like 1	68519
1531	0.0003712	0.00417	0.004329	4140.44	675.64	6.12817	A_55_P2144386	Info	ref	Adgre1	adhesion G protein-coupled receptor E1	13733
781	6.35e-05	0.0014	0.0021645	4335.21	707.96	6.12352	A_55_P2087265	Info	LF196806	LF196806
1297	0.0002344	0.00311	0.004329	70.88	11.59	6.11562	A_51_P487690	Info	ref	Ifi44	interferon-induced protein 44	99899
967	0.000111	0.00197	0.0021645	175.61	28.77	6.10393	A_51_P168203	Info	ref	Aig1	androgen-induced 1	66253
64	3e-07	7.7e-05	0.0021645	5720.95	938.01	6.09903	A_51_P304170	Info	ref	Rtp4	receptor transporter protein 4	67775
2431	0.0014848	0.0105	0.0064935	320.59	52.64	6.09024	A_55_P1978962	Info	ref	Slc9a3r2	solute carrier family 9 (sodium/hydrogen exchanger), member 3 regulator 2	65962
3076	0.0030876	0.0173	0.008658	374.2	61.9	6.04523	A_51_P200561	Info	ref	Shtn1
1990	0.0007852	0.00678	0.004329	54.4	9.03	6.02436	A_65_P20641	Info	AK215784	Fads2	fatty acid desaturase 2	56473
1915	0.0007068	0.00634	0.0064935	32.29	5.36	6.02425	A_55_P2109096	Info	AK040144	Gm9951	predicted gene 9951	791287
931	0.0001015	0.00187	0.0021645	160.24	26.71	5.99925	A_55_P2115401	Info	ref	Bst1	bone marrow stromal cell antigen 1	12182
2628	0.001878	0.0123	0.004329	245.83	41.22	5.96385	A_55_P1988108	Info	ref	Mrc1	mannose receptor, C type 1	17533
1034	0.0001343	0.00223	0.004329	450.09	76.08	5.91601	A_51_P358722	Info	ref	Lancl3	LanC lantibiotic synthetase component C-like 3 (bacterial)	236285
1704	0.0005075	0.00512	0.004329	1153.54	197.02	5.85494	A_52_P529360	Info	ref	Rab11fip5	RAB11 family interacting protein 5 (class I)	52055
645	4.29e-05	0.00114	0.0021645	194.35	33.22	5.85039	A_55_P2038358	Info	ref	Acot1	acyl-CoA thioesterase 1	26897
2626	0.0018758	0.0123	0.0064935	179.55	30.82	5.82576	A_55_P2277171	Info	AK136568	Gm10134	predicted gene 10134	100038637
11	< 1e-07	< 1e-07	0.0021645	14879.5	2564.11	5.80299	A_51_P359636	Info	ref	Lgals3bp	lectin, galactoside-binding, soluble, 3 binding protein	19039
2456	0.0015382	0.0108	0.004329	762.77	131.49	5.80097	A_55_P1954835	Info	ref	Ramp3	receptor (calcitonin) activity modifying protein 3	56089
751	5.64e-05	0.00129	0.0021645	275.13	47.56	5.7849	A_55_P1966644	Info	ref	Trpc6	transient receptor potential cation channel, subfamily C, member 6	22068
744	5.47e-05	0.00126	0.0021645	277.44	48.19	5.75721	A_55_P2025038	Info	ref	Cpe	carboxypeptidase E	12876
516	2.46e-05	0.00082	0.0021645	105.34	18.34	5.74373	A_55_P2429225	Info	ref	Psrc1	proline/serine-rich coiled-coil 1	56742
3323	0.0040246	0.0208	0.0108225	420.51	73.5	5.72122	A_52_P495869	Info	ref	Mafb	v-maf musculoaponeurotic fibrosarcoma oncogene family, protein B (avian)	16658
759	5.88e-05	0.00133	0.0021645	860.44	150.55	5.71531	A_51_P211854	Info	ref	Selp	selectin, platelet	20344
2548	0.0017147	0.0116	0.0021645	245.53	43.19	5.68488	A_55_P2111355	Info	ref	Egfl7	EGF-like domain 7	353156
1914	0.0007064	0.00634	0.004329	49.61	8.76	5.66324	A_55_P1987645	Info	ref	Unc13b	unc-13 homolog B (C. elegans)	22249
251	5.6e-06	0.000382	0.0021645	1208	213.88	5.64803	A_55_P1953459	Info	ref	Yap1	yes-associated protein 1	22601
2128	0.0009657	0.0078	0.004329	75.75	13.65	5.54945	A_55_P2011220	Info	ref	Armcx1	armadillo repeat containing, X-linked 1	78248
1634	0.000452	0.00475	0.004329	57.41	10.36	5.54151	A_55_P2032946	Info	ref	Gm3776	predicted gene 3776	100042295
673	4.55e-05	0.00116	0.0021645	513.99	93.03	5.52499	A_55_P1975922	Info	ref	Olfr629	olfactory receptor 629	258818
1337	0.0002526	0.00325	0.004329	49.68	9	5.52	A_55_P2043509	Info	ref	Hnmt	histamine N-methyltransferase	140483
133	1.3e-06	0.000168	0.0021645	58470.3	10599.9	5.51609	A_51_P405397	Info	ref	Ecm1	extracellular matrix protein 1	13601
103	8e-07	0.000133	0.0021645	2217.87	402.31	5.51284	A_55_P2086433	Info	ref	Oasl1	2'-5' oligoadenylate synthetase-like 1	231655
1729	0.0005272	0.00524	0.004329	74.61	13.54	5.51034	A_52_P68702	Info	ref	Frmd4b	FERM domain containing 4B	232288
2282	0.0012152	0.00915	0.004329	53.61	9.74	5.50411	A_55_P2049238	Info	ref	Ttc16	tetratricopeptide repeat domain 16	338348
1340	0.0002545	0.00326	0.0021645	43.67	7.96	5.48618	A_55_P2046807	Info	ref	Sparc	secreted acidic cysteine rich glycoprotein	20692
2589	0.0018	0.012	0.008658	790.4	145.83	5.42001	A_55_P2067362	Info	ref	Dpep2	dipeptidase 2	319446
625	3.94e-05	0.00108	0.0021645	1555.24	287.09	5.41726	A_52_P547662	Info	ref	P2ry1	purinergic receptor P2Y, G-protein coupled 1	18441
2477	0.0015631	0.0108	0.0064935	955.75	176.71	5.40858	A_55_P2027240	Info	ref	Engase	endo-beta-N-acetylglucosaminidase	217364
2167	0.0010312	0.00818	0.0064935	56.39	10.45	5.39617	A_52_P417437	Info	ref	Gab1	growth factor receptor bound protein 2-associated protein 1	14388
2461	0.0015439	0.0108	0.004329	114.17	21.22	5.3803	A_55_P2010567	Info	ref	Gm38958	predicted gene, 38958	105242869
2908	0.0025748	0.0152	0.0021645	170.68	31.73	5.37914	A_51_P244950	Info	ref	Dpys	dihydropyrimidinase	64705
854	7.89e-05	0.00159	0.0021645	3744	700.44	5.34521	A_55_P2305010	Info	ref	A730089K16Rik	RIKEN cDNA A730089K16 gene	320411
1835	0.000618	0.00579	0.004329	234.69	44.31	5.29655	A_52_P587738	Info	ref	P2ry2	purinergic receptor P2Y, G-protein coupled 2	18442
183	2.7e-06	0.00025	0.0021645	2184.37	413.47	5.28302	A_55_P1959595	Info	ref	Fmo5	flavin containing monooxygenase 5	14263
1075	0.000145	0.00232	0.004329	196.06	37.34	5.25067	A_66_P111021	Info	ref	Nlrp6	NLR family, pyrin domain containing 6	101613
184	2.7e-06	0.00025	0.0021645	353.73	67.59	5.23347	A_52_P97192	Info	ref	Ergic1	endoplasmic reticulum-golgi intermediate compartment (ERGIC) 1	67458
443	1.8e-05	0.000697	0.0021645	719.71	137.7	5.22665	A_55_P2037677	Info	ref	Cttn	cortactin	13043
2573	0.0017706	0.0118	0.0064935	901.81	172.71	5.22153	A_55_P2095794	Info	ref	Evi5	ecotropic viral integration site 5	14020
633	4.07e-05	0.00111	0.0021645	1269.44	244.25	5.1973	A_52_P253044	Info	ref	Syt13	synaptotagmin XIII	80976
440	1.78e-05	0.000695	0.0021645	12097.9	2336.91	5.1769	A_55_P2020128	Info	ref	Dhrs3	dehydrogenase/reductase (SDR family) member 3	20148
3183	0.0034462	0.0186	0.004329	47.92	9.27	5.16936	A_51_P279552	Info	ref	Cav2	caveolin 2	12390
1103	0.0001563	0.00243	0.004329	260.21	50.43	5.15983	A_66_P120277	Info	ref	9330182L06Rik	RIKEN cDNA 9330182L06 gene	231014
74	4e-07	9.17e-05	0.0021645	1610.18	312.19	5.15769	A_55_P2066578	Info	BC010546	Ifi204	interferon activated gene 204	15951
3274	0.0037922	0.0199	0.008658	1772.04	344.04	5.15068	A_51_P253547	Info	ref	Ctsl	cathepsin L	13039
253	5.7e-06	0.000386	0.0021645	566.11	110.09	5.14225	A_51_P506045	Info	ref	Cpq	carboxypeptidase Q	54381
1859	0.0006376	0.0059	0.0021645	31.66	6.2	5.10645	A_66_P128525	Info	ref	Slfn5
3490	0.0047193	0.0232	0.0064935	153.18	30	5.106	A_51_P297968	Info	ref	Pdia6	protein disulfide isomerase associated 6	71853
2951	0.0026851	0.0156	0.004329	143.83	28.21	5.09855	A_51_P204740	Info	ref	Cd34	CD34 antigen	12490
3414	0.004387	0.0221	0.008658	147.3	28.92	5.09336	A_51_P261164	Info	ref	F2rl2	coagulation factor II (thrombin) receptor-like 2	14064
897	9.04e-05	0.00173	0.0021645	169.52	33.31	5.08916	A_51_P160544	Info	ref	Efemp2	epidermal growth factor-containing fibulin-like extracellular matrix protein 2	58859
580	3.46e-05	0.00103	0.0021645	2237.13	440.31	5.08081	A_51_P154842	Info	ref	Oas1f	2'-5' oligoadenylate synthetase 1F	243262
3132	0.0032788	0.018	0.008658	146.53	28.88	5.07375	A_52_P420608	Info	ref	Platr26
2620	0.0018717	0.0123	0.008658	157.22	31.1	5.05531	A_65_P20799	Info	ref	Abi2
272	6.5e-06	0.000411	0.0021645	30099.5	5962.24	5.04835	A_55_P2017636	Info	ref	Thbs1	thrombospondin 1	21825
1040	0.0001351	0.00223	0.0021645	337.87	67.04	5.03983	A_66_P126293	Info	ref	Itgb3	integrin beta 3	16416
1284	0.0002289	0.00306	0.004329	270.06	54.05	4.99648	A_51_P219166	Info	ref	Mfap3l	microfibrillar-associated protein 3-like	71306
390	1.42e-05	0.000626	0.0021645	1270.55	254.98	4.98294	A_55_P1977929	Info	ref	Itgam	integrin alpha M	16409
3075	0.0030854	0.0172	0.0108225	38.9	7.84	4.96173	A_55_P2031949	Info	ref	Bend6	BEN domain containing 6	320705
1782	0.0005717	0.00551	0.004329	22156.4	4483.24	4.94206	A_52_P527800	Info	ref	Emilin2	elastin microfibril interfacer 2	246707
2994	0.0028575	0.0164	0.0064935	56.27	11.4	4.93596	A_55_P2073552	Info	ref	A930003A15Rik	RIKEN cDNA A930003A15 gene	68162
1350	0.0002586	0.00329	0.0021645	168.77	34.49	4.8933	A_52_P94521	Info	ref	2510009E07Rik	RIKEN cDNA 2510009E07 gene	72190
2343	0.0012971	0.00952	0.004329	40.36	8.25	4.89212	A_55_P2148888	Info	ref	Gm4489	predicted gene 4489	100043513
1723	0.0005237	0.00522	0.0021645	135.64	27.73	4.89145	A_52_P573255	Info	ref	Cdc42ep1	CDC42 effector protein (Rho GTPase binding) 1	104445
909	9.44e-05	0.00179	0.0021645	153.76	31.44	4.89059	A_55_P2277019	Info	ref	Loxl3	lysyl oxidase-like 3	16950
941	0.0001035	0.00189	0.0021645	385.05	78.88	4.88147	A_55_P2014319	Info	ref	Armcx6	armadillo repeat containing, X-linked 6	278097
1366	0.0002714	0.00342	0.0021645	261.95	53.75	4.87349	A_55_P2056926	Info	ref	Mtss1l	metastasis suppressor 1-like	244654
421	1.63e-05	0.000664	0.0021645	663.34	136.24	4.86891	A_51_P327751	Info	ref	Ifit1	interferon-induced protein with tetratricopeptide repeats 1	15957
954	0.0001076	0.00194	0.004329	11572.9	2387.14	4.84802	A_52_P463977	Info	ref	Tmem140	transmembrane protein 140	68487
2532	0.0016838	0.0114	0.004329	86.39	17.82	4.84792	A_51_P222359	Info	ref	Emilin1	elastin microfibril interfacer 1	100952
1190	0.0001906	0.00275	0.0021645	180.99	37.34	4.84708	A_52_P336958	Info	ref	Jcad
3458	0.0045778	0.0228	0.0064935	39.88	8.24	4.83981	A_51_P207591	Info	ref	Anxa8	annexin A8	11752
348	1.08e-05	0.000533	0.0021645	61662.2	12799.8	4.81745	A_55_P2087280	Info		A_55_P2087280
1360	0.0002655	0.00336	0.0021645	149.45	31.14	4.79929	A_55_P2186558	Info	ref	Tmem242	transmembrane protein 242	70544
2722	0.0021221	0.0134	0.0064935	109.53	22.86	4.79134	A_55_P2071406	Info	ens	Pde3a	phosphodiesterase 3A, cGMP inhibited	54611
2998	0.0028634	0.0164	0.008658	40.62	8.48	4.79009	A_55_P2023617	Info	ref	Kiss1r	KISS1 receptor	114229
1389	0.0002845	0.00352	0.004329	676.76	141.63	4.77837	A_55_P2071626	Info	ref	C530008M17Rik	RIKEN cDNA C530008M17 gene	320827
335	1.03e-05	0.000529	0.0021645	439.01	92.2	4.7615	A_51_P269166	Info	ref	Mmp19	matrix metallopeptidase 19	58223
190	2.9e-06	0.000262	0.0021645	2825.7	596.39	4.73801	A_52_P59681	Info	ref	Rida
1255	0.0002175	0.00298	0.004329	257.53	54.5	4.72532	A_55_P2035772	Info	ref	Pla2g10
3110	0.0031926	0.0176	0.0064935	75.92	16.13	4.70676	A_55_P2015032	Info	ref	Kazald1	Kazal-type serine peptidase inhibitor domain 1	107250
1397	0.0002916	0.00359	0.004329	3976.7	846.23	4.69931	A_66_P126159	Info	ref	Tubb1
243	5.1e-06	0.000358	0.0021645	8704.8	1858.49	4.6838	A_51_P279100	Info	ref	Ptgs1	prostaglandin-endoperoxide synthase 1	19224
2017	0.0008189	0.00698	0.004329	76.24	16.28	4.68305	A_55_P1980601	Info	ref	Oscp1	organic solute carrier partner 1	230751
1099	0.0001547	0.00242	0.004329	338.23	72.31	4.6775	A_65_P05040	Info	ref	Ston2	stonin 2	108800
927	9.81e-05	0.00182	0.0021645	299.67	64.21	4.66703	A_55_P2151546	Info	ref	Adarb1
412	1.55e-05	0.000647	0.0021645	98.02	21.01	4.6654	A_55_P2074972	Info	ref	Zswim6	zinc finger SWIM-type containing 6	67263
1071	0.0001418	0.00228	0.0021645	368.91	79.12	4.66266	A_55_P2212161	Info	AK009622	2310034O05Rik	RIKEN cDNA 2310034O05 gene	69571
1133	0.0001665	0.00253	0.004329	378.83	81.25	4.66252	A_55_P1992049	Info	ref	Gucy1a3	guanylate cyclase 1, soluble, alpha 3	60596
2162	0.001019	0.0081	0.004329	61.97	13.31	4.6559	A_66_P101427	Info	AK009512	2310026L22Rik	RIKEN cDNA 2310026L22 gene	69594
332	1.01e-05	0.000521	0.0021645	1539.99	330.92	4.65366	A_55_P1974019	Info	ref	Dapk1	death associated protein kinase 1	69635
3343	0.0040869	0.021	0.0108225	99.7	21.44	4.65019	A_55_P2124228	Info	ref	Uaca	uveal autoantigen with coiled-coil domains and ankyrin repeats	72565
872	8.46e-05	0.00167	0.0021645	513.84	110.84	4.63587	A_51_P445683	Info	ref	4931406C07Rik	RIKEN cDNA 4931406C07 gene	70984
43	1e-07	3.44e-05	0.0021645	3752.63	810.87	4.62791	A_51_P387123	Info	ref	Oasl2	2'-5' oligoadenylate synthetase-like 2	23962
918	9.66e-05	0.00181	0.004329	1077.8	234.46	4.59695	A_55_P2034864	Info	ref	Tubb2b	tubulin, beta 2B class IIB	73710
3103	0.0031716	0.0176	0.008658	101.76	22.15	4.59413	A_51_P246166	Info	ref	Wfdc18	WAP four-disulfide core domain 18	14038
3377	0.0042317	0.0215	0.0108225	32.14	7	4.59143	A_51_P231549	Info	ref	Mill2	MHC I like leukocyte 2	243864
1908	0.0006988	0.0063	0.0021645	345.43	75.29	4.58799	A_55_P1954221	Info	ref	Emp1	epithelial membrane protein 1	13730
3313	0.0039716	0.0206	0.008658	57.1	12.45	4.58635	A_51_P290576	Info	ref	Plk2	polo-like kinase 2	20620
503	2.36e-05	0.000807	0.0021645	145.32	31.7	4.58423	A_55_P2017681	Info	ref	C5ar1	complement component 5a receptor 1	12273
1636	0.0004536	0.00477	0.0064935	50.79	11.09	4.5798	A_52_P231428	Info	ref	Cped1	cadherin-like and PC-esterase domain containing 1	214642
2503	0.00163	0.0112	0.004329	68.8	15.04	4.57447	A_55_P1952235	Info	ref	Spry1	sprouty homolog 1 (Drosophila)	24063
1833	0.0006159	0.00578	0.0021645	144.41	31.57	4.57428	A_55_P2096395	Info	ref	Cdc42bpa	CDC42 binding protein kinase alpha	226751
1164	0.0001795	0.00265	0.004329	320.02	70.01	4.57106	A_52_P274496	Info	ref	Tspan18	tetraspanin 18	241556
2291	0.0012364	0.00927	0.0064935	8211.72	1801.47	4.55834	A_55_P2055819	Info	ref	Adam15	a disintegrin and metallopeptidase domain 15 (metargidin)	11490
878	8.56e-05	0.00168	0.0021645	143.54	31.49	4.55827	A_51_P216219	Info	ref	Ptk2	PTK2 protein tyrosine kinase 2	14083
1319	0.0002452	0.00319	0.004329	411.56	90.55	4.54511	A_66_P122559	Info	ref	Myct1	myc target 1	68632
2058	0.0008716	0.00728	0.0064935	3440.79	757.88	4.54002	A_51_P338878	Info	ref	P2ry12	purinergic receptor P2Y, G-protein coupled 12	70839
2064	0.0008828	0.00735	0.0021645	246.48	54.38	4.53255	A_55_P2063316	Info	ref	Mgll	monoglyceride lipase	23945
360	1.17e-05	0.000559	0.0021645	653.59	144.26	4.53064	A_55_P1977653	Info	ref	Palld	palladin, cytoskeletal associated protein	72333
978	0.0001152	0.00202	0.004329	176.51	39	4.5259	A_51_P149562	Info	ref	Apbb2	amyloid beta (A4) precursor protein-binding, family B, member 2	11787
1113	0.00016	0.00247	0.0021645	2443.56	540.8	4.51842	A_55_P1999648	Info	ref	Plin2	perilipin 2	11520
1674	0.0004839	0.00497	0.0064935	358.25	79.31	4.51708	A_55_P2324976	Info	ref	5033406O09Rik
2553	0.0017284	0.0116	0.0064935	4797.04	1065.67	4.50143	A_55_P2088425	Info	ref	Tcn2	transcobalamin 2	21452
2850	0.0024225	0.0146	0.012987	27.05	6.01	4.50083	A_52_P659312	Info	ref	Spsb4	splA/ryanodine receptor domain and SOCS box containing 4	211949
2450	0.0015313	0.0107	0.004329	141.26	31.5	4.48444	A_52_P350950	Info	ref	Dennd2c	DENN/MADD domain containing 2C	329727
427	1.69e-05	0.000679	0.0021645	244.58	54.59	4.48031	A_55_P2055442	Info	ref	Pafah2	platelet-activating factor acetylhydrolase 2	100163
1995	0.0007878	0.00679	0.0064935	259.45	58.11	4.46481	A_55_P1957209	Info	ref	4932443I19Rik	RIKEN cDNA 4932443I19 gene	403185
840	7.66e-05	0.00157	0.0021645	139.43	31.23	4.46462	A_51_P214747	Info	ref	Parp12	poly (ADP-ribose) polymerase family, member 12	243771
1287	0.0002306	0.00308	0.0021645	765.67	171.93	4.45338	A_55_P2007088	Info	ref	Rnf128	ring finger protein 128	66889
1151	0.000173	0.00258	0.0021645	529.17	119.12	4.44233	A_51_P250058	Info	ref	Epas1	endothelial PAS domain protein 1	13819
821	7.1e-05	0.00148	0.0021645	116.5	26.25	4.4381	A_55_P2128511	Info	ref	Ociad2
1752	0.0005447	0.00534	0.004329	728.41	164.21	4.43584	A_55_P2170225	Info	ref	Sh3bgrl2	SH3 domain binding glutamic acid-rich protein like 2	212531
2590	0.0018037	0.012	0.008658	44.09	9.95	4.43116	A_51_P487298	Info	ref	Vasn	vasorin	246154
2203	0.0010881	0.00849	0.004329	512.07	115.6	4.42967	A_52_P574668	Info	ref	Nt5e	5' nucleotidase, ecto	23959
209	3.8e-06	0.000311	0.0021645	516.05	116.75	4.42013	A_55_P2009121	Info	ref	Agrn	agrin	11603
926	9.81e-05	0.00182	0.0021645	217.6	49.26	4.41738	A_55_P2052145	Info	ref	Ly6g6d	lymphocyte antigen 6 complex, locus G6D	114654
2871	0.0024712	0.0148	0.0108225	1038.36	235.22	4.41442	A_55_P1993955	Info	ref	Pltp	phospholipid transfer protein	18830
1503	0.0003547	0.00406	0.0021645	46.75	10.62	4.40207	A_55_P1960531	Info	ref	Mob1b	MOB kinase activator 1B	68473
2642	0.0019151	0.0125	0.004329	76.34	17.42	4.38232	A_51_P440210	Info	ref	Prkg1	protein kinase, cGMP-dependent, type I	19091
1464	0.0003302	0.00388	0.004329	1055.59	241.05	4.37913	A_51_P276479	Info	ref	4930486L24Rik
86	6e-07	0.000111	0.0021645	819.63	187.57	4.36973	A_55_P1975415	Info	ref	Cpped1	calcineurin-like phosphoesterase domain containing 1	223978
1047	0.0001367	0.00224	0.004329	1453.73	332.99	4.36569	A_55_P2107347	Info	ref	Trove2	TROVE domain family, member 2	20822
723	5.05e-05	0.0012	0.0021645	2980.03	683.52	4.35983	A_55_P1962966	Info	ref	Nckap1	NCK-associated protein 1	50884
2564	0.001746	0.0117	0.0064935	534.63	122.74	4.35579	A_55_P2241299	Info	ref	Otud7b	OTU domain containing 7B	229603
143	1.5e-06	0.000179	0.0021645	284.26	65.45	4.34316	A_55_P2041961	Info	ref	Bmp2	bone morphogenetic protein 2	12156
2707	0.0020721	0.0132	0.0108225	27.14	6.25	4.3424	A_52_P650037	Info	ref	Plxna4
1769	0.0005584	0.00543	0.0021645	201.15	46.38	4.337	A_55_P1963017	Info	ref	Stfa1	stefin A1	20861
67	3e-07	7.7e-05	0.0021645	124325	28715.8	4.32951	A_55_P2015670	Info	ref	Itga6	integrin alpha 6	16403
415	1.57e-05	0.000649	0.0021645	504.35	116.79	4.31843	A_66_P139683	Info	ref	Zbp1
1374	0.0002752	0.00344	0.004329	91.06	21.12	4.31155	A_51_P261059	Info	ref	Cpne2	copine II	234577
15	< 1e-07	< 1e-07	0.0021645	47950.6	11150.3	4.3004	A_52_P90363	Info	ref	Ifi27l2a	interferon, alpha-inducible protein 27 like 2A	76933
3147	0.0033396	0.0182	0.008658	155.99	36.35	4.29133	A_51_P444437	Info	ref	Ptgr1	prostaglandin reductase 1	67103
2960	0.0027188	0.0158	0.0108225	49.39	11.51	4.29105	A_52_P110812	Info	ref	Ggcx	gamma-glutamyl carboxylase	56316
969	0.0001116	0.00198	0.004329	148.99	34.82	4.27886	A_51_P504065	Info	ref	Spa17	sperm autoantigenic protein 17	20686
670	4.52e-05	0.00116	0.0021645	176.05	41.22	4.27098	A_66_P114381	Info	ref	Ypel2	yippee-like 2 (Drosophila)	77864
1818	0.0006056	0.00572	0.0064935	11345.8	2657.09	4.27001	A_55_P2033120	Info	ref	Srxn1	sulfiredoxin 1 homolog (S. cerevisiae)	76650
1528	0.0003697	0.00416	0.0021645	294.99	69.19	4.26348	A_51_P149714	Info	ref	Ms4a6d	membrane-spanning 4-domains, subfamily A, member 6D	68774
1542	0.0003796	0.00423	0.0064935	10179.1	2392.6	4.25441	A_52_P541161	Info	ref	Rgs18	regulator of G-protein signaling 18	64214
1496	0.0003528	0.00405	0.004329	89.46	21.06	4.24786	A_51_P241843	Info	ref	Tmem202	transmembrane protein 202	73893
1741	0.0005368	0.0053	0.004329	8356.45	1967.22	4.24785	A_51_P156857	Info	ref	Smim3	small integral membrane protein 3	106878
2078	0.0009052	0.00748	0.004329	110.14	25.93	4.24759	A_55_P2104487	Info	ref	Pld1	phospholipase D1	18805
2269	0.0011955	0.00906	0.004329	402.6	94.86	4.24415	A_55_P2002517	Info	ref	Fhl1	four and a half LIM domains 1	14199
999	0.0001215	0.00209	0.0021645	262.5	61.86	4.24345	A_55_P2122464	Info		A_55_P2122464
1246	0.0002134	0.00294	0.004329	19855.9	4681.64	4.24123	A_51_P127681	Info	ref	Clic4	chloride intracellular channel 4 (mitochondrial)	29876
78	5e-07	0.000101	0.0021645	1349.84	318.3	4.24078	A_55_P2071858	Info	ref	Mgmt	O-6-methylguanine-DNA methyltransferase	17314
992	0.0001183	0.00205	0.0021645	245.47	57.97	4.23443	A_51_P441983	Info	ref	Itga2	integrin alpha 2	16398
1029	0.0001319	0.0022	0.004329	16048.8	3799.8	4.2236	A_55_P2167984	Info	ens	Mmd	monocyte to macrophage differentiation-associated	67468
958	0.0001089	0.00195	0.0021645	135.64	32.2	4.21242	A_52_P649224	Info	ref	Sash1	SAM and SH3 domain containing 1	70097
2160	0.0010143	0.00807	0.004329	4006.84	952.7	4.20577	A_51_P351860	Info	ref	C1qb	complement component 1, q subcomponent, beta polypeptide	12260
3412	0.0043846	0.0221	0.008658	171.93	40.96	4.19751	A_55_P2100586	Info	ref	Cass4	Cas scaffolding protein family member 4	320664
791	6.54e-05	0.00142	0.0021645	2059.06	490.89	4.19454	A_51_P393426	Info	ref	Pros1	protein S (alpha)	19128
1278	0.0002261	0.00304	0.0021645	876.56	209.06	4.19286	A_55_P1977468	Info	ref	Dab2ip	disabled 2 interacting protein	69601
1698	0.0005043	0.00511	0.004329	520.47	124.26	4.18856	A_52_P42069	Info	ref	Prokr1	prokineticin receptor 1	58182
2499	0.0016108	0.0111	0.0064935	201.98	48.45	4.16883	A_55_P2022971	Info	ref	Tspan9	tetraspanin 9	109246
1448	0.0003244	0.00385	0.004329	472.62	113.59	4.16075	A_55_P1997604	Info	ref	Pla2g4a	phospholipase A2, group IVA (cytosolic, calcium-dependent)	18783
2528	0.0016794	0.0114	0.004329	124.52	29.96	4.15621	A_51_P114297	Info	ref	Kifc3	kinesin family member C3	16582
1934	0.0007234	0.00643	0.0021645	59.36	14.34	4.13947	A_55_P2110584	Info	AK142429	Gm10369	predicted gene 10369	100038504
405	1.53e-05	0.000644	0.0021645	103241	24961	4.13608	A_51_P306527	Info	ref	Ywhah	tyrosine 3-monooxygenase/tryptophan 5-monooxygenase activation protein, eta polypeptide	22629
1850	0.0006322	0.00587	0.0064935	1256.43	304.34	4.12838	A_52_P84901	Info	ref	Slc44a1	solute carrier family 44, member 1	100434
138	1.4e-06	0.000173	0.0021645	606.11	146.94	4.12488	A_55_P2172396	Info	ref	A530064D06Rik	RIKEN cDNA A530064D06 gene	328830
853	7.88e-05	0.00159	0.004329	729.48	176.93	4.12299	A_55_P2044653	Info	ref	Cyp2b10	cytochrome P450, family 2, subfamily b, polypeptide 10	13088
1572	0.0004017	0.00439	0.004329	174.69	42.37	4.12296	A_55_P2036007	Info	ref	Rai2	retinoic acid induced 2	24004
544	2.83e-05	0.000894	0.0021645	971.05	235.96	4.11532	A_55_P2028837	Info	ref	Tspan2	tetraspanin 2	70747
844	7.78e-05	0.00158	0.0021645	1111.15	270.35	4.11004	A_52_P207335	Info	ref	Tmem246	transmembrane protein 246	67063
1806	0.0005941	0.00565	0.004329	158.96	38.71	4.10643	A_55_P2049752	Info	ref	Pamr1	peptidase domain containing associated with muscle regeneration 1	210622
3196	0.0034892	0.0188	0.008658	1378.47	335.88	4.10406	A_51_P336833	Info	ref	Fabp4	fatty acid binding protein 4, adipocyte	11770
1467	0.0003322	0.00389	0.0021645	723.57	176.48	4.10001	A_55_P1961210	Info	ref	Trp53inp2	transformation related protein 53 inducible nuclear protein 2	68728
933	0.0001021	0.00188	0.004329	276.77	67.79	4.08276	A_52_P137378	Info	ref	Prkaa2
1449	0.0003244	0.00385	0.004329	298.03	73.08	4.07813	A_52_P372151	Info	ref	Ctnnal1	catenin (cadherin associated protein), alpha-like 1	54366
915	9.6e-05	0.0018	0.0021645	4104.58	1008.35	4.07059	A_51_P407323	Info	ref	F5	coagulation factor V	14067
3373	0.0042185	0.0215	0.0064935	103.47	25.42	4.07042	A_55_P1964347	Info	ens	ENSMUST00000193000
44	1e-07	3.44e-05	0.0021645	19712.1	4844.75	4.06875	A_52_P633410	Info	ref	Gabarapl1
2985	0.0028106	0.0162	0.004329	190.89	46.97	4.06408	A_51_P329332	Info	ref	Slc19a2	solute carrier family 19 (thiamine transporter), member 2	116914
891	8.96e-05	0.00173	0.0021645	1483.12	365.32	4.05978	A_51_P357573	Info	ref	Cald1
3136	0.0032932	0.0181	0.0108225	31.46	7.75	4.05935	A_52_P602669	Info	ref	Serpinb6d
1302	0.0002382	0.00314	0.004329	18170.6	4480.36	4.05561	A_55_P2193512	Info	ref	Cd226	CD226 antigen	225825
2428	0.0014782	0.0105	0.004329	12790.4	3156.22	4.05243	A_52_P116134	Info	ref	Aldh2	aldehyde dehydrogenase 2, mitochondrial	11669
441	1.79e-05	0.000697	0.0021645	53122.4	13153.4	4.03869	A_55_P1966194	Info	ref	Plek	pleckstrin	56193
1273	0.0002249	0.00304	0.004329	3612.77	894.65	4.03819	A_55_P2007470	Info	ref	Pdgfa	platelet derived growth factor, alpha	18590
756	5.82e-05	0.00132	0.0021645	578.47	143.36	4.03509	A_51_P435339	Info	ref	Epor	erythropoietin receptor	13857
1498	0.0003534	0.00405	0.0064935	1120.37	277.87	4.03199	A_55_P2031481	Info	ref	Fam131a	family with sequence similarity 131, member A	78408
462	1.94e-05	0.00072	0.0021645	2519.75	625.76	4.0267	A_55_P2015687	Info	ref	Phf11d	PHD finger protein 11D	219132
2399	0.0014155	0.0101	0.004329	152.03	37.88	4.01346	A_51_P440865	Info	ref	Fam110b	family with sequence similarity 110, member B	242297
2968	0.002744	0.0159	0.004329	89.04	22.27	3.9982	A_52_P559557	Info	ref	BC026585	cDNA sequence BC026585	226527
2781	0.0022772	0.0141	0.008658	17.62	4.41	3.99546	A_52_P485850	Info	ref	Mgam
819	7.05e-05	0.00148	0.0021645	2761.18	691.42	3.99349	A_51_P247249	Info	ref	Alox5	arachidonate 5-lipoxygenase	11689
1597	0.0004165	0.00448	0.0021645	73.99	18.53	3.99298	A_55_P2013490	Info		A_55_P2013490
79	5e-07	0.000101	0.0021645	26317.2	6592.42	3.99203	A_51_P384629	Info	ref	Ctsd	cathepsin D	13033
489	2.19e-05	0.00077	0.0021645	1657.66	416.79	3.97721	A_51_P254656	Info	ref	Hdc	histidine decarboxylase	15186
1523	0.000368	0.00415	0.0021645	2792.34	702.23	3.97639	A_55_P2105858	Info	ref	Atf5	activating transcription factor 5	107503
1697	0.0005043	0.00511	0.004329	4041.58	1017.52	3.97199	A_55_P1983638	Info	ref	Mapk6	mitogen-activated protein kinase 6	50772
1094	0.0001532	0.00241	0.004329	5095.78	1286.7	3.96035	A_55_P1981804	Info	ref	Gp1ba	glycoprotein 1b, alpha polypeptide	14723
1564	0.0003969	0.00436	0.0021645	140.08	35.38	3.9593	A_55_P2172001	Info	ref	Mrgpra2a	MAS-related GPR, member A2A	668727
1195	0.0001926	0.00277	0.004329	2101.09	531.24	3.95507	A_52_P336290	Info	ref	Rap2a
66	3e-07	7.7e-05	0.0021645	557.64	141.09	3.95237	A_55_P2005783	Info	ref	Ifih1	interferon induced with helicase C domain 1	71586
798	6.62e-05	0.00143	0.0021645	417.8	105.93	3.94411	A_66_P138976	Info	ref	Lpin2	lipin 2	64898
173	2.3e-06	0.000225	0.0021645	107919	27383.5	3.94102	A_55_P2017929	Info	ref	Clu	clusterin	12759
834	7.51e-05	0.00155	0.0021645	290.7	73.8	3.93902	A_55_P2003991	Info	ref	H2-T24	histocompatibility 2, T region locus 24	15042
125	1.1e-06	0.00015	0.0021645	851.59	216.45	3.93435	A_55_P2114953	Info	ref	Usp18	ubiquitin specific peptidase 18	24110
211	3.9e-06	0.000316	0.0021645	543.06	138.05	3.93379	A_55_P2118441	Info	ref	Mx1	MX dynamin-like GTPase 1	17857
1598	0.0004166	0.00448	0.004329	897.9	228.37	3.93178	A_65_P18433	Info	ref	Ankrd28	ankyrin repeat domain 28	105522
2342	0.001297	0.00952	0.004329	286.81	73.07	3.92514	A_55_P2082989	Info	ref	Rab7b
322	9.2e-06	0.00049	0.0021645	4855.32	1237.98	3.92197	A_51_P448664	Info	ref	Tbxas1	thromboxane A synthase 1, platelet	21391
279	6.8e-06	0.000416	0.0021645	576.44	147.01	3.92109	A_55_P2031999	Info	ref	9030617O03Rik	RIKEN cDNA 9030617O03 gene	217830
3211	0.0035311	0.0189	0.0064935	41.22	10.52	3.91825	A_55_P2001901	Info	ref	Smim4	small integral membrane protein 4	66487
1861	0.0006403	0.00591	0.004329	263.62	67.33	3.91534	A_55_P2176838	Info	ref	Mitf	microphthalmia-associated transcription factor	17342
132	1.3e-06	0.000168	0.0021645	41841.2	10689	3.9144	A_55_P2103561	Info	ref	Prdx6	peroxiredoxin 6	11758
1365	0.0002713	0.00342	0.004329	242.81	62.04	3.91377	A_55_P2051834	Info	ref	Layn	layilin	244864
494	2.28e-05	0.000793	0.0021645	166.41	42.53	3.91277	A_51_P488739	Info	ref	Hcar2	hydroxycarboxylic acid receptor 2	80885
961	0.00011	0.00197	0.004329	41765.6	10680.4	3.91049	A_55_P1992617	Info	ref	Clec1b	C-type lectin domain family 1, member b	56760
1167	0.0001826	0.00269	0.0021645	157.59	40.34	3.90654	A_55_P2042783	Info	ref	2310075C17Rik	RIKEN cDNA 2310075C17 gene	70194
1026	0.000131	0.00219	0.004329	1295.1	331.67	3.90478	A_51_P458866	Info	ref	F11r	F11 receptor	16456
2083	0.0009088	0.0075	0.0064935	5417.8	1393.03	3.88922	A_51_P392303	Info	ref	Lrrn3	leucine rich repeat protein 3, neuronal	16981
1364	0.00027	0.0034	0.004329	25049.3	6445.28	3.88646	A_55_P2034300	Info	ref	Tmem40	transmembrane protein 40	94346
157	1.8e-06	0.000193	0.0021645	2063.13	531.14	3.88434	A_55_P2102126	Info	ref	Lamp2	lysosomal-associated membrane protein 2	16784
1174	0.0001845	0.0027	0.004329	25484.7	6573.91	3.87664	A_51_P173100	Info	ref	Pttg1ip
1516	0.0003643	0.00413	0.0021645	321.41	82.96	3.87428	A_51_P362066	Info	ref	Chil1	chitinase-like 1	12654
76	5e-07	0.000101	0.0021645	4123.38	1065.89	3.86849	A_55_P1973033	Info	ref	Ltbp1
1660	0.0004719	0.00489	0.0064935	503.4	130.19	3.86666	A_51_P406466	Info	ref	Ankrd35	ankyrin repeat domain 35	213121
861	8.04e-05	0.00161	0.004329	2560.9	663.3	3.86085	A_52_P559808	Info	ref	Arhgef12	Rho guanine nucleotide exchange factor (GEF) 12	69632
514	2.45e-05	0.000819	0.0021645	2710.92	702.28	3.86017	A_51_P169693	Info	ref	Bst2	bone marrow stromal cell antigen 2	69550
1862	0.0006422	0.00592	0.004329	3283.35	851.53	3.85582	A_51_P400016	Info	ens	Kalrn
2853	0.0024289	0.0146	0.008658	153.29	39.76	3.85538	A_51_P132013	Info	ref	Cysltr2	cysteinyl leukotriene receptor 2	70086
769	6.16e-05	0.00138	0.0021645	31710.2	8225.05	3.85532	A_55_P2041320	Info	tc	TC1682680
2957	0.002705	0.0157	0.0064935	46.07	11.97	3.84879	A_55_P2115255	Info	U76762	Fer
1771	0.0005632	0.00547	0.004329	114.82	29.85	3.84657	A_55_P2214884	Info	AK171830	Snhg20
856	7.96e-05	0.0016	0.0021645	3231.22	840.25	3.84555	A_55_P2106690	Info	ref	Tal1	T cell acute lymphocytic leukemia 1	21349
1750	0.0005439	0.00534	0.004329	805.52	209.94	3.83691	A_52_P245766	Info	ens	ENSMUST00000121815
1768	0.000557	0.00542	0.004329	365	95.16	3.83565	A_51_P371331	Info	ref	Mpp5	membrane protein, palmitoylated 5 (MAGUK p55 subfamily member 5)	56217
2205	0.001089	0.00849	0.004329	112.38	29.33	3.83157	A_55_P2258375	Info	ens	Xkr6	X Kell blood group precursor related family member 6 homolog	219149
2404	0.0014226	0.0102	0.0064935	164.36	42.91	3.83034	A_51_P296878	Info	ref	Triqk	triple QxxK/R motif containing	208820
3151	0.0033504	0.0183	0.0064935	49.31	12.88	3.82842	A_55_P2150953	Info	ref	Gm4827	predicted gene 4827	224180
2094	0.0009272	0.00761	0.0064935	2968.02	775.31	3.82817	A_55_P2010116	Info	ref	Rab27b	RAB27B, member RAS oncogene family	80718
1870	0.0006451	0.00593	0.0021645	42.53	11.13	3.8212	A_66_P124969	Info	ref	A930009A15Rik	RIKEN cDNA A930009A15 gene	77798
1681	0.000495	0.00506	0.0021645	305	79.89	3.81775	A_51_P470079	Info	ref	Il1r2	interleukin 1 receptor, type II	16178
1762	0.0005532	0.0054	0.0021645	49.4	12.94	3.81762	A_55_P2303868	Info	ref	5033421B08Rik	RIKEN cDNA 5033421B08 gene	75990
2520	0.0016648	0.0114	0.004329	39.37	10.32	3.81492	A_51_P292116	Info	ref	Ica1	islet cell autoantigen 1	15893
1960	0.0007519	0.00659	0.004329	33.92	8.91	3.80696	A_51_P317191	Info	ref	Eepd1	endonuclease/exonuclease/phosphatase family domain containing 1	67484
734	5.23e-05	0.00122	0.0021645	1559.03	409.67	3.80558	A_52_P679101	Info	ref	Tjp2	tight junction protein 2	21873
2937	0.0026596	0.0156	0.0064935	70.55	18.54	3.80529	A_55_P2417961	Info	ref	BC031361	cDNA sequence BC031361	414072
1639	0.0004564	0.00478	0.0021645	394.83	104.05	3.79462	A_52_P425092	Info	ens	ENSMUST00000077110
3074	0.0030825	0.0172	0.008658	6346.61	1674.3	3.79061	A_55_P2015292	Info	ref	Ltc4s	leukotriene C4 synthase	17001
2862	0.0024497	0.0147	0.004329	108.88	28.74	3.78845	A_66_P114627	Info	ref	S100a16	S100 calcium binding protein A16	67860
1258	0.0002188	0.00299	0.004329	60546	15990.2	3.78644	A_51_P279062	Info	ref	Treml1	triggering receptor expressed on myeloid cells-like 1	71326
1349	0.0002576	0.00328	0.0021645	35.48	9.38	3.78252	A_51_P108020	Info	ref	Zmynd15	zinc finger, MYND-type containing 15	574428
1512	0.00036	0.00409	0.004329	2090.69	553.14	3.77968	A_52_P179068	Info	ref	Gucy1b3	guanylate cyclase 1, soluble, beta 3	54195
2905	0.0025719	0.0152	0.008658	106.65	28.22	3.77923	A_51_P116755	Info	ref	Cap2	CAP, adenylate cyclase-associated protein, 2 (yeast)	67252
914	9.55e-05	0.0018	0.0021645	2892.51	765.41	3.77903	A_55_P2030638	Info	ref	Dusp23	dual specificity phosphatase 23	68440
2988	0.0028183	0.0162	0.0064935	100.63	26.68	3.77174	A_52_P585652	Info	ref	Fndc3b	fibronectin type III domain containing 3B	72007
3477	0.0046794	0.0231	0.0151515	819.57	217.31	3.77143	A_55_P1987439	Info	ref	Pigt	phosphatidylinositol glycan anchor biosynthesis, class T	78928
1281	0.0002279	0.00306	0.0021645	990.28	263.67	3.75576	A_52_P398925	Info	ref	Stfa2l1	stefin A2 like 1	268885
2490	0.0015948	0.011	0.0064935	218.71	58.26	3.75403	A_66_P115757	Info	ref	Mthfd2l	methylenetetrahydrofolate dehydrogenase (NADP+ dependent) 2-like	665563
207	3.5e-06	0.000291	0.0021645	799.09	212.92	3.75301	A_51_P389988	Info	ref	Slc40a1	solute carrier family 40 (iron-regulated transporter), member 1	53945
1015	0.0001278	0.00216	0.004329	28841.2	7689.93	3.75051	A_51_P267239	Info	ref	Litaf	LPS-induced TN factor	56722
1872	0.00065	0.00597	0.004329	234.58	62.65	3.74429	A_55_P2143139	Info	ref	Myadml2	myeloid-associated differentiation marker-like 2	68515
1985	0.0007755	0.00672	0.0021645	84.25	22.51	3.74278	A_55_P2173313	Info	ref	Plcb1	phospholipase C, beta 1	18795
482	2.13e-05	0.000758	0.0021645	138.73	37.08	3.74137	A_55_P2270137	Info	ens	Ccdc85c	coiled-coil domain containing 85C	668158
1456	0.0003264	0.00385	0.004329	1356.21	362.66	3.73962	A_55_P1983754	Info	ref	Pcp4l1	Purkinje cell protein 4-like 1	66425
2817	0.0023498	0.0143	0.0108225	25.14	6.73	3.73551	A_55_P1966159	Info	ref	Dlg5	discs, large homolog 5 (Drosophila)	71228
362	1.21e-05	0.000571	0.0021645	870.24	233.08	3.73365	A_52_P574945	Info	ref	1500026H17Rik	RIKEN cDNA 1500026H17 gene	69002
2562	0.0017424	0.0117	0.008658	538.78	144.41	3.73091	A_55_P1998816	Info	AK046445	Zfand5	zinc finger, AN1-type domain 5	22682
2086	0.0009121	0.00752	0.004329	1680.71	450.62	3.72977	A_52_P550173	Info	ref	Slamf1	signaling lymphocytic activation molecule family member 1	27218
231	4.7e-06	0.00035	0.0021645	8339.07	2236.41	3.72878	A_55_P1953301	Info	ref	Sord	sorbitol dehydrogenase	20322
2756	0.0022135	0.0138	0.0064935	28.92	7.76	3.7268	A_55_P2153600	Info	ref	Mfsd4b3
158	1.8e-06	0.000193	0.0021645	839.14	225.46	3.7219	A_55_P2164724	Info	ref	Gnaq	guanine nucleotide binding protein, alpha q polypeptide	14682
2108	0.0009422	0.00768	0.0064935	212.15	57.09	3.71606	A_55_P2318934	Info	AK004627	1200007C13Rik	RIKEN cDNA 1200007C13 gene	74119
527	2.6e-05	0.000848	0.0021645	88.38	23.84	3.70721	A_55_P2073338	Info	ref	Syn1	synapsin I	20964
1152	0.0001738	0.00259	0.0021645	648.69	175.03	3.70616	A_51_P140321	Info	ref	Mocos	molybdenum cofactor sulfurase	68591
212	3.9e-06	0.000316	0.0021645	3007.75	811.62	3.70586	A_66_P113059	Info	ref	Itgb1	integrin beta 1 (fibronectin receptor beta)	16412
1664	0.0004757	0.00491	0.0021645	244.18	65.95	3.7025	A_55_P1993933	Info	ens	ENSMUST00000140484
2857	0.002438	0.0147	0.008658	243.61	65.86	3.69891	A_52_P231075	Info	ref	Fcrls	Fc receptor-like S, scavenger receptor	80891
2569	0.0017561	0.0118	0.008658	419.68	113.67	3.69209	A_52_P144310	Info	ref	Gad1	glutamate decarboxylase 1	14415
104	9e-07	0.000133	0.0021645	6055.41	1640.52	3.69115	A_51_P383032	Info	ref	Clec4d	C-type lectin domain family 4, member d	17474
2057	0.0008713	0.00728	0.004329	47.38	12.85	3.68716	A_55_P2022793	Info	ref	Trpc1	transient receptor potential cation channel, subfamily C, member 1	22063
875	8.49e-05	0.00167	0.004329	410.03	111.37	3.68169	A_55_P2072631	Info	ref	Prr5l	proline rich 5 like	72446
1163	0.0001788	0.00264	0.0021645	107.57	29.22	3.68138	A_55_P2067727	Info	ref	Mxra7	matrix-remodelling associated 7	67622
2482	0.0015774	0.0109	0.008658	481.27	130.75	3.68084	A_52_P476029	Info	ref	Nol4l	nucleolar protein 4-like	329540
1521	0.0003663	0.00414	0.004329	338.87	92.1	3.67937	A_55_P2043122	Info	ref	Arsg	arylsulfatase G	74008
3177	0.0034272	0.0185	0.008658	125.88	34.31	3.6689	A_55_P2145470	Info	ref	LOC102640328	uncharacterized LOC102640328	102640328
1056	0.0001394	0.00227	0.0021645	17768.4	4854.2	3.66041	A_51_P327796	Info	ref	Itgb5	integrin beta 5	16419
2924	0.00262	0.0154	0.008658	76.42	20.89	3.65821	A_55_P1980854	Info	ref	Ankrd24	ankyrin repeat domain 24	70615
2504	0.0016323	0.0112	0.0064935	2326.74	636.1	3.65782	A_55_P2016376	Info	ref	Mctp1	multiple C2 domains, transmembrane 1	78771
714	4.98e-05	0.0012	0.0021645	1835.58	503.25	3.64745	A_55_P2005853	Info	ref	Nacc2	nucleus accumbens associated 2, BEN and BTB (POZ) domain containing	67991
2646	0.0019221	0.0125	0.008658	546.54	149.86	3.647	A_55_P1982291	Info	ref	Clca3a1	chloride channel calcium activated 3A1	12722
1444	0.0003222	0.00384	0.0021645	74.94	20.56	3.64494	A_55_P2037121	Info	ref	Tmem106a	transmembrane protein 106A	217203
2318	0.0012709	0.00942	0.0064935	1618.41	444.23	3.64318	A_55_P2077618	Info	ref	Csgalnact1	chondroitin sulfate N-acetylgalactosaminyltransferase 1	234356
888	8.88e-05	0.00172	0.0021645	134.03	36.8	3.64212	A_51_P109144	Info	ref	Grtp1	GH regulated TBC protein 1	66790
1789	0.0005844	0.00561	0.0064935	1527.8	419.72	3.64005	A_55_P1971840	Info	ref	Muc13	mucin 13, epithelial transmembrane	17063
1730	0.000528	0.00525	0.004329	256.32	70.42	3.63988	A_66_P130911	Info	ens	Proser2	proline and serine rich 2	227545
2425	0.0014741	0.0104	0.004329	1947.63	536.23	3.63208	A_52_P66371	Info	ref	Nlrx1	NLR family member X1	270151
2542	0.0017012	0.0115	0.0064935	181.92	50.11	3.63041	A_55_P2085425	Info	ref	Ophn1	oligophrenin 1	94190
3215	0.0035457	0.019	0.0108225	11330.4	3122.12	3.62908	A_52_P459564	Info	ref	Itga2b	integrin alpha 2b	16399
859	8.03e-05	0.00161	0.0021645	8519.14	2348.82	3.62699	A_51_P452779	Info	ref	Pygl
2922	0.0026131	0.0154	0.0064935	65.11	17.99	3.61923	A_51_P107362	Info	ref	Socs2
687	4.74e-05	0.00118	0.0021645	931.38	257.49	3.61715	A_55_P2032760	Info	ref	Ctif	CBP80/20-dependent translation initiation factor	269037
1695	0.000503	0.0051	0.0064935	21.08	5.83	3.61578	A_52_P29953	Info	ref	Fam212b	family with sequence similarity 212, member B	109050
1354	0.0002614	0.00332	0.0021645	80.9	22.4	3.61161	A_52_P308413	Info	ref	1810011H11Rik	RIKEN cDNA 1810011H11 gene	69069
2755	0.0022074	0.0138	0.0064935	1354.2	375.39	3.60745	A_51_P333274	Info	ref	Gzmb	granzyme B	14939
1437	0.0003151	0.00377	0.004329	4803.95	1331.72	3.60733	A_55_P2147101	Info	ref	Sytl4	synaptotagmin-like 4	27359
706	4.91e-05	0.00119	0.0021645	879.04	243.86	3.60469	A_52_P511821	Info	ref	Wdfy1	WD repeat and FYVE domain containing 1	69368
1508	0.0003568	0.00407	0.004329	38874.7	10787.3	3.60376	A_55_P2094060	Info	ref	Gzma	granzyme A	14938
420	1.62e-05	0.000663	0.0021645	17162.9	4765.67	3.60135	A_51_P483159	Info	ref	Gchfr	GTP cyclohydrolase I feedback regulator	320415
1829	0.0006112	0.00574	0.0064935	1952.07	542.21	3.60021	A_55_P2158227	Info	ref	Angpt1	angiopoietin 1	11600
1232	0.0002088	0.00291	0.0021645	138.19	38.4	3.5987	A_55_P2019557	Info	ref	Mrgpra2b	MAS-related GPR, member A2B	235712
691	4.77e-05	0.00119	0.0021645	242.88	67.56	3.59503	A_52_P552550	Info	ref	Agtrap	angiotensin II, type I receptor-associated protein	11610
508	2.41e-05	0.000816	0.0021645	661.76	184.2	3.59262	A_52_P161488	Info	ref	Clec4e	C-type lectin domain family 4, member e	56619
1779	0.0005674	0.00548	0.0021645	1173.03	326.91	3.58824	A_66_P139618	Info	ref	Stfa2	stefin A2	20862
3248	0.0036924	0.0195	0.0064935	23.31	6.5	3.58615	A_55_P2066463	Info	ref	Enah	enabled homolog (Drosophila)	13800
199	3.3e-06	0.000284	0.0021645	741.73	206.89	3.58514	A_51_P437144	Info	ref	Dynll2	dynein light chain LC8-type 2	68097
589	3.52e-05	0.00103	0.0021645	31670.6	8835.08	3.58464	A_51_P490023	Info	ref	Tubb2a	tubulin, beta 2A class IIA	22151
2775	0.0022618	0.014	0.0021645	98.36	27.45	3.58324	A_51_P123625	Info	ref	Acod1
1684	0.0004964	0.00507	0.0064935	5638.3	1575.16	3.57951	A_55_P2099650	Info	ref	Slc24a3	solute carrier family 24 (sodium/potassium/calcium exchanger), member 3	94249
1868	0.0006438	0.00592	0.0064935	10676.6	2983.44	3.57864	A_51_P341746	Info	ref	Mpl	myeloproliferative leukemia virus oncogene	17480
1336	0.0002525	0.00325	0.004329	747.62	209.04	3.57644	A_55_P1961436	Info	ref	Prkca	protein kinase C, alpha	18750
831	7.36e-05	0.00152	0.0021645	37430.1	10466.2	3.57629	A_51_P460954	Info	ref	Ccl6	chemokine (C-C motif) ligand 6	20305
1520	0.0003657	0.00414	0.004329	8803	2463.99	3.57266	A_55_P2005680	Info	ref	Ipo11
1939	0.000729	0.00646	0.0064935	2448.03	685.67	3.57027	A_55_P2069850	Info	ref	Plp1	proteolipid protein (myelin) 1	18823
90	6e-07	0.000111	0.0021645	8640.99	2421.52	3.56842	A_55_P2134790	Info	ref	Qsox1	quiescin Q6 sulfhydryl oxidase 1	104009
1886	0.0006666	0.00607	0.004329	289.89	81.27	3.567	A_51_P161021	Info	ref	Ifit2	interferon-induced protein with tetratricopeptide repeats 2	15958
1271	0.0002244	0.00303	0.004329	22.83	6.41	3.56162	A_51_P263993	Info	ref	Lipc	lipase, hepatic	15450
1719	0.00052	0.0052	0.0064935	540.65	151.97	3.55761	A_52_P354682	Info	ref	Elovl7	ELOVL family member 7, elongation of long chain fatty acids (yeast)	74559
2340	0.0012967	0.00952	0.004329	1061.27	298.71	3.55284	A_55_P2155931	Info	ref	Tnfsfm13	tumor necrosis factor (ligand) superfamily, membrane-bound member 13	619441
1832	0.0006147	0.00577	0.0064935	635.85	179.08	3.55065	A_55_P2133047	Info	ref	Tollip	toll interacting protein	54473
807	6.72e-05	0.00143	0.0021645	37903.7	10695.6	3.54386	A_55_P2032258	Info	ref	Pdlim1	PDZ and LIM domain 1 (elfin)	54132
930	0.0001014	0.00187	0.0021645	167.48	47.31	3.54005	A_52_P117576	Info	ref	Casp3	caspase 3	12367
946	0.0001059	0.00192	0.0021645	399.59	112.88	3.53995	A_55_P2090798	Info	ref	Mtus1	mitochondrial tumor suppressor 1	102103
2444	0.0015186	0.0107	0.0064935	4122.63	1164.86	3.53916	A_55_P1986531	Info	ref	G6b	immunoreceptor tyrosine-based inhibitory motif (ITIM) containing platelet receptor	106722
777	6.27e-05	0.00138	0.0021645	1736.94	491.23	3.5359	A_55_P2106666	Info	ref	Adcy9	adenylate cyclase 9	11515
2276	0.0012089	0.00913	0.0021645	1085.3	307.31	3.53161	A_52_P559975	Info	ref	Cxcr2	chemokine (C-X-C motif) receptor 2	12765
2609	0.0018459	0.0122	0.0064935	47.93	13.6	3.52426	A_51_P316951	Info	ref	Wipf3	WAS/WASL interacting protein family, member 3	330319
1845	0.000628	0.00585	0.004329	8948.44	2539.55	3.52363	A_51_P405606	Info	ref	Ndrg1	N-myc downstream regulated gene 1	17988
1241	0.0002116	0.00293	0.004329	2033.27	577.08	3.52338	A_52_P484405	Info	ref	Twf1	twinfilin, actin-binding protein, homolog 1 (Drosophila)	19230
3479	0.0046835	0.0231	0.012987	3153.21	895.27	3.52208	A_66_P112436	Info	ref	Prkar2b	protein kinase, cAMP dependent regulatory, type II beta	19088
948	0.0001067	0.00193	0.004329	45247.9	12878.4	3.51346	A_51_P218774	Info	ref	Rgs10	regulator of G-protein signalling 10	67865
1781	0.0005701	0.0055	0.0064935	20822	5932.46	3.50983	A_51_P277336	Info	ref	Cavin2
1331	0.0002513	0.00324	0.004329	13238.2	3772.34	3.50929	A_51_P237752	Info	ref	Cavin1
1565	0.0003976	0.00436	0.004329	5971.53	1702.29	3.50794	A_52_P317393	Info	ref	Adgrg1	adhesion G protein-coupled receptor G1	14766
582	3.49e-05	0.00103	0.0021645	1604.84	457.56	3.50739	A_51_P262515	Info	ref	Phf11a	PHD finger protein 11A	219131
567	3.26e-05	0.000988	0.0021645	490.22	139.81	3.50633	A_51_P414653	Info	ref	Plvap	plasmalemma vesicle associated protein	84094
2515	0.001656	0.0113	0.0021645	50.04	14.3	3.4993	A_55_P2014882	Info	ref	Dhrs9	dehydrogenase/reductase (SDR family) member 9	241452
2764	0.0022421	0.0139	0.008658	45.77	13.08	3.49924	A_51_P144319	Info	ref	Efna5	ephrin A5	13640
1970	0.0007648	0.00667	0.004329	416.96	119.19	3.49828	A_52_P510119	Info	ref	Pgm2l1	phosphoglucomutase 2-like 1	70974
116	9e-07	0.000133	0.0021645	2137.84	611.74	3.49469	A_55_P2035613	Info	ref	Tmbim1	transmembrane BAX inhibitor motif containing 1	69660
1303	0.0002384	0.00315	0.0021645	304.4	87.19	3.49123	A_52_P148514	Info	ref	Hpse	heparanase	15442
290	7.2e-06	0.000424	0.0021645	7756.21	2223.59	3.48815	A_51_P504522	Info	ref	Derl1	Der1-like domain family, member 1	67819
1460	0.0003288	0.00387	0.004329	7586.51	2175.1	3.48789	A_51_P463120	Info	ref	Hacd4	3-hydroxyacyl-CoA dehydratase 4	66775
533	2.72e-05	0.000874	0.0021645	721.52	207.06	3.48459	A_52_P612803	Info	ref	Ccng1	cyclin G1	12450
2132	0.0009673	0.0078	0.004329	559.08	160.49	3.48358	A_51_P479786	Info	ref	Smtn	smoothelin	29856
2321	0.001274	0.00943	0.008658	908.25	260.76	3.48309	A_52_P446457	Info	ref	Ly6g6f	lymphocyte antigen 6 complex, locus G6F	433099
3276	0.003804	0.02	0.008658	678.78	195.11	3.47896	A_51_P246066	Info	ref	Slamf9	SLAM family member 9	98365
3443	0.004519	0.0226	0.004329	2990.42	859.69	3.47849	A_55_P1962404	Info	ref	Ugt1a6b	UDP glucuronosyltransferase 1 family, polypeptide A6B	394435
500	2.33e-05	0.000801	0.0021645	712.56	204.91	3.47743	A_51_P371174	Info	ref	Bag3	BCL2-associated athanogene 3	29810
2844	0.0024052	0.0145	0.008658	564.96	162.54	3.47582	A_51_P111962	Info	ref	Bean1	brain expressed, associated with Nedd4, 1	65115
319	9.1e-06	0.00049	0.0021645	19941.6	5741.65	3.47314	A_55_P2142830	Info	ref	Ninj1	ninjurin 1	18081
315	8.8e-06	0.000479	0.0021645	9568.03	2755.91	3.47182	A_55_P2066727	Info	ref	Serpinb6a	serine (or cysteine) peptidase inhibitor, clade B, member 6a	20719
852	7.86e-05	0.00159	0.0021645	87.26	25.14	3.47096	A_55_P2005735	Info	ref	Trpm2	transient receptor potential cation channel, subfamily M, member 2	28240
1510	0.0003577	0.00407	0.004329	808.31	232.91	3.47048	A_55_P2057936	Info	ref	Gm12250	predicted gene 12250	631323
621	3.9e-05	0.00108	0.0021645	47504.2	13701.6	3.46705	A_51_P103397	Info	ref	Vwf	Von Willebrand factor homolog	22371
1540	0.0003774	0.00421	0.0021645	544.33	157.08	3.4653	A_51_P401907	Info	ref	Gm5483	predicted gene 5483	433016
2793	0.0022969	0.0141	0.0064935	315.03	90.97	3.46301	A_51_P479914	Info	ref	Pik3cb	phosphatidylinositol 3-kinase, catalytic, beta polypeptide	74769
2501	0.0016154	0.0111	0.004329	2203.64	636.43	3.4625	A_51_P198645	Info	ref	Parvb	parvin, beta	170736
588	3.52e-05	0.00103	0.0021645	545.52	157.6	3.46142	A_52_P771446	Info	ref	Zfp652os	zinc finger protein 652, opposite strand	432396
2596	0.001817	0.012	0.0064935	57.04	16.5	3.45697	A_52_P387009	Info	ref	Egln3	egl-9 family hypoxia-inducible factor 3	112407
1612	0.0004374	0.00466	0.004329	139.13	40.27	3.45493	A_52_P156775	Info	ref	Scgb1c1	secretoglobin, family 1C, member 1	338417
1149	0.0001725	0.00258	0.004329	53796.4	15591.2	3.45043	A_51_P153995	Info	ref	Gp9	glycoprotein 9 (platelet)	54368
3394	0.0043019	0.0218	0.0064935	39.8	11.54	3.44887	A_55_P2256646	Info	AK081811	C130078N14	uncharacterized protein C130078N14	329478
2229	0.0011186	0.00863	0.0064935	764.83	221.92	3.44642	A_51_P280446	Info	ref	Sdf2l1	stromal cell-derived factor 2-like 1	64136
1329	0.0002508	0.00324	0.004329	8956.57	2599.63	3.44532	A_51_P112355	Info	ref	Igtp	interferon gamma induced GTPase	16145
1120	0.0001632	0.0025	0.0021645	135527	39396.2	3.44009	A_51_P308298	Info	ref	Myl9	myosin, light polypeptide 9, regulatory	98932
2739	0.0021776	0.0137	0.0064935	2340.53	681.09	3.43645	A_52_P429774	Info	ref	Cnst	consortin, connexin sorting protein	226744
1086	0.000149	0.00236	0.004329	38709.3	11296.2	3.42677	A_55_P2171463	Info	ref	Nptn	neuroplastin	20320
577	3.44e-05	0.00102	0.0021645	61072.8	17832.2	3.42487	A_55_P2094925	Info	ref	Srgn	serglycin	19073
2627	0.0018774	0.0123	0.008658	137.28	40.09	3.4243	A_51_P374900	Info	ref	P2ry13	purinergic receptor P2Y, G-protein coupled 13	74191
2785	0.0022894	0.0141	0.004329	330.84	96.63	3.42378	A_51_P181319	Info	ref	Dcxr	dicarbonyl L-xylulose reductase	67880
493	2.28e-05	0.000793	0.0021645	2725.77	796.89	3.42051	A_55_P1979645	Info	ref	S100a1	S100 calcium binding protein A1	20193
1272	0.0002245	0.00303	0.0021645	206.59	60.41	3.4198	A_55_P2051414	Info	ref	Axl	AXL receptor tyrosine kinase	26362
1381	0.00028	0.00349	0.004329	20931.8	6128.13	3.41568	A_55_P2172470	Info	ref	Nrgn	neurogranin	64011
1731	0.0005289	0.00525	0.004329	704.54	206.86	3.40588	A_55_P2222870	Info	ref	Mylk
450	1.84e-05	0.000703	0.0021645	2993.35	879.42	3.40378	A_55_P2013038	Info	ref	Serpinb6c	serine (or cysteine) peptidase inhibitor, clade B, member 6c	97848
1622	0.0004431	0.00469	0.004329	192.06	56.43	3.40351	A_52_P660922	Info	ref	Dock1
264	6.3e-06	0.000406	0.0021645	818.32	240.68	3.40003	A_55_P1966987	Info	ref	Limk1	LIM-domain containing, protein kinase	16885
863	8.1e-05	0.00161	0.0021645	579.83	170.62	3.39837	A_51_P370678	Info	ref	Gfi1b	growth factor independent 1B	14582
2112	0.0009447	0.00769	0.0064935	244.35	71.92	3.39753	A_55_P2197638	Info	ref	1110046J04Rik	RIKEN cDNA 1110046J04 gene	68808
2847	0.0024136	0.0146	0.0064935	129.87	38.25	3.39529	A_55_P2096883	Info	ref	Steap3	STEAP family member 3	68428
213	4e-06	0.000319	0.0021645	1901.17	560.03	3.39476	A_51_P314397	Info	ref	Crip2	cysteine rich protein 2	68337
70	4e-07	9.17e-05	0.0021645	698.65	205.93	3.39266	A_52_P329917	Info	ref	Prrg2	proline-rich Gla (G-carboxyglutamic acid) polypeptide 2	65116
3453	0.0045605	0.0227	0.012987	595.68	175.79	3.38859	A_66_P125005	Info	AK085591	Gm9648	predicted gene 9648	675578
166	2.1e-06	0.000215	0.0021645	125735	37122.5	3.38702	A_55_P1986296	Info	ref	Tagln2	transgelin 2	21346
2254	0.0011586	0.00884	0.0064935	746.04	220.35	3.3857	A_51_P447668	Info	ref	Ptpn12	protein tyrosine phosphatase, non-receptor type 12	19248
3471	0.0046582	0.0231	0.0064935	446.44	131.88	3.3852	A_51_P259296	Info	ref	Lpl	lipoprotein lipase	16956
1685	0.0004985	0.00509	0.004329	777.85	230.03	3.38152	A_51_P169516	Info	ref	Ppp1r3d	protein phosphatase 1, regulatory subunit 3D	228966
2806	0.0023219	0.0142	0.008658	161.95	47.91	3.3803	A_51_P515623	Info	ref	Qpctl	glutaminyl-peptide cyclotransferase-like	67369
2899	0.0025608	0.0152	0.004329	898.9	266.12	3.3778	A_52_P42245	Info	ref	Klrb1a	killer cell lectin-like receptor subfamily B member 1A	17057
2320	0.0012724	0.00943	0.004329	819.48	242.62	3.37763	A_55_P2121252	Info	ref	Amd2
2560	0.0017392	0.0117	0.0064935	59.13	17.51	3.37693	A_52_P463518	Info	ref	Cd200r1	CD200 receptor 1	57781
134	1.4e-06	0.000173	0.0021645	166303	49320.9	3.37186	A_51_P136355	Info	ref	Gng11	guanine nucleotide binding protein (G protein), gamma 11	66066
1535	0.0003734	0.00418	0.004329	3485.77	1034.54	3.36939	A_55_P2471798	Info	ens	Snap23	synaptosomal-associated protein 23	20619
2447	0.0015265	0.0107	0.004329	36.09	10.72	3.3666	A_55_P2367463	Info	ref	Acer2	alkaline ceramidase 2	230379
1256	0.0002182	0.00299	0.0021645	99.62	29.61	3.3644	A_55_P2168073	Info	ref	Accsl	1-aminocyclopropane-1-carboxylate synthase (non-functional)-like	381411
782	6.37e-05	0.0014	0.0021645	516.28	153.5	3.36339	A_55_P1953489	Info	ref	Lrrc8b	leucine rich repeat containing 8 family, member B	433926
2042	0.0008392	0.00706	0.004329	204.56	60.84	3.36226	A_55_P2046802	Info	ref	Mlkl	mixed lineage kinase domain-like	74568
1892	0.0006694	0.00608	0.0021645	598.03	178.02	3.35934	A_55_P2092859	Info	ref	Anxa4	annexin A4	11746
2224	0.001116	0.00862	0.0064935	23.28	6.93	3.35931	A_55_P2026487	Info	ens	Stab2	stabilin 2	192188
913	9.54e-05	0.0018	0.0021645	233.1	69.46	3.35589	A_52_P559919	Info	ref	Eif2ak2	eukaryotic translation initiation factor 2-alpha kinase 2	19106
2703	0.0020589	0.0131	0.008658	2073.63	618.03	3.35523	A_66_P106113	Info	ref	Rhoj	ras homolog gene family, member J	80837
3272	0.0037908	0.0199	0.0108225	22.21	6.62	3.35498	A_55_P2078695	Info	ref	Fbxl13	F-box and leucine-rich repeat protein 13	320118
3121	0.0032341	0.0178	0.0064935	99.15	29.57	3.35306	A_55_P2109152	Info	BC060304	Hist1h2bg	histone cluster 1, H2bg	319181
2198	0.0010794	0.00844	0.008658	5242.26	1567.01	3.34539	A_55_P2141395	Info	ref	Ly6g6c	lymphocyte antigen 6 complex, locus G6C	68468
2467	0.0015531	0.0108	0.0064935	643.59	192.44	3.34437	A_55_P2159746	Info	ref	Mfsd2b	major facilitator superfamily domain containing 2B	432628
1126	0.0001649	0.00251	0.004329	516.22	154.41	3.34318	A_55_P2239317	Info	ref	Afap1l1	actin filament associated protein 1-like 1	106877
3268	0.0037744	0.0199	0.0151515	397.43	118.93	3.34171	A_55_P2024220	Info		A_55_P2024220
2077	0.0009024	0.00747	0.004329	569.63	170.5	3.34094	A_55_P2161077	Info	nap	NAP111447-1
2328	0.0012829	0.00947	0.0064935	34779.2	10414.1	3.33963	A_51_P225592	Info	ref	Tpm4	tropomyosin 4	326618
3385	0.0042457	0.0216	0.008658	112.7	33.75	3.33926	A_55_P2137049	Info	ref	AA467197	expressed sequence AA467197	433470
2634	0.0018977	0.0124	0.008658	5613.91	1683.21	3.33524	A_51_P439996	Info	ref	Gp5	glycoprotein 5 (platelet)	14729
359	1.17e-05	0.000559	0.0021645	1505.15	451.97	3.3302	A_66_P124858	Info	ref	Diras2	DIRAS family, GTP-binding RAS-like 2	68203
2811	0.0023341	0.0143	0.008658	158.14	47.64	3.31948	A_55_P2083963	Info	ref	Phgr1	proline/histidine/glycine-rich 1	53906
944	0.0001052	0.00192	0.0021645	276.72	83.64	3.30846	A_51_P195958	Info	ref	Phlda1	pleckstrin homology-like domain, family A, member 1	21664
1504	0.0003549	0.00406	0.004329	1290.31	390.06	3.30798	A_55_P2020378	Info	ref	Ehd4	EH-domain containing 4	98878
532	2.7e-05	0.000872	0.0021645	519.17	156.98	3.30724	A_55_P2103105	Info	ref	Hacd1	3-hydroxyacyl-CoA dehydratase 1	30963
2942	0.0026726	0.0156	0.008658	54.74	16.58	3.30157	A_55_P2234979	Info	AK014088	3110027N22Rik	RIKEN cDNA 3110027N22 gene	73168
1583	0.0004102	0.00445	0.004329	222.66	67.45	3.30111	A_52_P360112	Info	ref	Clip2	CAP-GLY domain containing linker protein 2	269713
950	0.0001069	0.00193	0.0021645	298.38	90.39	3.30103	A_55_P2026632	Info	ref	Pilrb1	paired immunoglobin-like type 2 receptor beta 1	170741
2309	0.0012642	0.00941	0.0064935	33462.7	10139	3.30038	A_55_P2011341	Info		A_55_P2011341
1062	0.0001408	0.00227	0.0021645	2026.61	614.1	3.30013	A_55_P2025760	Info	ref	Adam9	a disintegrin and metallopeptidase domain 9 (meltrin gamma)	11502
3430	0.0044604	0.0224	0.004329	19.14	5.8	3.3	A_51_P112223	Info	ref	Gsta4	glutathione S-transferase, alpha 4	14860
283	6.9e-06	0.000418	0.0021645	1324.55	401.61	3.2981	A_51_P203955	Info	ref	Gbp2	guanylate binding protein 2	14469
677	4.58e-05	0.00116	0.0021645	654.01	198.3	3.29808	A_55_P2038130	Info	ref	Ptprj	protein tyrosine phosphatase, receptor type, J	19271
653	4.38e-05	0.00115	0.0021645	121386	36834.3	3.29547	A_55_P1998471	Info	ref	S100a9	S100 calcium binding protein A9 (calgranulin B)	20202
750	5.62e-05	0.00129	0.0021645	66986.9	20334.9	3.29418	A_55_P2016852	Info	ref	Zyx	zyxin	22793
1311	0.0002421	0.00317	0.004329	5751.77	1747.29	3.29182	A_51_P125205	Info	ref	Aqp1	aquaporin 1	11826
2253	0.0011579	0.00883	0.0064935	700.79	213.31	3.28531	A_55_P2080308	Info	nap	NAP019288-001
2423	0.0014717	0.0104	0.008658	5998.72	1827.88	3.28179	A_55_P2347384	Info	AK085126	AK085126
801	6.66e-05	0.00143	0.0021645	355.65	108.42	3.2803	A_51_P463440	Info	ref	Elovl6	ELOVL family member 6, elongation of long chain fatty acids (yeast)	170439
3038	0.0029662	0.0168	0.012987	292.96	89.37	3.27806	A_55_P2037692	Info	ref	Gm1968	predicted gene 1968	328657
1662	0.0004746	0.00491	0.004329	54.12	16.56	3.26812	A_55_P2035667	Info	ref	Gk	glucokinase activity	14624
1233	0.0002089	0.00291	0.0021645	345.2	105.74	3.26461	A_52_P385606	Info	ref	Ckb	creatine kinase, brain	12709
2061	0.0008749	0.0073	0.0064935	772.81	237.05	3.26011	A_55_P1985559	Info	ens	Gatad1	GATA zinc finger domain containing 1	67210
2705	0.0020642	0.0131	0.008658	12187.2	3741.19	3.25757	A_52_P354744	Info	ref	Slc2a3	solute carrier family 2 (facilitated glucose transporter), member 3	20527
959	0.0001093	0.00196	0.0021645	985.19	302.57	3.25607	A_66_P119518	Info	ref	Tuba8	tubulin, alpha 8	53857
3185	0.003448	0.0186	0.008658	5442.23	1671.84	3.25523	A_51_P185660	Info	ref	Ccl9	chemokine (C-C motif) ligand 9	20308
2736	0.0021675	0.0136	0.0064935	978.99	301.03	3.25213	A_52_P671769	Info	ref	Arhgap18	Rho GTPase activating protein 18	73910
2344	0.0012999	0.00953	0.0021645	37.07	11.41	3.2489	A_55_P2082914	Info	ref	Acly
1471	0.0003344	0.00391	0.0021645	626.36	192.82	3.24842	A_55_P1956667	Info	ref	Cyfip1	cytoplasmic FMR1 interacting protein 1	20430
2239	0.0011366	0.00873	0.004329	2217.41	682.89	3.2471	A_51_P467751	Info	ref	Hgsnat	heparan-alpha-glucosaminide N-acetyltransferase	52120
1055	0.0001393	0.00227	0.0021645	1216.11	374.84	3.24434	A_55_P2149363	Info	ref	6430548M08Rik	RIKEN cDNA 6430548M08 gene	234797
2325	0.0012788	0.00945	0.004329	137.62	42.43	3.24346	A_52_P578732	Info	ref	Ccr5	chemokine (C-C motif) receptor 5	12774
1956	0.0007485	0.00658	0.004329	4308.05	1328.3	3.24328	A_55_P2074942	Info	ref	Slc6a4	solute carrier family 6 (neurotransmitter transporter, serotonin), member 4	15567
1066	0.0001409	0.00227	0.0021645	186.43	57.5	3.24226	A_55_P2354531	Info	AK011616	2610029K11Rik	RIKEN cDNA 2610029K11 gene	69250
3382	0.0042421	0.0216	0.008658	474.92	146.51	3.24155	A_55_P1953252	Info	ref	Ctnnd1	catenin (cadherin associated protein), delta 1	12388
3463	0.0046123	0.0229	0.0108225	344.78	106.38	3.24102	A_55_P2016114	Info	ref	Fasl	Fas ligand (TNF superfamily, member 6)	14103
2021	0.0008209	0.00698	0.0064935	4379.19	1351.31	3.2407	A_55_P2016049	Info	ref	Gp6
1657	0.0004688	0.00486	0.004329	1554.51	480.05	3.23823	A_52_P126266	Info	ref	Prkab2
3200	0.0035026	0.0188	0.0021645	23.85	7.38	3.23171	A_51_P462428	Info	ens	Galnt15	UDP-N-acetyl-alpha-D-galactosamine:polypeptide N-acetylgalactosaminyltransferase 15	78754
1309	0.0002417	0.00317	0.0021645	533.55	165.3	3.22777	A_66_P134453	Info	ref	I830077J02Rik	RIKEN cDNA I830077J02 gene	433638
848	7.83e-05	0.00158	0.0021645	914.02	283.37	3.22554	A_55_P2031466	Info	ref	Lrrc32
788	6.49e-05	0.00142	0.0021645	2937.6	910.86	3.22508	A_51_P217336	Info	ref	Scamp1
1116	0.000162	0.0025	0.004329	22030.2	6833.99	3.22362	A_55_P2059347	Info	ref	Ormdl3	ORM1-like 3 (S. cerevisiae)	66612
502	2.35e-05	0.000805	0.0021645	11558	3585.8	3.22328	A_66_P119155	Info	ref	Dusp3	dual specificity phosphatase 3 (vaccinia virus phosphatase VH1-related)	72349
1384	0.0002817	0.0035	0.0021645	28698.9	8911.65	3.22038	A_51_P256827	Info	ref	S100a8	S100 calcium binding protein A8 (calgranulin A)	20201
1358	0.0002628	0.00333	0.0021645	171.98	53.45	3.21759	A_55_P2175284	Info	ref	Ei24	etoposide induced 2.4 mRNA	13663
2493	0.0015983	0.011	0.004329	41.17	12.8	3.21641	A_55_P1973854	Info	ref	Sema6b	sema domain, transmembrane domain (TM), and cytoplasmic domain, (semaphorin) 6B	20359
1123	0.0001641	0.00251	0.0021645	209.95	65.46	3.2073	A_66_P109986	Info	ref	Cd33	CD33 antigen	12489
2272	0.0012038	0.00911	0.0021645	354.73	110.63	3.20645	A_52_P487686	Info	ref	BC100530	cDNA sequence BC100530	100034684
1268	0.0002234	0.00303	0.0021645	161.62	50.43	3.20484	A_51_P389895	Info	ref	Slc35f5	solute carrier family 35, member F5	74150
3437	0.0044987	0.0225	0.0108225	87.8	27.41	3.20321	A_55_P2051885	Info	ref	Bco2	beta-carotene oxygenase 2	170752
1796	0.0005902	0.00565	0.004329	8794.95	2746.91	3.20176	A_51_P423290	Info	ref	Mmrn1	multimerin 1	70945
825	7.24e-05	0.00151	0.0021645	668.57	209.02	3.19859	A_55_P1981455	Info		A_55_P1981455
2055	0.0008708	0.00728	0.0064935	4192.63	1313.18	3.19273	A_55_P2320283	Info	ref	Hmga2-ps1	high mobility group AT-hook 2, pseudogene 1	15365
1808	0.0005964	0.00567	0.0064935	582.84	182.67	3.19067	A_55_P1978972	Info	ref	Rp2
3214	0.0035409	0.0189	0.0108225	674.97	211.72	3.18803	A_55_P2122841	Info	LF196892	LF196892
1961	0.0007531	0.0066	0.004329	64.38	20.2	3.18713	A_51_P286488	Info	ref	Ier3	immediate early response 3	15937
135	1.4e-06	0.000173	0.0021645	54722.7	17174.3	3.18631	A_55_P1956973	Info	ref	Tln1	talin 1	21894
323	9.2e-06	0.00049	0.0021645	26818.5	8426.35	3.1827	A_51_P223443	Info	ref	Cd81	CD81 antigen	12520
3207	0.0035136	0.0188	0.008658	80.66	25.38	3.17809	A_55_P2046494	Info	ref	Zfand4	zinc finger, AN1-type domain 4	67492
2689	0.0020381	0.013	0.008658	65.64	20.69	3.17255	A_55_P2288645	Info	AK078348	LOC497255	uncharacterized LOC497255	497255
2259	0.0011734	0.00893	0.0064935	507.28	160.02	3.1701	A_66_P124724	Info	ens	Rnf19b	ring finger protein 19B	75234
3360	0.0041466	0.0212	0.0108225	1247.98	394.03	3.16722	A_55_P1953387	Info	ref	Fabp5	fatty acid binding protein 5, epidermal	16592
568	3.31e-05	0.001	0.0021645	38322.5	12100.7	3.16697	A_51_P462448	Info	ref	Gpx4
1823	0.0006087	0.00574	0.008658	30061.6	9494.43	3.16624	A_55_P2038007	Info	ref	Csrp1	cysteine and glycine-rich protein 1	13007
1722	0.0005236	0.00522	0.004329	1119.04	353.71	3.16372	A_55_P1982818	Info	ref	Odc1	ornithine decarboxylase, structural 1	18263
480	2.12e-05	0.000758	0.0021645	12212.7	3860.39	3.16358	A_51_P482711	Info	ref	Dhcr24
1935	0.0007252	0.00644	0.008658	16683.2	5277.27	3.16133	A_51_P105520	Info	ref	Nomo1	nodal modulator 1	211548
1239	0.0002113	0.00293	0.0021645	141.61	44.81	3.16023	A_55_P2168243	Info	nap	NAP114498-1
1986	0.0007832	0.00678	0.004329	4743.71	1502.47	3.15727	A_51_P192800	Info	ref	Grn	granulin	14824
3163	0.0033804	0.0184	0.0064935	45.69	14.5	3.15103	A_55_P1997400	Info	ref	Slc7a4
2611	0.0018495	0.0122	0.004329	89.29	28.34	3.15067	A_55_P2103249	Info	ref	Cxcr1	chemokine (C-X-C motif) receptor 1	227288
3142	0.0033064	0.0181	0.0108225	1558.82	494.97	3.14932	A_55_P2150976	Info	LF201297	LF201297
63	3e-07	7.7e-05	0.0021645	33748.7	10728.4	3.14572	A_55_P2059342	Info	ref	Lamp1	lysosomal-associated membrane protein 1	16783
3449	0.0045562	0.0227	0.012987	127.17	40.44	3.14466	A_51_P304239	Info	ref	Loxl1	lysyl oxidase-like 1	16949
3011	0.0028995	0.0166	0.004329	75.47	24	3.14458	A_52_P15461	Info	ref	Il15	interleukin 15	16168
2875	0.0024848	0.0148	0.0021645	88.54	28.17	3.14306	A_55_P2052016	Info	ref	Crispld2	cysteine-rich secretory protein LCCL domain containing 2	78892
2750	0.0022035	0.0138	0.0064935	616.71	196.41	3.13991	A_55_P2084691	Info	AK033518	Hist1h2ac	histone cluster 1, H2ac	319164
672	4.54e-05	0.00116	0.0021645	6726.19	2142.19	3.13987	A_51_P324572	Info	ref	Ctnna1	catenin (cadherin associated protein), alpha 1	12385
838	7.58e-05	0.00155	0.0021645	1344.44	428.42	3.13814	A_55_P2039566	Info	ref	Arhgap23	Rho GTPase activating protein 23	58996
2060	0.0008739	0.00729	0.004329	3599.09	1147.01	3.1378	A_52_P409769	Info	ref	Mrvi1	MRV integration site 1	17540
2763	0.0022417	0.0139	0.0108225	417.55	133.53	3.12701	A_55_P2163961	Info	ref	Kcnj5	potassium inwardly-rectifying channel, subfamily J, member 5	16521
387	1.38e-05	0.000613	0.0021645	396.48	126.84	3.12583	A_55_P1954758	Info	ref	Prickle1	prickle homolog 1 (Drosophila)	106042
1213	0.0001997	0.00283	0.0021645	241.17	77.17	3.12518	A_51_P240614	Info	ref	Tm4sf1	transmembrane 4 superfamily member 1	17112
3133	0.0032814	0.018	0.0108225	201.09	64.49	3.11816	A_51_P350403	Info	ref	Exoc4	exocyst complex component 4	20336
535	2.72e-05	0.000874	0.0021645	3708.38	1194.79	3.10379	A_55_P2107192	Info	nap	NAP111445-1
2163	0.0010232	0.00813	0.0064935	448.45	144.5	3.10346	A_51_P244531	Info	AK147342	6330403L08Rik	RIKEN cDNA 6330403L08 gene	70744
1648	0.0004618	0.00482	0.004329	597.92	192.72	3.10253	A_55_P2008181	Info	ref	Il3ra	interleukin 3 receptor, alpha chain	16188
2004	0.0007948	0.00682	0.0064935	3007.09	969.93	3.10032	A_55_P2093994	Info	ref	Maged2	melanoma antigen, family D, 2	80884
3032	0.0029518	0.0167	0.021645	18.44	5.95	3.09916	A_55_P2062393	Info	nap	NAP060680-1
2846	0.0024084	0.0145	0.0064935	83.3	26.88	3.09896	A_52_P574720	Info	ref	Oit3	oncoprotein induced transcript 3	18302
3436	0.0044727	0.0224	0.0108225	746.19	241.24	3.09314	A_51_P348183	Info	ref	Tmem141	transmembrane protein 141	51875
381	1.33e-05	0.0006	0.0021645	90050.4	29237.1	3.08	A_51_P320852	Info	ref	Cd9	CD9 antigen	12527
2016	0.0008186	0.00698	0.004329	3299.96	1071.62	3.07941	A_55_P2125811	Info	ref	Esam	endothelial cell-specific adhesion molecule	69524
465	1.97e-05	0.000728	0.0021645	3721.57	1208.65	3.07911	A_52_P137765	Info	ref	Lmna	lamin A	16905
3256	0.0037158	0.0196	0.0108225	257.49	83.85	3.07084	A_55_P1965174	Info	ref	Fbxl2	F-box and leucine-rich repeat protein 2	72179
2579	0.0017785	0.0119	0.004329	146.05	47.57	3.07021	A_51_P106259	Info	ref	Camk1	calcium/calmodulin-dependent protein kinase I	52163
2393	0.0014073	0.0101	0.004329	180.9	58.96	3.06818	A_55_P2134246	Info	ref	Serpinb9	serine (or cysteine) peptidase inhibitor, clade B, member 9	20723
2238	0.0011352	0.00872	0.0064935	364.79	118.91	3.06778	A_55_P2031989	Info	ref	Rin2	Ras and Rab interactor 2	74030
794	6.59e-05	0.00142	0.0021645	2554.36	833.41	3.06495	A_55_P2025765	Info	ref	Adam8	a disintegrin and metallopeptidase domain 8	11501
2986	0.0028128	0.0162	0.0021645	11.67	3.81	3.06299	A_51_P306789	Info	ref	Mir99ahg	Mir99a and Mirlet7c-1 host gene (non-protein coding)	77994
1173	0.0001844	0.0027	0.0021645	3364.72	1099.6	3.05995	A_55_P1981415	Info	ref	Gsk3b	glycogen synthase kinase 3 beta	56637
344	1.08e-05	0.000533	0.0021645	429.17	140.28	3.05938	A_51_P473219	Info	ref	Siae	sialic acid acetylesterase	22619
1847	0.000629	0.00585	0.004329	320.63	104.91	3.05624	A_52_P15212	Info	ref	Ctbp2	C-terminal binding protein 2	13017
2413	0.0014494	0.0103	0.0064935	3913.38	1280.78	3.05547	A_52_P515497	Info	ref	Atp1a1	ATPase, Na+/K+ transporting, alpha 1 polypeptide	11928
495	2.29e-05	0.000794	0.0021645	29929.6	9798.25	3.05459	A_51_P235687	Info	ref	Alox5ap	arachidonate 5-lipoxygenase activating protein	11690
126	1.1e-06	0.00015	0.0021645	25384.6	8312.9	3.05364	A_66_P125722	Info	ref	Cyb5a	cytochrome b5 type A (microsomal)	109672
1584	0.0004104	0.00445	0.004329	1316.2	431.06	3.0534	A_55_P2095019	Info	ens	Ubash3b	ubiquitin associated and SH3 domain containing, B	72828
2430	0.00148	0.0105	0.0064935	9407.18	3082.42	3.05188	A_55_P2168667	Info	ref	Rbpms2	RNA binding protein with multiple splicing 2	71973
679	4.63e-05	0.00117	0.0021645	777.35	254.72	3.05178	A_55_P2081105	Info	ref	Ifi207
868	8.29e-05	0.00164	0.0021645	257.96	84.56	3.05061	A_51_P502872	Info	ref	2200002D01Rik	RIKEN cDNA 2200002D01 gene	72275
2615	0.001853	0.0122	0.0064935	229.02	75.08	3.05035	A_52_P88808	Info	ref	Vps37a	vacuolar protein sorting 37A (yeast)	52348
3530	0.0049208	0.024	0.008658	36.94	12.13	3.04534	A_55_P2027521	Info	ref	Tnnt1	troponin T1, skeletal, slow	21955
774	6.22e-05	0.00138	0.0021645	3305.63	1085.71	3.04467	A_52_P405206	Info	ref	Tm7sf3	transmembrane 7 superfamily member 3	67623
627	3.96e-05	0.00109	0.0021645	1637.17	537.87	3.0438	A_51_P181517	Info	ref	Fcgr4	Fc receptor, IgG, low affinity IV	246256
150	1.6e-06	0.000181	0.0021645	3400.66	1117.76	3.04239	A_55_P1983523	Info	ref	Cd300ld	CD300 molecule-like family member d	217305
537	2.75e-05	0.000879	0.0021645	58709.9	19311.2	3.0402	A_55_P2109122	Info	ref	Hist1h2bc	histone cluster 1, H2bc	68024
3526	0.0049002	0.0239	0.008658	99.63	32.79	3.03843	A_51_P233101	Info	ref	Ltbp3	latent transforming growth factor beta binding protein 3	16998
1008	0.0001258	0.00214	0.0021645	166.05	54.7	3.03565	A_65_P11853	Info	ref	Arhgap28	Rho GTPase activating protein 28	268970
2768	0.0022472	0.014	0.008658	849.1	279.99	3.03261	A_55_P2000127	Info	ref	Tgfb1i1	transforming growth factor beta 1 induced transcript 1	21804
2672	0.0019819	0.0128	0.0064935	16.13	5.32	3.03195	A_51_P284442	Info	ref	9530077C05Rik	RIKEN cDNA 9530077C05 gene	68283
3393	0.0043016	0.0218	0.008658	20.08	6.63	3.02866	A_55_P2098940	Info		A_55_P2098940
783	6.37e-05	0.0014	0.0021645	82985.3	27441	3.02413	A_51_P428372	Info	ref	Ppbp	pro-platelet basic protein	57349
2824	0.00236	0.0144	0.0108225	1561.61	517.24	3.01912	A_55_P1957700	Info	ref	Ttll11	tubulin tyrosine ligase-like family, member 11	74410
160	1.8e-06	0.000193	0.0021645	145819	48467.1	3.00862	A_51_P489522	Info	ref	Ctla2b	cytotoxic T lymphocyte-associated protein 2 beta	13025
2166	0.0010305	0.00818	0.004329	1030.79	342.74	3.0075	A_52_P467930	Info	ens	ENSMUST00000121989
2103	0.0009349	0.00764	0.0064935	718.55	239.13	3.00485	A_55_P2109128	Info	ref	Hist1h2be	histone cluster 1, H2be	319179
194	3.2e-06	0.000281	0.0021645	46998	15643.9	3.00424	A_55_P2000107	Info	ref	Atox1	ATX1 (antioxidant protein 1) homolog 1 (yeast)	11927
1786	0.0005779	0.00556	0.004329	127.65	42.53	3.00141	A_55_P2062255	Info	ref	Syne3	spectrin repeat containing, nuclear envelope family member 3	212073
1897	0.0006802	0.00616	0.004329	108.36	36.25	2.98924	A_51_P479865	Info	ref	Glb1l	galactosidase, beta 1-like	74577
1006	0.0001249	0.00213	0.0021645	206.94	69.23	2.98917	A_55_P2030578	Info	ref	Tns1	tensin 1	21961
1341	0.0002546	0.00326	0.004329	213.4	71.42	2.98796	A_55_P2071691	Info	ref	Kank3	KN motif and ankyrin repeat domains 3	80880
1459	0.0003287	0.00387	0.0021645	1038	347.48	2.98722	A_51_P293688	Info	ref	Rab32	RAB32, member RAS oncogene family	67844
1124	0.0001647	0.00251	0.0021645	3025.49	1013.36	2.9856	A_55_P2070869	Info	ref	Lcn2	lipocalin 2	16819
1993	0.0007871	0.00679	0.0021645	103.39	34.66	2.98298	A_55_P2115990	Info	tc	TC1776528
3515	0.0048285	0.0236	0.0108225	54.26	18.21	2.97968	A_55_P2404484	Info	ref	1700001L05Rik	RIKEN cDNA 1700001L05 gene	69291
1948	0.0007409	0.00654	0.0064935	179.14	60.17	2.97723	A_55_P2060349	Info	ref	Lzts2	leucine zipper, putative tumor suppressor 2	226154
1078	0.0001456	0.00232	0.004329	3316.21	1113.9	2.97712	A_51_P103222	Info	ref	Slc39a4	solute carrier family 39 (zinc transporter), member 4	72027
1920	0.0007111	0.00637	0.004329	210.72	70.79	2.97669	A_52_P425890	Info	ref	Slfn1	schlafen 1	20555
3092	0.00314	0.0175	0.0108225	2883.29	970.56	2.97075	A_55_P2083997	Info	ref	Zfp664	zinc finger protein 664	269704
2508	0.0016442	0.0113	0.004329	1445.45	486.72	2.96978	A_51_P372172	Info	ref	Plod3	procollagen-lysine, 2-oxoglutarate 5-dioxygenase 3	26433
2865	0.002454	0.0147	0.004329	23.16	7.81	2.96543	A_65_P01834	Info	ref	Lima1	LIM domain and actin binding 1	65970
882	8.62e-05	0.00168	0.0021645	13465.7	4541.08	2.96531	A_51_P128876	Info	ref	Ifitm3	interferon induced transmembrane protein 3	66141
3236	0.0036538	0.0194	0.008658	195.71	66.05	2.96306	A_55_P1990785	Info	ref	Zranb3	zinc finger, RAN-binding domain containing 3	226409
3052	0.0030143	0.017	0.0021645	41.92	14.17	2.95836	A_52_P667287	Info	ref	Cers6	ceramide synthase 6	241447
1198	0.000193	0.00277	0.004329	816.99	276.68	2.95283	A_55_P1994309	Info	ref	Ptgir	prostaglandin I receptor (IP)	19222
2390	0.0013944	0.01	0.0064935	4492.1	1521.95	2.95154	A_55_P2160331	Info	ref	Bicd2	bicaudal D homolog 2 (Drosophila)	76895
3123	0.0032383	0.0178	0.0064935	52.71	17.89	2.94634	A_55_P1978336	Info	ref	Tmem170b	transmembrane protein 170B	621976
1322	0.0002466	0.00321	0.0021645	97.13	33	2.94333	A_55_P2143251	Info	ens	Rims3	regulating synaptic membrane exocytosis 3	242662
2315	0.0012679	0.00941	0.008658	14903.4	5063.73	2.94317	A_51_P173622	Info	ref	Ptpn11	protein tyrosine phosphatase, non-receptor type 11	19247
3409	0.0043748	0.0221	0.008658	340.94	116.05	2.93787	A_51_P193336	Info	ref	Nucb2
1274	0.0002251	0.00304	0.0021645	113.33	38.58	2.93753	A_55_P2073642	Info	ref	1600014C10Rik	RIKEN cDNA 1600014C10 gene	72244
548	2.92e-05	0.000916	0.0021645	774.69	264.05	2.93388	A_55_P2170454	Info	ref	Gsta2	glutathione S-transferase, alpha 2 (Yc2)	14858
2275	0.0012076	0.00912	0.004329	301.31	102.76	2.93217	A_55_P2025523	Info	ref	Arhgap6	Rho GTPase activating protein 6	11856
1416	0.0003001	0.00364	0.004329	652.46	222.63	2.93069	A_52_P201551	Info	ref	Nav1
3242	0.00368	0.0195	0.0108225	636.51	217.21	2.93039	A_52_P663757	Info	ref	Tnik
2693	0.0020432	0.013	0.008658	405.22	138.33	2.92937	A_55_P2007500	Info	ref	Tmem151b	transmembrane protein 151B	210573
467	2.01e-05	0.00074	0.0021645	535.94	183.02	2.92831	A_52_P601385	Info	ref	Cd99l2	CD99 antigen-like 2	171486
1377	0.000277	0.00346	0.0021645	127.25	43.49	2.92596	A_55_P2095271	Info	ref	Pkn3	protein kinase N3	263803
2261	0.0011775	0.00895	0.0064935	254.33	86.94	2.92535	A_55_P2159830	Info	ref	Yaf2	YY1 associated factor 2	67057
1971	0.0007655	0.00668	0.004329	133.51	45.64	2.92528	A_55_P2067563	Info		A_55_P2067563
3192	0.0034685	0.0187	0.0108225	74.34	25.43	2.92332	A_52_P320261	Info	ref	Cpa2	carboxypeptidase A2, pancreatic	232680
2887	0.0025126	0.015	0.0064935	57.65	19.73	2.92195	A_51_P180974	Info	ref	Cavin3
276	6.7e-06	0.000414	0.0021645	783.56	268.26	2.9209	A_51_P286946	Info	ref	Lhpp	phospholysine phosphohistidine inorganic pyrophosphate phosphatase	76429
2118	0.0009517	0.00772	0.004329	3549.05	1216.9	2.91647	A_55_P2107477	Info	ref	Rab5c	RAB5C, member RAS oncogene family	19345
3139	0.0032964	0.0181	0.0108225	899.62	309.07	2.91073	A_51_P330369	Info	ref	Ssx2ip	synovial sarcoma, X breakpoint 2 interacting protein	99167
2361	0.0013236	0.00964	0.0064935	112.39	38.62	2.91015	A_55_P2102515	Info	ref	Daam1
367	1.22e-05	0.000571	0.0021645	8657.99	2979.97	2.9054	A_55_P2035981	Info	ref	Mindy1
2845	0.0024068	0.0145	0.008658	1099.37	378.47	2.90477	A_55_P2010048	Info	BB667085	2810416G20Rik
2220	0.00111	0.0086	0.008658	26578.9	9155.26	2.90313	A_55_P2091691	Info	ref	Nudt3	nudix (nucleotide diphosphate linked moiety X)-type motif 3	56409
986	0.0001168	0.00204	0.0021645	148.75	51.31	2.89905	A_55_P2048378	Info	ref	Zfp975
2556	0.0017313	0.0116	0.0108225	565.46	195.1	2.89831	A_51_P288138	Info	ref	Fpr2	formyl peptide receptor 2	14289
2323	0.0012751	0.00944	0.0064935	4171.75	1441.26	2.89452	A_55_P1982817	Info		A_55_P1982817
413	1.56e-05	0.000649	0.0021645	1702.88	588.67	2.89276	A_55_P2075140	Info	ref	Sirt3	sirtuin 3	64384
3514	0.0048282	0.0236	0.0108225	190.63	65.99	2.88877	A_66_P122377	Info	ref	Cd84	CD84 antigen	12523
1560	0.0003946	0.00435	0.0021645	258.45	89.64	2.8832	A_55_P2011887	Info	ref	Kif13a	kinesin family member 13A	16553
3397	0.004307	0.0218	0.012987	477.87	165.92	2.88012	A_52_P667477	Info	ref	Fyco1	FYVE and coiled-coil domain containing 1	17281
991	0.0001181	0.00205	0.0021645	23283.4	8092.6	2.87712	A_55_P2018091	Info		A_55_P2018091
982	0.0001163	0.00203	0.0021645	512.61	178.39	2.87354	A_52_P380369	Info	tc	TC1651122
2795	0.0023002	0.0141	0.0108225	3391.62	1181.42	2.8708	A_55_P2056973	Info	ref	Treml2	triggering receptor expressed on myeloid cells-like 2	328833
1306	0.0002398	0.00316	0.0021645	222.08	77.4	2.86925	A_55_P2120469	Info	ref	Armc2
2287	0.0012274	0.00922	0.0064935	306.9	106.98	2.86876	A_55_P2109382	Info	ref	Adora2a	adenosine A2a receptor	11540
592	3.55e-05	0.00103	0.0021645	1646.71	574.35	2.86708	A_55_P2112302	Info		A_55_P2112302
2963	0.0027314	0.0158	0.008658	12081.4	4213.91	2.86702	A_55_P1964628	Info	ref	LOC102633627	tropomyosin alpha-4 chain pseudogene	102633627
1909	0.0007022	0.00632	0.0021645	621.53	216.96	2.86472	A_52_P363216	Info	ref	Gcnt2	glucosaminyl (N-acetyl) transferase 2, I-branching enzyme	14538
1893	0.0006745	0.00613	0.004329	870.1	303.73	2.86472	A_52_P191975	Info	ref	Rtn3	reticulon 3	20168
2538	0.0016964	0.0115	0.0064935	465.24	162.56	2.86196	A_52_P233441	Info	ref	Gata2	GATA binding protein 2	14461
429	1.7e-05	0.00068	0.0021645	462.7	161.68	2.86183	A_52_P223809	Info	ref	Dhx58	DEXH (Asp-Glu-X-His) box polypeptide 58	80861
2109	0.0009426	0.00768	0.004329	119.93	41.91	2.86161	A_55_P2008936	Info	ref	Slc2a9	solute carrier family 2 (facilitated glucose transporter), member 9	117591
1744	0.0005381	0.0053	0.004329	712.66	249.12	2.86071	A_51_P273684	Info	ref	Gbe1	glucan (1,4-alpha-), branching enzyme 1	74185
740	5.34e-05	0.00124	0.0021645	1766.73	620.56	2.84699	A_55_P2137611	Info	ref	Irgm2	immunity-related GTPase family M member 2	54396
2123	0.0009587	0.00776	0.004329	228.65	80.52	2.83967	A_55_P2055587	Info	ref	Enpp4	ectonucleotide pyrophosphatase/phosphodiesterase 4	224794
1680	0.0004949	0.00506	0.004329	637.42	224.85	2.83487	A_51_P120093	Info	ref	Snx10	sorting nexin 10	71982
3264	0.0037635	0.0198	0.004329	120.42	42.53	2.83141	A_51_P320444	Info	ref	Rock2	Rho-associated coiled-coil containing protein kinase 2	19878
2453	0.0015325	0.0107	0.008658	14314	5062.8	2.82729	A_52_P407871	Info	ref	Lsm12	LSM12 homolog (S. cerevisiae)	268490
496	2.29e-05	0.000794	0.0021645	48398.7	17141.7	2.82345	A_55_P1966843	Info	ref	Gm12070	predicted gene 12070	654472
2235	0.0011242	0.00865	0.0064935	7381.99	2616.02	2.82184	A_51_P243914	Info	ref	Skap2	src family associated phosphoprotein 2	54353
3305	0.0039191	0.0204	0.0064935	53.3	18.93	2.81564	A_55_P2173333	Info	ens	Plcb4	phospholipase C, beta 4	18798
3474	0.0046744	0.0231	0.012987	1043.41	370.76	2.81425	A_52_P315976	Info	ref	Tpm2	tropomyosin 2, beta	22004
3031	0.0029481	0.0167	0.0064935	22.65	8.05	2.81366	A_51_P490924	Info	ref	Hapln4	hyaluronan and proteoglycan link protein 4	330790
1863	0.0006423	0.00592	0.004329	9923.35	3531.37	2.81006	A_66_P113487	Info	ref	Pacsin2	protein kinase C and casein kinase substrate in neurons 2	23970
2624	0.0018742	0.0123	0.0064935	587.58	209.36	2.80655	A_52_P683306	Info	ref	Fam13b	family with sequence similarity 13, member B	225358
2735	0.0021665	0.0136	0.0064935	930.87	331.75	2.80594	A_55_P2036180	Info	ref	Mcf2l	mcf.2 transforming sequence-like	17207
1280	0.000227	0.00305	0.0021645	327.42	116.75	2.80445	A_55_P2086885	Info	ref	Slc45a4	solute carrier family 45, member 4	106068
1885	0.0006655	0.00607	0.0064935	135.1	48.19	2.80349	A_55_P2070976	Info	ens	ENSMUST00000118343
3051	0.0030137	0.017	0.0064935	19.02	6.79	2.80118	A_55_P1965363	Info	ref	Serpinb6e
1353	0.0002609	0.00331	0.004329	944.23	338.22	2.79176	A_52_P379337	Info	ref	Rtn4	reticulon 4	68585
1522	0.0003672	0.00415	0.004329	610.2	218.63	2.79102	A_55_P2069597	Info	ref	Tspan17	tetraspanin 17	74257
2884	0.0025064	0.0149	0.008658	790.97	284.28	2.78236	A_52_P400999	Info	ref	Arhgap31	Rho GTPase activating protein 31	12549
313	8.6e-06	0.000472	0.0021645	28800.7	10369.2	2.77754	A_51_P405476	Info	ref	Fcer1g	Fc receptor, IgE, high affinity I, gamma polypeptide	14127
2237	0.0011318	0.0087	0.004329	115.23	41.5	2.77663	A_55_P2069969	Info	ref	Gm10639	predicted gene 10639	100042314
970	0.0001117	0.00198	0.0021645	665.96	239.93	2.77564	A_51_P312485	Info	ref	Fpr1	formyl peptide receptor 1	14293
1191	0.0001907	0.00275	0.004329	3983.72	1437.04	2.77217	A_55_P1980262	Info	ref	Cxx1b	CAAX box 1B	553127
1675	0.0004892	0.00502	0.004329	8462.99	3053.11	2.77192	A_55_P2027999	Info	ref	Hk1	hexokinase 1	15275
975	0.000114	0.00201	0.0021645	113.02	40.79	2.77078	A_55_P2041868	Info	ref	Ptafr	platelet-activating factor receptor	19204
424	1.66e-05	0.000673	0.0021645	24963.4	9046.64	2.75941	A_55_P2002632	Info	ref	Rap1b
1043	0.0001359	0.00224	0.0021645	1626.17	589.82	2.75706	A_52_P214612	Info	ens	Cflar	CASP8 and FADD-like apoptosis regulator	12633
3539	0.0049481	0.024	0.008658	71.94	26.13	2.75316	A_52_P383217	Info	nap	NAP030950-1
701	4.84e-05	0.00119	0.0021645	3284.88	1193.36	2.75263	A_55_P1960238	Info	ref	Slc2a6	solute carrier family 2 (facilitated glucose transporter), member 6	227659
1904	0.0006928	0.00625	0.0064935	384.8	139.81	2.75231	A_55_P2361647	Info	ref	4831440E17Rik	RIKEN cDNA 4831440E17 gene	320965
1041	0.0001353	0.00223	0.0021645	164.32	59.8	2.74783	A_51_P265374	Info	ref	Vnn3	vanin 3	26464
1562	0.0003951	0.00435	0.0021645	125.91	45.89	2.74374	A_55_P2108845	Info	ref	Gm7160	predicted gene 7160	635504
1692	0.0005013	0.00509	0.004329	437.63	159.55	2.7429	A_51_P308681	Info	ref	Mcur1	mitochondrial calcium uniporter regulator 1	76137
1952	0.0007454	0.00656	0.004329	155.83	56.92	2.7377	A_55_P1995572	Info	ref	Meis1	Meis homeobox 1	17268
616	3.85e-05	0.00107	0.0021645	50955.2	18647.4	2.73256	A_55_P2186027	Info	ref	Gapdh
3077	0.0030919	0.0173	0.008658	4560.65	1670.32	2.7304	A_55_P2077635	Info	ens	ENSMUST00000168753
2659	0.0019621	0.0127	0.0064935	229.64	84.31	2.72376	A_52_P302463	Info	ref	Arl5a	ADP-ribosylation factor-like 5A	75423
2641	0.0019138	0.0125	0.008658	244.28	89.74	2.72209	A_51_P340829	Info	ref	AA986860
1433	0.0003125	0.00375	0.004329	1793.88	659.47	2.72018	A_52_P518808	Info	ens	ENSMUST00000134929
1761	0.0005518	0.00539	0.004329	2071.78	763.3	2.71424	A_55_P2099019	Info	ref	Micu1	mitochondrial calcium uptake 1	216001
1495	0.0003519	0.00405	0.0021645	628.78	231.7	2.71377	A_51_P312121	Info	ref	Xdh	xanthine dehydrogenase	22436
2185	0.0010604	0.00834	0.004329	145.9	53.83	2.71038	A_55_P2186540	Info	ref	Gm32296	predicted gene, 32296	102634795
773	6.2e-05	0.00138	0.0021645	258.92	95.61	2.70808	A_51_P234864	Info	ref	Sfxn5	sideroflexin 5	94282
2307	0.0012601	0.00939	0.004329	4321.49	1596.1	2.70753	A_55_P1979708	Info	ref	Ubap1	ubiquitin-associated protein 1	67123
742	5.38e-05	0.00125	0.0021645	841.44	311.83	2.69839	A_52_P253915	Info	ref	Cds2
543	2.78e-05	0.00088	0.0021645	447.24	165.77	2.69795	A_55_P2062213	Info	ref	Tmem41a	transmembrane protein 41a	66664
2244	0.001141	0.00874	0.004329	1286.78	477.52	2.69471	A_52_P190973	Info	ref	Vcl	vinculin	22330
2709	0.0020771	0.0132	0.012987	3335.1	1240.73	2.68801	A_55_P2148688	Info	ens	Nipal3	NIPA-like domain containing 3	74552
2685	0.0020255	0.013	0.0064935	1393.34	518.79	2.68575	A_55_P1961873	Info	ref	Akt3	thymoma viral proto-oncogene 3	23797
2076	0.0009018	0.00747	0.0064935	3814.2	1421.72	2.68281	A_55_P2046852	Info	ref	Gata1	GATA binding protein 1	14460
1501	0.0003541	0.00405	0.004329	1707.28	636.59	2.68191	A_55_P1994175	Info	ref	Ppil3	peptidylprolyl isomerase (cyclophilin)-like 3	70225
3122	0.003236	0.0178	0.008658	11566.3	4313.22	2.6816	A_55_P2139473	Info	ref	Ilk	integrin linked kinase	16202
3152	0.0033508	0.0183	0.008658	553.97	206.83	2.67838	A_55_P2030568	Info	ref	Ifit1bl2
2210	0.0010967	0.00853	0.0108225	523.04	195.38	2.67704	A_55_P1959606	Info	ref	Tom1l1	target of myb1-like 1 (chicken)	71943
3304	0.0039118	0.0204	0.0108225	751.39	280.8	2.67589	A_51_P208240	Info	ref	Tnfsf14	tumor necrosis factor (ligand) superfamily, member 14	50930
3033	0.0029537	0.0167	0.0064935	57.13	21.37	2.67337	A_55_P2007738	Info	ref	Mir22hg	Mir22 host gene (non-protein coding)	100042498
2712	0.002088	0.0132	0.0064935	389.26	145.71	2.67147	A_51_P256066	Info	ref	Tiam2	T cell lymphoma invasion and metastasis 2	24001
1422	0.0003034	0.00367	0.0021645	176.64	66.2	2.66828	A_51_P415220	Info	ref	Zmat3	zinc finger matrin type 3	22401
2827	0.0023639	0.0144	0.012987	9567.61	3585.84	2.66816	A_52_P576442	Info	ref	Dap
65	3e-07	7.7e-05	0.0021645	175759	65920.4	2.66624	A_51_P441426	Info	ref	Pf4	platelet factor 4	56744
191	3e-06	0.00027	0.0021645	971.87	364.69	2.66492	A_66_P119999	Info	ref	Atg7	autophagy related 7	74244
2449	0.0015274	0.0107	0.008658	300.77	112.89	2.66427	A_55_P1988481	Info		A_55_P1988481
987	0.000117	0.00204	0.0021645	48523.3	18213.9	2.66408	A_55_P2001510	Info	LF201720	LF201720
1973	0.0007668	0.00668	0.0064935	769.41	288.93	2.66296	A_51_P248666	Info	ref	Cd274	CD274 antigen	60533
1538	0.000375	0.00419	0.0021645	14.18	5.33	2.66041	A_55_P2012960	Info	ref	Gpx7	glutathione peroxidase 7	67305
1736	0.0005327	0.00527	0.004329	56.42	21.23	2.65756	A_66_P106760	Info	ref	Adam32
1804	0.0005936	0.00565	0.004329	2870.89	1080.41	2.65722	A_52_P240542	Info	ref	Id2	inhibitor of DNA binding 2	15902
1031	0.000133	0.00222	0.0021645	1921.05	723.28	2.65603	A_55_P1975843	Info		A_55_P1975843
406	1.54e-05	0.000644	0.0021645	1453.2	547.27	2.65536	A_55_P2154307	Info	ref	Peak1	pseudopodium-enriched atypical kinase 1	244895
2065	0.0008832	0.00735	0.0064935	9847.45	3716.1	2.64994	A_55_P2085295	Info	ref	Inf2
407	1.54e-05	0.000644	0.0021645	3108.36	1173.28	2.64929	A_55_P2041723	Info	ref	Mid1ip1	Mid1 interacting protein 1 (gastrulation specific G12-like (zebrafish))	68041
88	6e-07	0.000111	0.0021645	60768.2	22938.4	2.64919	A_55_P2069306	Info	ref	Ptpn18	protein tyrosine phosphatase, non-receptor type 18	19253
2978	0.0027758	0.016	0.008658	6959.23	2627.89	2.64822	A_51_P507801	Info	ref	F13a1	coagulation factor XIII, A1 subunit	74145
2116	0.0009517	0.00772	0.0064935	224.43	84.82	2.64596	A_51_P470715	Info	ref	Cish	cytokine inducible SH2-containing protein	12700
1012	0.0001265	0.00215	0.0021645	301.31	113.89	2.64562	A_55_P1970763	Info	ref	Pilrb2	paired immunoglobin-like type 2 receptor beta 2	545812
785	6.44e-05	0.00141	0.0021645	1323.04	500.53	2.64328	A_55_P1966209	Info	ref	Fez2	fasciculation and elongation protein zeta 2 (zygin II)	225020
2995	0.0028586	0.0164	0.0064935	1107.24	419.13	2.64176	A_51_P519251	Info	ref	Nupr1	nuclear protein transcription regulator 1	56312
1001	0.0001222	0.0021	0.004329	591	224.02	2.63816	A_55_P2079713	Info	ref	Gramd1c	GRAM domain containing 1C	207798
3548	0.0049931	0.0242	0.0108225	233.01	88.36	2.63705	A_55_P1982454	Info	ref	Eps8	epidermal growth factor receptor pathway substrate 8	13860
1227	0.0002073	0.0029	0.0021645	52493.2	19906.5	2.63699	A_55_P2106424	Info	ens	ENSMUST00000181173
3440	0.0045101	0.0225	0.0108225	87.64	33.26	2.635	A_51_P134812	Info	ref	Chac1	ChaC, cation transport regulator 1	69065
2549	0.001715	0.0116	0.0064935	202.81	76.97	2.63492	A_55_P2053181	Info	ref	Nefh
603	3.68e-05	0.00105	0.0021645	9220.25	3510.62	2.62639	A_51_P401668	Info	ref	Laptm5	lysosomal-associated protein transmembrane 5	16792
639	4.17e-05	0.00112	0.0021645	517.54	197.1	2.62577	A_52_P186937	Info	ref	Cmpk2	cytidine monophosphate (UMP-CMP) kinase 2, mitochondrial	22169
3178	0.0034273	0.0185	0.012987	15.28	5.83	2.62093	A_55_P1959863	Info	ref	Gm31035	predicted gene, 31035	102633131
3506	0.0047902	0.0235	0.0151515	312.35	119.19	2.62061	A_55_P2109564	Info	ref	AI504432
2392	0.0013972	0.01	0.0108225	13869.8	5300.02	2.61693	A_55_P2143219	Info	ref	Rasgrp2	RAS, guanyl releasing protein 2	19395
3512	0.0048215	0.0236	0.0064935	828.93	316.99	2.615	A_51_P276943	Info	ref	Gpc1	glypican 1	14733
3432	0.0044632	0.0224	0.0064935	332.61	127.29	2.61301	A_52_P625171	Info	ref	Asph	aspartate-beta-hydroxylase	65973
1247	0.0002142	0.00295	0.0021645	1041.04	398.54	2.61213	A_55_P2046348	Info	ref	Itpripl2	inositol 1,4,5-triphosphate receptor interacting protein-like 2	319622
3354	0.0041199	0.0211	0.008658	657.37	252.19	2.60665	A_52_P408757	Info	ref	Fcgr3	Fc receptor, IgG, low affinity III	14131
3078	0.0030931	0.0173	0.008658	54.24	20.81	2.60644	A_55_P2094474	Info	ref	Zeb2os	zinc finger E-box binding homeobox 2, opposite strand	433424
2139	0.0009809	0.00788	0.004329	1382.94	530.59	2.60642	A_66_P129730	Info	ref	Pdia3	protein disulfide isomerase associated 3	14827
1177	0.0001857	0.00271	0.0021645	1748.28	671.1	2.6051	A_55_P2110758	Info	ref	B430306N03Rik	RIKEN cDNA B430306N03 gene	320148
3345	0.0040913	0.021	0.012987	7830.65	3005.99	2.60502	A_55_P2066096	Info	ref	Zfand3	zinc finger, AN1-type domain 3	21769
3399	0.004308	0.0218	0.008658	879.5	337.99	2.60215	A_51_P459350	Info	ref	Dstn	destrin	56431
1200	0.0001936	0.00277	0.0021645	929.94	357.57	2.60072	A_51_P365019	Info	ref	Gclc	glutamate-cysteine ligase, catalytic subunit	14629
3005	0.0028856	0.0165	0.012987	242.66	93.5	2.59529	A_51_P243134	Info	ref	Adcy6	adenylate cyclase 6	11512
2409	0.0014366	0.0103	0.008658	2260.58	871.33	2.5944	A_55_P2042655	Info	ref	Nbdy
2837	0.00238	0.0144	0.004329	61.58	23.75	2.59284	A_55_P1972772	Info	ref	Gsg1	germ cell-specific gene 1	14840
886	8.76e-05	0.0017	0.0021645	5153.91	2006.14	2.56907	A_51_P312437	Info	ref	Dhrs7	dehydrogenase/reductase (SDR family) member 7	66375
174	2.3e-06	0.000225	0.0021645	25151.1	9792.94	2.56829	A_55_P2033255	Info	ens	Prdx5	peroxiredoxin 5	54683
1249	0.0002151	0.00296	0.0021645	4966.19	1935.34	2.56606	A_55_P2092826	Info	ref	Anxa1	annexin A1	16952
1541	0.000378	0.00422	0.004329	10007.8	3903.49	2.56381	A_51_P436727	Info	ref	Arrb1
107	9e-07	0.000133	0.0021645	25997.5	10160	2.55881	A_51_P335900	Info	ref	Cox5a	cytochrome c oxidase subunit Va	12858
3143	0.0033183	0.0181	0.012987	14033.3	5484.89	2.55854	A_55_P2130448	Info		A_55_P2130448
1757	0.0005494	0.00538	0.004329	255.39	99.86	2.55748	A_52_P48777	Info	ref	Copg2	coatomer protein complex, subunit gamma 2	54160
921	9.72e-05	0.00181	0.0021645	222.82	87.17	2.55615	A_51_P229676	Info	ref	Plscr1
1064	0.0001408	0.00227	0.0021645	335.45	131.33	2.55425	A_51_P415688	Info	ref	Gng12	guanine nucleotide binding protein (G protein), gamma 12	14701
924	9.76e-05	0.00182	0.0021645	2073.58	812.12	2.55329	A_55_P1999102	Info	ref	Pi16	peptidase inhibitor 16	74116
1080	0.0001464	0.00233	0.0021645	1994.55	781.56	2.55201	A_55_P2000224	Info	ref	Cd63	CD63 antigen	12512
504	2.39e-05	0.000814	0.0021645	79046.4	31005.4	2.54944	A_51_P129012	Info	ref	B2m	beta-2 microglobulin	12010
928	9.89e-05	0.00183	0.0021645	45961.4	18037.2	2.54814	A_55_P2106956	Info	ref	Gm5523	predicted pseudogene 5523	433273
3213	0.0035376	0.0189	0.0064935	1710.65	671.51	2.54747	A_55_P1991600	Info	ref	Aplp2	amyloid beta (A4) precursor-like protein 2	11804
1899	0.0006826	0.00618	0.004329	1056.63	414.94	2.54646	A_55_P1986341	Info	ref	Gm4956	predicted gene 4956	241041
3125	0.0032416	0.0178	0.008658	3988.86	1568.67	2.54283	A_55_P2047852	Info	ref	Clcn3	chloride channel 3	12725
1927	0.0007174	0.0064	0.0021645	210.12	82.81	2.53737	A_51_P254646	Info	ref	Jdp2	Jun dimerization protein 2	81703
256	5.8e-06	0.000389	0.0021645	979.77	387.43	2.5289	A_55_P2157200	Info	LF194175	LF194175
2604	0.0018308	0.0121	0.0108225	6216.27	2461.32	2.52558	A_55_P1958200	Info	ref	P2rx1	purinergic receptor P2X, ligand-gated ion channel, 1	18436
1609	0.000432	0.00462	0.0021645	948.44	375.7	2.52446	A_51_P201721	Info	ref	Crtap	cartilage associated protein	56693
2883	0.0024977	0.0149	0.0064935	147.29	58.44	2.52036	A_51_P112734	Info	ref	Slc7a8	solute carrier family 7 (cationic amino acid transporter, y+ system), member 8	50934
1630	0.0004475	0.00472	0.004329	691.33	274.38	2.51961	A_55_P2124543	Info	ref	Gnptg	N-acetylglucosamine-1-phosphotransferase, gamma subunit	214505
3460	0.0046028	0.0229	0.0108225	96.53	38.32	2.51905	A_55_P2000930	Info	ref	Ccnyl1	cyclin Y-like 1	227210
1570	0.0004009	0.00439	0.004329	1730.89	687.67	2.51704	A_52_P87964	Info	ref	Pla2g12a	phospholipase A2, group XIIA	66350
1642	0.0004573	0.00478	0.0064935	141.78	56.33	2.51695	A_51_P514085	Info	ref	Mx2	MX dynamin-like GTPase 2	17858
2056	0.0008709	0.00728	0.0021645	52.83	20.99	2.51691	A_51_P138060	Info	ref	Rnf13	ring finger protein 13	24017
1536	0.0003744	0.00419	0.004329	19586.4	7783.95	2.51626	A_51_P342871	Info	ref	S100a10	S100 calcium binding protein A10 (calpactin)	20194
1201	0.0001943	0.00278	0.0021645	3715.81	1478.58	2.51309	A_55_P1998578	Info	ref	Ifitm2	interferon induced transmembrane protein 2	80876
755	5.81e-05	0.00132	0.0021645	4605.36	1834.06	2.51102	A_51_P370350	Info	ref	Galnt2
2618	0.0018618	0.0122	0.008658	2968.94	1182.7	2.51031	A_51_P162437	Info	ref	Bcr
3116	0.0032024	0.0177	0.0064935	1005.07	400.59	2.50897	A_51_P189361	Info	ref	Osgin1	oxidative stress induced growth inhibitor 1	71839
1093	0.0001522	0.00239	0.004329	1786.83	712.27	2.50864	A_55_P2169445	Info	ref	Mfsd6	major facilitator superfamily domain containing 6	98682
3491	0.0047244	0.0233	0.012987	1269.38	506.62	2.50559	A_51_P211491	Info	ref	Gusb	glucuronidase, beta	110006
1216	0.0002015	0.00285	0.0021645	32943.1	13162.2	2.50286	A_55_P1962084	Info	ens	Hist2h2aa1	histone cluster 2, H2aa1	15267
2297	0.0012489	0.00934	0.0064935	245.61	98.22	2.50061	A_51_P405167	Info	ref	Maf	avian musculoaponeurotic fibrosarcoma (v-maf) AS42 oncogene homolog	17132
1942	0.0007306	0.00647	0.004329	1209.16	483.65	2.50007	A_51_P464023	Info	ref	Chst12	carbohydrate sulfotransferase 12	59031
1317	0.000245	0.00319	0.0021645	2481.3	993.12	2.49849	A_51_P238722	Info	ref	Cd93	CD93 antigen	17064
935	0.0001026	0.00188	0.0021645	60140.9	24126.5	2.49273	A_55_P2028600	Info	ref	Myh9	myosin, heavy polypeptide 9, non-muscle	17886
3355	0.0041272	0.0211	0.0108225	452.67	181.61	2.49254	A_55_P2152605	Info	ref	Spata2
3347	0.0040932	0.021	0.0108225	1715.25	688.32	2.49194	A_55_P2010066	Info	ref	Capn3	calpain 3	12335
233	4.8e-06	0.00035	0.0021645	2799.11	1125.31	2.48741	A_55_P2064043	Info	ref	Cd44	CD44 antigen	12505
1517	0.0003644	0.00413	0.004329	2047.96	826.36	2.47829	A_51_P325856	Info	ref	Mcemp1	mast cell expressed membrane protein 1	69189
1858	0.0006374	0.0059	0.004329	440.75	177.89	2.47765	A_52_P515057	Info	ref	Slc25a24	solute carrier family 25 (mitochondrial carrier, phosphate carrier), member 24	229731
1096	0.0001536	0.00241	0.0021645	1812.86	731.88	2.47699	A_55_P1960311	Info	ref	Dnase1l1
1155	0.0001744	0.0026	0.0021645	248.89	100.74	2.47062	A_55_P1990735	Info	ref	Ift122	intraflagellar transport 122	81896
2975	0.0027725	0.016	0.0021645	225.88	91.71	2.46298	A_55_P2063736	Info	ref	Lilr4b
680	4.64e-05	0.00117	0.0021645	4234.33	1725.45	2.45404	A_55_P1980583	Info	ref	Leprot	leptin receptor overlapping transcript	230514
719	5.04e-05	0.0012	0.0021645	674.91	275.02	2.45404	A_55_P2103115	Info	ref	Tor1aip2	torsin A interacting protein 2	240832
2593	0.0018093	0.012	0.0064935	190.34	77.58	2.45347	A_52_P426740	Info	ref	Rab27a	RAB27A, member RAS oncogene family	11891
771	6.19e-05	0.00138	0.0021645	5198.89	2120.05	2.45225	A_55_P1987201	Info	ref	Capn2	calpain 2	12334
857	7.97e-05	0.0016	0.0021645	2381.63	971.51	2.45147	A_55_P2142146	Info	ref	Glul	glutamate-ammonia ligase (glutamine synthetase)	14645
1918	0.0007088	0.00635	0.0064935	3016.81	1231.11	2.45048	A_55_P2079251	Info	ref	Ap2m1	adaptor-related protein complex 2, mu 1 subunit	11773
2860	0.0024446	0.0147	0.004329	342.16	139.72	2.4489	A_51_P209280	Info	ref	Rab31	RAB31, member RAS oncogene family	106572
1793	0.0005869	0.00563	0.004329	1225.48	501.25	2.44485	A_66_P130582	Info	ref	Ncoa1	nuclear receptor coactivator 1	17977
638	4.16e-05	0.00112	0.0021645	43411.6	17785.2	2.44088	A_55_P2001920	Info	ref	Flna
1895	0.0006789	0.00616	0.004329	1132.49	463.98	2.44082	A_55_P2083654	Info	ref	Prmt2
3085	0.0031217	0.0174	0.0064935	68.54	28.09	2.44001	A_55_P1993708	Info	ref	Lrp12	low density lipoprotein-related protein 12	239393
820	7.09e-05	0.00148	0.0021645	945.45	387.68	2.43874	A_55_P1962918	Info	ref	Ifi205
2156	0.0010061	0.00802	0.0064935	552.8	227.04	2.43481	A_52_P141488	Info	ref	Grk5	G protein-coupled receptor kinase 5	14773
2263	0.0011811	0.00897	0.0021645	4684.94	1924.32	2.4346	A_51_P246903	Info	ref	Rps27l	ribosomal protein S27-like	67941
995	0.0001193	0.00206	0.0021645	128.47	52.77	2.43453	A_55_P1982111	Info	ref	Homer1	homer homolog 1 (Drosophila)	26556
1375	0.0002768	0.00346	0.0021645	290.17	119.21	2.43411	A_51_P485260	Info	ref	Rgl1	ral guanine nucleotide dissociation stimulator,-like 1	19731
779	6.27e-05	0.00138	0.0021645	763.15	313.72	2.43258	A_55_P2088014	Info	ref	Cdc42ep4	CDC42 effector protein (Rho GTPase binding) 4	56699
2554	0.0017288	0.0116	0.0064935	833.58	342.91	2.4309	A_55_P2045741	Info	ref	Fyb	FYN binding protein	23880
2452	0.0015318	0.0107	0.004329	222.88	91.75	2.42921	A_55_P2142251	Info	BC015270	Hist2h3c2	histone cluster 2, H3c2	97114
2559	0.0017339	0.0116	0.008658	222.74	91.77	2.42715	A_51_P435321	Info	ref	Ap1s2
1901	0.0006842	0.00619	0.0021645	492.22	203	2.42473	A_55_P1999561	Info	ref	Pram1	PML-RAR alpha-regulated adaptor molecule 1	378460
1053	0.0001385	0.00226	0.0021645	387.48	159.9	2.42326	A_55_P2011084	Info	ens	Trim30b	tripartite motif-containing 30B	244183
2728	0.0021387	0.0135	0.0064935	1339.48	552.81	2.42304	A_51_P418526	Info	ref	Sfxn1	sideroflexin 1	14057
3028	0.0029455	0.0167	0.0064935	154.09	63.6	2.4228	A_52_P99888	Info	ref	Cxcl16	chemokine (C-X-C motif) ligand 16	66102
3502	0.0047708	0.0234	0.0108225	1446.67	598.41	2.41752	A_55_P2145227	Info	ref	Slmap	sarcolemma associated protein	83997
3265	0.0037638	0.0198	0.0108225	149.57	61.94	2.41476	A_55_P2107367	Info	ref	Pbx3	pre B cell leukemia homeobox 3	18516
2489	0.0015894	0.011	0.004329	263.35	109.24	2.41075	A_55_P1970788	Info	ref	C5ar2	complement component 5a receptor 2	319430
320	9.2e-06	0.00049	0.0021645	27942.4	11592.2	2.41045	A_55_P1990919	Info	ref	Msrb1	methionine sulfoxide reductase B1	27361
2378	0.0013587	0.00982	0.0108225	21585.4	8987.08	2.40182	A_55_P2041075	Info	ref	Ccnd3	cyclin D3	12445
447	1.82e-05	0.0007	0.0021645	1688.56	704.95	2.39529	A_51_P248122	Info	ref	Bbc3	BCL2 binding component 3	170770
2429	0.0014798	0.0105	0.0064935	208.68	87.14	2.39477	A_51_P165182	Info	ref	Batf2	basic leucine zipper transcription factor, ATF-like 2	74481
1568	0.0003983	0.00437	0.004329	463.06	193.87	2.38851	A_55_P1973417	Info	ref	Gm15433	predicted pseudogene 15433	100503433
2488	0.001589	0.011	0.004329	368.22	154.19	2.38809	A_55_P2057528	Info	ref	Arl4d	ADP-ribosylation factor-like 4D	80981
2402	0.0014211	0.0102	0.004329	106.07	44.53	2.38199	A_55_P2272007	Info	ref	Lrrfip2	leucine rich repeat (in FLII) interacting protein 2	71268
2212	0.0011003	0.00855	0.004329	529.22	222.27	2.38098	A_51_P464911	Info	ref	Msrb2	methionine sulfoxide reductase B2	76467
3475	0.0046771	0.0231	0.012987	338.54	142.32	2.37872	A_51_P487813	Info	ref	Lxn	latexin	17035
2142	0.0009862	0.00791	0.0021645	1158.18	486.9	2.37868	A_55_P2472435	Info	ref	Gbp3	guanylate binding protein 3	55932
676	4.58e-05	0.00116	0.0021645	4501.15	1894.98	2.3753	A_51_P424499	Info	ref	Txn1	thioredoxin 1	22166
1749	0.000543	0.00534	0.004329	294.52	124.43	2.36695	A_51_P476601	Info	ref	Ly96	lymphocyte antigen 96	17087
3434	0.0044694	0.0224	0.004329	444.84	188.11	2.36479	A_55_P2033530	Info	ref	Gm6981	predicted pseudogene 6981	629557
2570	0.001759	0.0118	0.004329	159.47	67.46	2.36392	A_52_P596541	Info	ref	Kdelr1	KDEL (Lys-Asp-Glu-Leu) endoplasmic reticulum protein retention receptor 1	68137
2823	0.0023556	0.0143	0.0064935	64.54	27.33	2.36151	A_51_P384113	Info	ref	Acad12	acyl-Coenzyme A dehydrogenase family, member 12	338350
1688	0.0005001	0.00509	0.0021645	245.49	104.09	2.35844	A_55_P2030284	Info	ref	Trem1	triggering receptor expressed on myeloid cells 1	58217
3493	0.0047312	0.0233	0.008658	46.63	19.82	2.35267	A_66_P100586	Info	AK042039	4930599N23Rik	RIKEN cDNA 4930599N23 gene	75379
142	1.5e-06	0.000179	0.0021645	2219.31	945.56	2.34709	A_55_P2137406	Info	ref	Bax	BCL2-associated X protein	12028
2397	0.0014149	0.0101	0.004329	226.4	96.53	2.34538	A_55_P1981664	Info	ref	Sep8	septin 8	20362
1748	0.0005412	0.00532	0.0021645	264.35	112.74	2.34478	A_52_P586004	Info	ref	Hk3	hexokinase 3	212032
1703	0.0005072	0.00512	0.004329	2759.31	1177.7	2.34297	A_55_P2144110	Info	ref	Mink1	misshapen-like kinase 1 (zebrafish)	50932
2314	0.0012667	0.00941	0.0064935	1381.6	590.22	2.34082	A_51_P186476	Info	ref	Slc11a1	solute carrier family 11 (proton-coupled divalent metal ion transporters), member 1	18173
1208	0.0001977	0.00281	0.0021645	568.86	243.22	2.33887	A_55_P2035320	Info	ref	Nfil3	nuclear factor, interleukin 3, regulated	18030
1095	0.0001533	0.00241	0.0021645	231.52	99.1	2.33623	A_51_P464981	Info	ref	Map1lc3a	microtubule-associated protein 1 light chain 3 alpha	66734
1569	0.0004001	0.00438	0.004329	16.72	7.16	2.3352	A_52_P293299	Info	ref	0610010F05Rik	RIKEN cDNA 0610010F05 gene	71675
649	4.34e-05	0.00115	0.0021645	340.65	146.06	2.33226	A_52_P467389	Info	ref	Slc15a3	solute carrier family 15, member 3	65221
2914	0.0025913	0.0153	0.0064935	75.58	32.42	2.33128	A_52_P291971	Info	ref	Stau2	staufen (RNA binding protein) homolog 2 (Drosophila)	29819
518	2.49e-05	0.000826	0.0021645	965.82	414.61	2.32947	A_51_P203182	Info	ref	Apobr	apolipoprotein B receptor	171504
566	3.22e-05	0.000978	0.0021645	727.31	312.36	2.32844	A_52_P220879	Info	ref	Tgm2	transglutaminase 2, C polypeptide	21817
2299	0.0012497	0.00934	0.008658	14298	6146.51	2.3262	A_55_P2073308	Info	ref	Bin1	bridging integrator 1	30948
3417	0.0043929	0.0221	0.0151515	14496.1	6254.94	2.31754	A_51_P513254	Info	ref	Rac1	RAS-related C3 botulinum substrate 1	19353
2433	0.0014892	0.0105	0.004329	420.2	181.79	2.31146	A_65_P06446	Info	ref	Tfrc	transferrin receptor	22042
1378	0.0002779	0.00347	0.0021645	1224.47	530.47	2.30827	A_55_P2386236	Info	ref	Ceacam2	carcinoembryonic antigen-related cell adhesion molecule 2	26367
1335	0.0002523	0.00325	0.0021645	414.01	179.4	2.30775	A_65_P05238	Info	ref	Knop1	lysine rich nucleolar protein 1	66356
3047	0.0029934	0.0169	0.0064935	1641.98	711.55	2.30761	A_52_P654437	Info	ens	ENSMUST00000122262
1794	0.0005872	0.00563	0.0021645	26805.5	11626.2	2.3056	A_55_P2091245	Info	LF196241	LF196241
2164	0.0010243	0.00814	0.0064935	2480.13	1076.55	2.30378	A_55_P2076631	Info	ref	Gypc
3357	0.0041286	0.0211	0.008658	598.37	260.52	2.29683	A_55_P2069217	Info	ref	Prr13	proline rich 13	66151
3454	0.0045643	0.0227	0.0108225	1334.3	581.06	2.29632	A_55_P2088145	Info	nap	NAP095950-001
613	3.82e-05	0.00107	0.0021645	37795.5	16471.8	2.29455	A_55_P2090209	Info	ref	Tpm3	tropomyosin 3, gamma	59069
1318	0.000245	0.00319	0.0021645	690.21	301.08	2.29245	A_51_P108108	Info	ref	Lrrc25	leucine rich repeat containing 25	211228
2878	0.002486	0.0148	0.0108225	10291.4	4494.83	2.28961	A_55_P2026233	Info	ref	Uba7	ubiquitin-like modifier activating enzyme 7	74153
2966	0.0027417	0.0159	0.004329	209.94	91.82	2.28643	A_51_P111164	Info	ref	Rnd1	Rho family GTPase 1	223881
1430	0.0003101	0.00373	0.0021645	850.5	372.4	2.28383	A_55_P2033420	Info	ref	Sppl2a	signal peptide peptidase like 2A	66552
1468	0.0003323	0.00389	0.0021645	1254.09	549.17	2.28361	A_55_P2070079	Info	ref	Lgals9	lectin, galactose binding, soluble 9	16859
1589	0.0004123	0.00446	0.004329	27503.4	12067.3	2.27917	A_55_P2068812	Info	AK203298	Pkm	pyruvate kinase, muscle	18746
3504	0.0047721	0.0234	0.008658	575.51	252.62	2.27816	A_52_P344290	Info	ref	F2r	coagulation factor II (thrombin) receptor	14062
2900	0.0025608	0.0152	0.008658	13387.5	5880.84	2.27646	A_55_P1961160	Info	nap	NAP092352-001
2154	0.0010015	0.00799	0.0021645	575.91	253.06	2.27578	A_52_P163766	Info	ref	Atp6v0a2	ATPase, H+ transporting, lysosomal V0 subunit A2	21871
2502	0.0016232	0.0112	0.004329	198.11	87.13	2.27373	A_52_P312398	Info	ref	Ssr3	signal sequence receptor, gamma	67437
3179	0.0034321	0.0186	0.0108225	3155.1	1388.55	2.27223	A_55_P2101182	Info	ref	Pcmt1	protein-L-isoaspartate (D-aspartate) O-methyltransferase 1	18537
1413	0.0002989	0.00364	0.0021645	1301.79	573.18	2.27117	A_51_P323620	Info	ref	Thyn1	thymocyte nuclear protein 1	77862
1865	0.0006428	0.00592	0.0064935	7288.78	3211.35	2.26969	A_51_P262208	Info	ref	Itgb2	integrin beta 2	16414
3392	0.0042954	0.0218	0.0151515	9041.63	3984.22	2.26936	A_65_P03728	Info	ref	St3gal1	ST3 beta-galactoside alpha-2,3-sialyltransferase 1	20442
1921	0.0007117	0.00637	0.0064935	702.8	309.73	2.26907	A_52_P88983	Info	ref	Dock5
3128	0.0032593	0.0179	0.0108225	91.77	40.48	2.26705	A_52_P639229	Info	ref	Fgd4	FYVE, RhoGEF and PH domain containing 4	224014
2702	0.0020524	0.0131	0.0064935	320.31	141.44	2.26464	A_51_P272553	Info	ref	Bhlhe40	basic helix-loop-helix family, member e40	20893
1773	0.0005651	0.00548	0.004329	608.48	268.92	2.26268	A_55_P2019601	Info	ref	Csprs	component of Sp100-rs	114564
2305	0.001258	0.00938	0.004329	711.62	315.11	2.25832	A_52_P199633	Info	ref	Trim30d	tripartite motif-containing 30D	209387
2658	0.0019618	0.0127	0.004329	2897.3	1284.48	2.25562	A_52_P375312	Info	ref	Jaml
3329	0.0040459	0.0209	0.0108225	8695.15	3856.55	2.25464	A_55_P1965772	Info	ref	Atp2a3
3100	0.0031666	0.0176	0.004329	4905.58	2178.41	2.25191	A_52_P508089	Info	ref	Psap	prosaposin	19156
2487	0.0015888	0.011	0.004329	487.42	216.76	2.24866	A_52_P394539	Info	ref	Tex2	testis expressed gene 2	21763
2267	0.0011908	0.00903	0.0064935	35679	15868.8	2.24838	A_55_P2025829	Info		A_55_P2025829
2218	0.0011076	0.00858	0.004329	449.44	200.03	2.24686	A_52_P648424	Info	ref	Nedd4	neural precursor cell expressed, developmentally down-regulated 4	17999
2870	0.002469	0.0148	0.0064935	314.91	140.23	2.24567	A_55_P2199118	Info	ref	Bend4	BEN domain containing 4	666938
2552	0.0017282	0.0116	0.0064935	1376.08	613.36	2.24351	A_52_P631499	Info	ref	Exoc6	exocyst complex component 6	107371
2663	0.0019691	0.0127	0.021645	11.08	4.94	2.24291	A_55_P2128714	Info	tc	TC1634068
2281	0.0012146	0.00915	0.0021645	2469.5	1104.27	2.23632	A_55_P1957393	Info	ens	ENSMUST00000182707
1402	0.000293	0.00359	0.0021645	1026.16	459.94	2.23107	A_55_P1993483	Info		A_55_P1993483
2479	0.0015667	0.0109	0.0064935	140.64	63.15	2.22708	A_55_P2007001	Info	ref	Ctnnbip1	catenin beta interacting protein 1	67087
1168	0.0001828	0.00269	0.0021645	2886.57	1296.66	2.22616	A_55_P2076757	Info	ref	Znfx1	zinc finger, NFX1-type containing 1	98999
215	4e-06	0.000319	0.0021645	27205.1	12259.1	2.21918	A_51_P261517	Info	ref	Tyrobp	TYRO protein tyrosine kinase binding protein	22177
2979	0.002781	0.016	0.0108225	6089.72	2747.5	2.21646	A_55_P2011678	Info	ref	Pdzk1ip1	PDZK1 interacting protein 1	67182
99	8e-07	0.000133	0.0021645	261305	117960	2.21519	A_55_P1955656	Info	ref	Ctla2a	cytotoxic T lymphocyte-associated protein 2 alpha	13024
2221	0.0011122	0.00861	0.0064935	726.9	328.51	2.21272	A_55_P2060278	Info	ref	Fam45a	family with sequence similarity 45, member A	67894
2426	0.0014746	0.0104	0.0021645	1613.17	729.67	2.21082	A_51_P465232	Info	ref	Mcfd2	multiple coagulation factor deficiency 2	193813
1711	0.0005142	0.00517	0.0021645	16456.7	7445.77	2.21021	A_55_P2093649	Info	ens	ENSMUST00000182346
2189	0.0010669	0.00838	0.0021645	17332.3	7844.05	2.20961	A_55_P1993629	Info	ens	ENSMUST00000180973
1147	0.0001718	0.00257	0.0021645	757.32	342.9	2.20857	A_55_P2165719	Info	ref	Pcyt1a	phosphate cytidylyltransferase 1, choline, alpha isoform	13026
2608	0.0018455	0.0122	0.004329	62.17	28.19	2.20539	A_55_P2053032	Info	ref	Xkr8	X Kell blood group precursor related family member 8 homolog	381560
3065	0.0030444	0.0171	0.0108225	409.04	185.62	2.20364	A_55_P1965655	Info	ref	Mtmr14	myotubularin related protein 14	97287
2799	0.0023089	0.0142	0.012987	2391.31	1086.54	2.20085	A_66_P136801	Info	ref	Peg13	paternally expressed 13	353342
2190	0.0010675	0.00838	0.004329	300.61	136.62	2.20034	A_55_P1981381	Info	ref	Lamc1
3208	0.0035139	0.0188	0.0064935	8218.5	3735.72	2.19998	A_51_P153053	Info	ref	Smpdl3a	sphingomyelin phosphodiesterase, acid-like 3A	57319
3542	0.004961	0.0241	0.0151515	8448.33	3841.55	2.1992	A_55_P1962801	Info	ref	Max	Max protein	17187
1231	0.0002083	0.00291	0.004329	2056.02	935.36	2.19811	A_52_P127362	Info	ref	Vmp1	vacuole membrane protein 1	75909
2698	0.0020514	0.0131	0.008658	2112.87	961.93	2.19649	A_51_P328652	Info	ref	Acot7	acyl-CoA thioesterase 7	70025
3470	0.0046573	0.0231	0.004329	635.2	289.49	2.1942	A_55_P2033650	Info	ref	Cpt2	carnitine palmitoyltransferase 2	12896
317	8.9e-06	0.000483	0.0021645	1226.9	559.95	2.19109	A_66_P139493	Info	ref	Tmem250-ps
268	6.4e-06	0.000409	0.0021645	54695	24971.2	2.19033	A_55_P1980831	Info	ref	Arpc2	actin related protein 2/3 complex, subunit 2	76709
1550	0.0003865	0.00429	0.004329	1770	809.68	2.18605	A_55_P2119463	Info	ref	Ggh	gamma-glutamyl hydrolase	14590
3521	0.004871	0.0238	0.008658	546.71	250.15	2.18553	A_52_P583973	Info	ref	Lrpap1	low density lipoprotein receptor-related protein associated protein 1	16976
1525	0.0003695	0.00416	0.0021645	1282.04	586.89	2.18446	A_51_P145662	Info	ref	Clec4g	C-type lectin domain family 4, member g	75863
562	3.18e-05	0.000972	0.0021645	3418.07	1568.84	2.17872	A_51_P155313	Info	ref	Gsto1	glutathione S-transferase omega 1	14873
862	8.08e-05	0.00161	0.0021645	2084.34	958.11	2.17547	A_51_P159503	Info	ens	Rnf213
3476	0.0046774	0.0231	0.0151515	1324.83	609.62	2.17321	A_66_P114333	Info	ref	Tlr12	toll-like receptor 12	384059
1326	0.0002498	0.00324	0.0021645	15772.7	7261.9	2.17198	A_55_P2127265	Info	ens	ENSMUST00000182596
1558	0.0003934	0.00434	0.004329	3127.05	1440.49	2.17082	A_55_P1997275	Info	ref	Xpnpep1	X-prolyl aminopeptidase (aminopeptidase P) 1, soluble	170750
2925	0.0026254	0.0154	0.0108225	129.45	59.67	2.16943	A_55_P1988804	Info	ref	Stom	stomatin	13830
1119	0.0001628	0.0025	0.0021645	1537.53	711.16	2.162	A_55_P1959425	Info	ref	Slc16a3	solute carrier family 16 (monocarboxylic acid transporters), member 3	80879
1399	0.0002926	0.00359	0.004329	23302.8	10800.1	2.15765	A_55_P1959703	Info	BC098458	Zfp646	zinc finger protein 646	233905
1330	0.0002512	0.00324	0.0021645	17904	8303.05	2.15631	A_55_P2012406	Info	ens	ENSMUST00000183049
2464	0.0015504	0.0108	0.0064935	1703	789.94	2.15586	A_55_P2133716	Info	ref	Tax1bp3	Tax1 (human T cell leukemia virus type I) binding protein 3	76281
1290	0.0002318	0.00309	0.0021645	17184.8	7976.57	2.1544	A_55_P2106426	Info	ens	ENSMUST00000095320
2354	0.001315	0.0096	0.0064935	946.21	440.21	2.14945	A_52_P555723	Info	ref	Ywhag	tyrosine 3-monooxygenase/tryptophan 5-monooxygenase activation protein, gamma polypeptide	22628
3283	0.0038358	0.0201	0.0064935	308.37	143.84	2.14384	A_51_P503261	Info	ref	Lrrc8c	leucine rich repeat containing 8 family, member C	100604
3089	0.003131	0.0174	0.0108225	1109.85	517.99	2.14261	A_55_P2002723	Info	ref	Inpp5a	inositol polyphosphate-5-phosphatase A	212111
2208	0.0010937	0.00851	0.004329	545.61	254.78	2.14149	A_55_P2096933	Info	ref	Cntln	centlein, centrosomal protein	338349
767	6.05e-05	0.00136	0.0021645	1598.98	748.51	2.13622	A_55_P2047748	Info	ens	Mafg	v-maf musculoaponeurotic fibrosarcoma oncogene family, protein G (avian)	17134
2690	0.0020393	0.013	0.012987	6219.65	2921.64	2.12882	A_51_P252677	Info	ref	Card19
3000	0.0028738	0.0165	0.008658	147.5	69.4	2.12536	A_52_P232580	Info	ref	Dyrk3
352	1.11e-05	0.000542	0.0021645	1105.29	520.14	2.12499	A_55_P2028788	Info	ref	Slc39a11	solute carrier family 39 (metal ion transporter), member 11	69806
391	1.43e-05	0.000629	0.0021645	1035.56	487.77	2.12305	A_55_P2141860	Info	ref	Aen	apoptosis enhancing nuclease	68048
475	2.07e-05	0.000749	0.0021645	21317.3	10050.1	2.1211	A_51_P281089	Info	ref	S100a6	S100 calcium binding protein A6 (calcyclin)	20200
1714	0.0005171	0.00519	0.0021645	244.64	115.4	2.11993	A_51_P314285	Info	ref	Tmem86a	transmembrane protein 86A	67893
2539	0.0016969	0.0115	0.004329	1070.4	505.27	2.11847	A_55_P1984023	Info	ref	Arrb2
2319	0.0012724	0.00943	0.0021645	17664.9	8348.85	2.11585	A_55_P2157992	Info	ens	ENSMUST00000119851
3455	0.0045702	0.0227	0.0108225	5904.92	2794.77	2.11285	A_51_P135340	Info	ref	Panx1	pannexin 1	55991
2990	0.0028326	0.0163	0.004329	257.76	122.09	2.11123	A_55_P2074647	Info	ref	Snap47	synaptosomal-associated protein, 47	67826
1288	0.0002312	0.00309	0.0021645	1191.92	564.59	2.11112	A_51_P196629	Info	ref	Fam102b	family with sequence similarity 102, member B	329739
2790	0.0022955	0.0141	0.004329	319.77	151.56	2.10986	A_55_P2124619	Info	ref	Smurf2	SMAD specific E3 ubiquitin protein ligase 2	66313
2165	0.0010289	0.00817	0.004329	297.32	141.02	2.10835	A_55_P2182497	Info	ref	Maml3	mastermind like 3 (Drosophila)	433586
1285	0.0002289	0.00306	0.0021645	1126.79	534.45	2.10832	A_51_P275454	Info	ref	Trim30a	tripartite motif-containing 30A	20128
1548	0.0003842	0.00427	0.0064935	747.58	354.79	2.10711	A_55_P2058942	Info	ref	Aldh3b1	aldehyde dehydrogenase 3 family, member B1	67689
2784	0.002288	0.0141	0.004329	166.78	79.25	2.10448	A_55_P2105820	Info	ref	Tbc1d31	TBC1 domain family, member 31	210544
1966	0.000761	0.00665	0.0021645	2732.76	1298.7	2.10423	A_51_P446469	Info	ref	Dok2	docking protein 2	13449
1446	0.0003234	0.00384	0.004329	1424.98	678.03	2.10165	A_55_P2029574	Info	ref	Por	P450 (cytochrome) oxidoreductase	18984
3361	0.0041495	0.0212	0.012987	1949.54	927.78	2.1013	A_55_P2025143	Info	ref	Tlk1	tousled-like kinase 1	228012
3034	0.0029557	0.0167	0.008658	12335.1	5875.87	2.09928	A_55_P2066533	Info		A_55_P2066533
3390	0.0042727	0.0217	0.004329	1119.2	533.36	2.0984	A_51_P259902	Info	ref	Arl6ip5	ADP-ribosylation factor-like 6 interacting protein 5	65106
1996	0.0007886	0.00679	0.004329	1725.02	822.3	2.0978	A_51_P127915	Info	ref	Rnasek	ribonuclease, RNase K	52898
2599	0.0018204	0.012	0.0064935	792.08	378.1	2.0949	A_51_P107090	Info	ref	BC031181	cDNA sequence BC031181	407819
2682	0.00202	0.0129	0.004329	618.45	295.22	2.09488	A_55_P1955975	Info	ref	Afg3l2	AFG3-like AAA ATPase 2	69597
957	0.0001088	0.00195	0.0021645	1410	674.17	2.09146	A_55_P2104597	Info	ref	Kctd9	potassium channel tetramerisation domain containing 9	105440
3478	0.0046817	0.0231	0.0108225	77.76	37.29	2.08528	A_55_P1974407	Info	ref	Cdk14	cyclin-dependent kinase 14	18647
1687	0.0004999	0.00509	0.0021645	15060.4	7229.14	2.08329	A_55_P2182077	Info	ens	ENSMUST00000118655
1836	0.0006183	0.00579	0.0064935	50336.7	24164.6	2.08308	A_55_P2181738	Info	ref	Lyz1	lysozyme 1	17110
2619	0.0018657	0.0122	0.004329	2139.91	1029.12	2.07936	A_66_P140307	Info	ens	ENSMUST00000180794
2296	0.0012472	0.00934	0.004329	364.57	175.59	2.07626	A_55_P2091858	Info	ref	Hipk2	homeodomain interacting protein kinase 2	15258
1753	0.0005453	0.00535	0.0021645	14667	7084.17	2.0704	A_55_P2071532	Info	ens	ENSMUST00000180769
1214	0.0001998	0.00283	0.0021645	17190.9	8314.98	2.06746	A_55_P1984283	Info	LF200413	LF200413
3444	0.0045205	0.0226	0.0064935	182.43	88.27	2.06673	A_55_P2130852	Info	LF203289	LF203289
1644	0.0004585	0.00479	0.004329	2470.31	1200.06	2.05849	A_51_P103650	Info	ref	Trim8	tripartite motif-containing 8	93679
3218	0.0035558	0.019	0.012987	11683.4	5699.34	2.04996	A_55_P1979217	Info	ref	Abtb1	ankyrin repeat and BTB (POZ) domain containing 1	80283
1686	0.0004999	0.00509	0.0021645	16571	8086.25	2.04928	A_55_P1995152	Info	ens	ENSMUST00000091897
2731	0.0021551	0.0136	0.0064935	36935.1	18044.6	2.04688	A_51_P494675	Info	ref	Cotl1	coactosin-like 1 (Dictyostelium)	72042
2115	0.0009508	0.00772	0.0064935	190.01	92.86	2.0462	A_55_P2008740	Info	ref	Fcgr1	Fc receptor, IgG, high affinity I	14129
3014	0.0029066	0.0166	0.0064935	383.83	187.78	2.04404	A_52_P311245	Info	ref	Scarb2	scavenger receptor class B, member 2	12492
1505	0.0003557	0.00406	0.004329	873.79	427.58	2.04357	A_55_P2007693	Info	ens	ENSMUST00000222057
2720	0.0021124	0.0134	0.0064935	257.08	125.9	2.04194	A_55_P2137309	Info	ref	Kctd11	potassium channel tetramerisation domain containing 11	216858
890	8.91e-05	0.00172	0.0021645	3325.97	1629.11	2.04159	A_55_P1957459	Info	ref	Lilrb4a
2625	0.0018753	0.0123	0.004329	463.36	227.02	2.04105	A_55_P2072288	Info	ref	Tmem167b	transmembrane protein 167B	67495
2008	0.0008051	0.00689	0.004329	7262.09	3558.45	2.0408	A_55_P2058757	Info	ref	Cap1	CAP, adenylate cyclase-associated protein 1 (yeast)	12331
699	4.84e-05	0.00119	0.0021645	67517.6	33085.5	2.0407	A_55_P2081530	Info	ref	Sh3bgrl3	SH3 domain binding glutamic acid-rich protein-like 3	73723
708	4.92e-05	0.00119	0.0021645	16269.3	7982.28	2.03818	A_55_P2110713	Info	ref	Anxa2	annexin A2	12306
2350	0.0013082	0.00957	0.0021645	168.24	82.59	2.03705	A_55_P2042156	Info	ref	Aatk	apoptosis-associated tyrosine kinase	11302
2000	0.0007922	0.00681	0.0021645	250.74	123.1	2.03688	A_55_P2024155	Info	ref	Zbtb16	zinc finger and BTB domain containing 16	235320
1409	0.0002962	0.00361	0.0021645	841.06	413.07	2.03612	A_55_P2151056	Info	ref	Rarg	retinoic acid receptor, gamma	19411
952	0.0001072	0.00194	0.0021645	655.22	322.11	2.03415	A_55_P1984168	Info	ref	Casp4	caspase 4, apoptosis-related cysteine peptidase	12363
3398	0.0043074	0.0218	0.0108225	187.55	92.21	2.03394	A_66_P100780	Info	ref	Katnbl1	katanin p80 subunit B like 1	72425
3226	0.0036049	0.0192	0.004329	309.33	152.27	2.03146	A_55_P2141876	Info	ref	Ldha	lactate dehydrogenase A	16828
1919	0.0007091	0.00635	0.0021645	376.93	185.66	2.03022	A_52_P683441	Info	ref	Capn5	calpain 5	12337
1891	0.0006693	0.00608	0.0064935	2191.93	1083.91	2.02224	A_51_P487360	Info	ref	Hpcal1	hippocalcin-like 1	53602
1676	0.0004911	0.00504	0.0021645	29672.6	14674.3	2.02207	A_55_P1979341	Info	ref	Cyba	cytochrome b-245, alpha polypeptide	13057
2418	0.0014661	0.0104	0.004329	516.62	255.52	2.02184	A_55_P2051899	Info	ref	Atp2c1
1949	0.0007426	0.00655	0.004329	2087.26	1032.36	2.02183	A_52_P544555	Info	ref	Hsbp1	heat shock factor binding protein 1	68196
2828	0.0023653	0.0144	0.0064935	331.27	163.89	2.02129	A_51_P228193	Info	ref	Ociad1	OCIA domain containing 1	68095
3126	0.0032446	0.0178	0.008658	540.28	267.3	2.02125	A_55_P1996911	Info	ens	Rasa3	RAS p21 protein activator 3	19414
2334	0.0012893	0.0095	0.0064935	6033.74	2992.89	2.01602	A_51_P236175	Info	ref	Rit1	Ras-like without CAAX 1	19769
2051	0.0008604	0.00721	0.004329	1219.25	605.18	2.01469	A_51_P493558	Info	ref	Rnpep	arginyl aminopeptidase (aminopeptidase B)	215615
2903	0.0025676	0.0152	0.0064935	9718.18	4834.7	2.01009	A_55_P2186025	Info	ens	ENSMUST00000117402
3145	0.0033316	0.0182	0.004329	208.72	104.07	2.00557	A_51_P492830	Info	ref	Cenph	centromere protein H	26886
3344	0.0040879	0.021	0.0064935	5655.29	2820.36	2.00517	A_51_P222657	Info	ref	Tspo	translocator protein	12257
3287	0.0038595	0.0202	0.0108225	1552.79	774.65	2.00451	A_51_P268343	Info	ref	Aagab	alpha- and gamma-adaptin binding protein	66939
3117	0.0032178	0.0177	0.0064935	130.51	65.13	2.00384	A_55_P2408355	Info	AK037728	BB166591	expressed sequence BB166591	99458
1081	0.0001471	0.00234	0.0021645	336.3	167.83	2.00381	A_52_P238816	Info	ref	Ppt2	palmitoyl-protein thioesterase 2	54397
3155	0.0033576	0.0183	0.008658	2217.6	1109.09	1.99948	A_55_P2135049	Info	ens	ENSMUST00000182864
816	7e-05	0.00147	0.0021645	1599.8	801.2	1.99675	A_52_P253004	Info	ref	Ralb	v-ral simian leukemia viral oncogene homolog B (ras related)	64143
3249	0.0036934	0.0195	0.004329	7340.2	3679.74	1.99476	A_55_P2167005	Info	ens	ENSMUST00000182678
1813	0.0006011	0.0057	0.0021645	674.64	338.74	1.99162	A_55_P2014337	Info	ref	Bach1	BTB and CNC homology 1	12013
1405	0.000294	0.0036	0.004329	8192.57	4118.29	1.98931	A_55_P2097279	Info	ref	Pirb	paired Ig-like receptor B	18733
1383	0.0002812	0.0035	0.0021645	204.38	102.83	1.98755	A_55_P2042778	Info	ref	Pde5a	phosphodiesterase 5A, cGMP-specific	242202
1965	0.0007581	0.00663	0.0021645	329.7	165.9	1.98734	A_55_P2427685	Info	ref	Agl	amylo-1,6-glucosidase, 4-alpha-glucanotransferase	77559
1581	0.00041	0.00445	0.004329	1451.01	731.58	1.98339	A_52_P563617	Info	ref	Ssbp4	single stranded DNA binding protein 4	76900
3228	0.0036308	0.0193	0.004329	8867.69	4472.7	1.98263	A_55_P1998389	Info		A_55_P1998389
581	3.49e-05	0.00103	0.0021645	20925.3	10557.6	1.98201	A_51_P332201	Info	ref	Cst3	cystatin C	13010
2649	0.0019266	0.0125	0.0064935	558.9	282.03	1.9817	A_55_P2011991	Info	ref	St7	suppression of tumorigenicity 7	64213
1435	0.0003133	0.00375	0.0021645	1784.42	901.79	1.97875	A_52_P355084	Info	ref	Metrnl	meteorin, glial cell differentiation regulator-like	210029
576	3.43e-05	0.00102	0.0021645	326.49	165.02	1.97849	A_66_P116372	Info	ref	Soat2
2732	0.0021552	0.0136	0.0021645	344.07	174.25	1.97458	A_55_P1962937	Info	ref	Trem2	triggering receptor expressed on myeloid cells 2	83433
2436	0.0014961	0.0106	0.004329	912.2	462.43	1.97262	A_55_P2064557	Info	ref	Furin	furin (paired basic amino acid cleaving enzyme)	18550
2907	0.0025741	0.0152	0.0021645	3921.18	1992.82	1.96765	A_51_P341465	Info	ref	Csf2ra	colony stimulating factor 2 receptor, alpha, low-affinity (granulocyte-macrophage)	12982
394	1.46e-05	0.000635	0.0021645	5187.55	2639.65	1.96524	A_51_P450100	Info	ref	1110008F13Rik	RIKEN cDNA 1110008F13 gene	67388
2881	0.0024951	0.0149	0.008658	5157.38	2624.59	1.96502	A_51_P334308	Info	ref	Tspan14	tetraspanin 14	52588
3181	0.0034409	0.0186	0.0151515	153.51	78.13	1.9648	A_55_P2002553	Info	ref	Stx16	syntaxin 16	228960
1991	0.0007853	0.00678	0.0021645	7575.18	3859.93	1.96252	A_55_P1967332	Info	ens	ENSMUST00000117318
1917	0.0007072	0.00634	0.0021645	16637.1	8491.44	1.95928	A_55_P2096657	Info	LF193302	LF193302
2671	0.0019808	0.0127	0.0064935	4504.11	2299.17	1.95902	A_55_P2074206	Info	ref	Dlgap4
3148	0.0033433	0.0183	0.0064935	8809.88	4498	1.95862	A_55_P2076772	Info	ref	Hspa5	heat shock protein 5	14828
3108	0.0031887	0.0176	0.0108225	339.62	173.6	1.95634	A_51_P333349	Info	ref	Tmem120a	transmembrane protein 120A	215210
1513	0.0003626	0.00412	0.004329	31207.6	15954	1.95609	A_55_P2007196	Info	ref	Aldoa	aldolase A, fructose-bisphosphate	11674
2266	0.0011881	0.00901	0.004329	3412.45	1744.96	1.9556	A_51_P394788	Info	ref	Actn4	actinin alpha 4	60595
2648	0.0019265	0.0125	0.0021645	9678.92	4949.37	1.95559	A_55_P2186446	Info	ens	ENSMUST00000182830
2522	0.0016656	0.0114	0.0064935	268.92	137.57	1.95479	A_55_P1969311	Info	ref	Gramd1b	GRAM domain containing 1B	235283
2097	0.0009287	0.00761	0.0021645	11594.1	5932.4	1.95437	A_55_P2062733	Info	ens	ENSMUST00000181461
3240	0.0036772	0.0195	0.0108225	6098.19	3122.1	1.95323	A_55_P2165869	Info	ref	Cebpb	CCAAT/enhancer binding protein (C/EBP), beta	12608
3278	0.0038117	0.02	0.0108225	82.03	42.01	1.95263	A_55_P2084408	Info	ref	Uba1	ubiquitin-like modifier activating enzyme 1	22201
3229	0.0036345	0.0193	0.0021645	11570.4	5926.48	1.95232	A_55_P1992470	Info	ens	ENSMUST00000182954
3352	0.0041086	0.0211	0.0064935	12451.2	6380.85	1.95133	A_55_P1981099	Info	ens	ENSMUST00000106038
2029	0.0008268	0.007	0.004329	2065.46	1059.31	1.94982	A_55_P2038262	Info	ref	Phf11b	PHD finger protein 11B	236451
2801	0.0023115	0.0142	0.008658	9.65	4.95	1.94949	A_55_P2173857	Info	ens	ENSMUST00000191419
1705	0.0005089	0.00513	0.0064935	4129.67	2120.06	1.9479	A_55_P2074536	Info	ref	Ppm1b	protein phosphatase 1B, magnesium dependent, beta isoform	19043
1486	0.0003429	0.00397	0.004329	3201.64	1647.21	1.94367	A_55_P2007510	Info	ref	Pef1	penta-EF hand domain containing 1	67898
2632	0.001892	0.0124	0.008658	4306.78	2217.72	1.94199	A_51_P126177	Info	ref	Map1lc3b	microtubule-associated protein 1 light chain 3 beta	67443
3407	0.0043582	0.022	0.008658	962.16	496.51	1.93785	A_52_P132165	Info	ref	Hsd17b11	hydroxysteroid (17-beta) dehydrogenase 11	114664
2747	0.0021997	0.0138	0.0021645	41.17	21.25	1.93741	A_55_P2164694	Info	LF200274	LF200274
2958	0.0027062	0.0157	0.0064935	418.74	216.41	1.93494	A_55_P1958088	Info	ref	Lyn	Yamaguchi sarcoma viral (v-yes-1) oncogene homolog	17096
1659	0.0004718	0.00489	0.0021645	590.24	305.56	1.93167	A_55_P2173210	Info	ens	ENSMUST00000155076
3241	0.003678	0.0195	0.0064935	5472.23	2838.15	1.9281	A_55_P1979694	Info	ens	ENSMUST00000182394
1150	0.0001727	0.00258	0.0021645	2091.4	1085.07	1.92743	A_52_P192426	Info	ref	Tnfrsf1a	tumor necrosis factor receptor superfamily, member 1a	21937
3018	0.0029194	0.0166	0.0064935	109.35	56.8	1.92518	A_52_P223333	Info	ref	Mib1	mindbomb homolog 1 (Drosophila)	225164
2695	0.0020482	0.0131	0.0064935	240.32	124.94	1.92348	A_55_P2400691	Info	ref	Arhgap21	Rho GTPase activating protein 21	71435
3333	0.0040652	0.021	0.0021645	3394.63	1766.08	1.92213	A_55_P1968108	Info	ens	ENSMUST00000121384
3366	0.0041953	0.0214	0.0064935	10030.3	5229.35	1.91808	A_55_P2037424	Info	ens	ENSMUST00000190835
2043	0.0008399	0.00707	0.0064935	2459.51	1283.17	1.91675	A_55_P1958374	Info		A_55_P1958374
1240	0.0002114	0.00293	0.0021645	3971.03	2073.43	1.9152	A_66_P115453	Info	ref	Coro1c	coronin, actin binding protein 1C	23790
3341	0.0040854	0.021	0.008658	270.46	141.25	1.91476	A_51_P272586	Info	ref	Dym	dymeclin	69190
1143	0.0001703	0.00256	0.0021645	26403	13803.2	1.91282	A_55_P2000548	Info	ref	Cfl1	cofilin 1, non-muscle	12631
3202	0.0035049	0.0188	0.0064935	2223.36	1166.17	1.90655	A_55_P2174743	Info	ref	Akap7
3446	0.0045309	0.0226	0.012987	1096.76	575.45	1.90592	A_55_P2473316	Info	ref	Mapre1	microtubule-associated protein, RP/EB family, member 1	13589
2955	0.0026987	0.0157	0.008658	98623.7	51762.4	1.90532	A_55_P2096257	Info	ref	Myl6	myosin, light polypeptide 6, alkali, smooth muscle and non-muscle	17904
3316	0.0039942	0.0207	0.0021645	2836.64	1490.48	1.90317	A_66_P118307	Info	ens	ENSMUST00000182962
2529	0.0016804	0.0114	0.008658	14308.7	7524.21	1.90168	A_55_P2153291	Info		A_55_P2153291
2458	0.0015405	0.0108	0.0021645	159.41	83.87	1.90068	A_65_P13459	Info	ref	Cd300lb	CD300 antigen like family member B	217304
2011	0.0008075	0.0069	0.0021645	12775.2	6723.51	1.90008	A_55_P2127782	Info		A_55_P2127782
2561	0.0017424	0.0117	0.0021645	1043.84	549.37	1.90007	A_55_P2141699	Info	ref	Rnf149	ring finger protein 149	67702
1549	0.0003862	0.00429	0.0021645	919.92	486.21	1.89202	A_55_P2134862	Info	ref	Cmip	c-Maf inducing protein	74440
2585	0.0017948	0.0119	0.0064935	344.73	182.3	1.891	A_52_P193925	Info	ref	Sulf2	sulfatase 2	72043
3222	0.00358	0.0191	0.004329	3798.93	2011.8	1.88832	A_55_P2093013	Info	ens	ENSMUST00000182021
3189	0.0034612	0.0187	0.0064935	1196.34	633.76	1.88769	A_52_P155554	Info	ref	Cdc42ep2	CDC42 effector protein (Rho GTPase binding) 2	104252
3406	0.0043453	0.0219	0.004329	7078	3754.11	1.8854	A_55_P1997628	Info	nap	NAP065427-1
3093	0.0031446	0.0175	0.0064935	12387	6571.62	1.88492	A_55_P2015337	Info	ens	ENSMUST00000182691
3270	0.0037766	0.0199	0.004329	7290.88	3876.82	1.88063	A_55_P2108689	Info	ens	ENSMUST00000095717
2137	0.0009773	0.00786	0.0021645	13131.3	7003.33	1.87501	A_55_P2048221	Info	ens	ENSMUST00000122068
1320	0.0002453	0.00319	0.0021645	5413.24	2893.14	1.87106	A_55_P1992445	Info	ref	Vdac1	voltage-dependent anion channel 1	22333
2196	0.0010784	0.00844	0.0021645	424.96	227.43	1.86853	A_55_P1980746	Info	ref	Dram2	DNA-damage regulated autophagy modulator 2	67171
3158	0.0033697	0.0183	0.008658	544.83	291.79	1.8672	A_52_P576778	Info	ref	Tmem30a	transmembrane protein 30A	69981
2498	0.0016093	0.0111	0.0021645	3749.84	2011.65	1.86406	A_51_P282667	Info	ref	Hexa	hexosaminidase A	15211
2484	0.0015807	0.0109	0.008658	7465.51	4014.5	1.85964	A_55_P2035138	Info	nap	NAP111315-1
3027	0.0029422	0.0167	0.0108225	4841.76	2610.56	1.85468	A_51_P169745	Info	ref	Tuba1a	tubulin, alpha 1A	22142
373	1.28e-05	0.000588	0.0021645	1675.25	903.94	1.85328	A_55_P1977314	Info	ref	Ulk1	unc-51 like kinase 1	22241
1140	0.0001696	0.00256	0.0021645	768.57	415.59	1.84935	A_51_P224771	Info	ref	Tmem184b	transmembrane protein 184b	223693
2598	0.0018181	0.012	0.004329	639.69	345.99	1.84887	A_55_P2022074	Info	ref	Klf10	Kruppel-like factor 10	21847
1179	0.0001866	0.00272	0.0021645	1967.74	1066.74	1.84463	A_55_P1999349	Info	ref	Nudt4	nudix (nucleoside diphosphate linked moiety X)-type motif 4	71207
1852	0.0006331	0.00588	0.004329	564.06	305.86	1.84418	A_55_P2091494	Info	ref	Tango2	transport and golgi organization 2	27883
2531	0.001683	0.0114	0.004329	124.16	67.5	1.83941	A_52_P160518	Info	ref	Sfmbt1	Scm-like with four mbt domains 1	54650
1243	0.0002119	0.00293	0.0021645	1046.83	570.14	1.83609	A_55_P2015238	Info	ref	Dctn4	dynactin 4	67665
686	4.73e-05	0.00118	0.0021645	4602.4	2508.05	1.83505	A_55_P2069530	Info		A_55_P2069530
3277	0.0038071	0.02	0.0064935	5191.75	2837.1	1.82995	A_52_P542794	Info	ref	2610507B11Rik	RIKEN cDNA 2610507B11 gene	72503
2317	0.0012707	0.00942	0.004329	2663.22	1459.25	1.82506	A_51_P109171	Info	ref	Os9	amplified in osteosarcoma	216440
2595	0.0018166	0.012	0.004329	711.11	390.21	1.82238	A_51_P479043	Info	ref	Nif3l1	Ngg1 interacting factor 3-like 1 (S. pombe)	65102
2455	0.0015363	0.0108	0.008658	1888.5	1036.68	1.82168	A_55_P2098558	Info	ref	Slc39a1
1805	0.000594	0.00565	0.0021645	438.73	241.11	1.81963	A_51_P122582	Info	ref	Daglb	diacylglycerol lipase, beta	231871
1169	0.0001829	0.00269	0.0021645	7751.68	4262.13	1.81873	A_51_P212754	Info	ref	Tgfbi	transforming growth factor, beta induced	21810
2096	0.0009279	0.00761	0.004329	638.47	351.1	1.81848	A_55_P1999785	Info	ens	ENSMUST00000121864
2691	0.0020404	0.013	0.0064935	314.58	173.37	1.8145	A_52_P371135	Info	ref	C130050O18Rik	RIKEN cDNA C130050O18 gene	319772
2616	0.0018597	0.0122	0.0064935	15311	8439.69	1.81417	A_52_P99411	Info	ref	Itm2b	integral membrane protein 2B	16432
2572	0.0017664	0.0118	0.0064935	6782.86	3756.91	1.80544	A_55_P1992455	Info	ref	Vdac3	voltage-dependent anion channel 3	22335
3472	0.0046653	0.0231	0.008658	898.3	497.75	1.80472	A_55_P1952016	Info	ref	R3hdm2	R3H domain containing 2	71750
1507	0.0003562	0.00406	0.0021645	3617.16	2006.02	1.80315	A_51_P330428	Info	ref	Eif4ebp1	eukaryotic translation initiation factor 4E binding protein 1	13685
3522	0.0048771	0.0238	0.004329	15098	8373.65	1.80304	A_55_P2177539	Info	ref	Sod1	superoxide dismutase 1, soluble	20655
3064	0.0030441	0.0171	0.004329	8867.83	4923.53	1.80111	A_55_P2175272	Info	ens	ENSMUST00000182369
2928	0.0026298	0.0154	0.0108225	6597.98	3663.71	1.8009	A_55_P2026400	Info	ref	Capns1	calpain, small subunit 1	12336
1641	0.0004565	0.00478	0.0021645	3308.36	1837.81	1.80016	A_51_P433733	Info	ref	Nucb1	nucleobindin 1	18220
1400	0.0002928	0.00359	0.0021645	2820.91	1567.71	1.79938	A_52_P84096	Info	ref	Pgd
1623	0.0004432	0.00469	0.004329	185726	103253	1.79874	A_55_P2154173	Info	LF192650	LF192650
3045	0.0029902	0.0169	0.008658	115.4	64.18	1.79807	A_55_P2180425	Info	ref	Uqcc1	ubiquinol-cytochrome c reductase complex assembly factor 1	56046
2100	0.0009333	0.00764	0.0021645	396.86	221.03	1.7955	A_55_P2080895	Info	ref	Rab7	RAB7, member RAS oncogene family	19349
2587	0.0017976	0.0119	0.008658	8436.42	4702.77	1.79393	A_55_P2153292	Info	ref	Tubb4b	tubulin, beta 4B class IVB	227613
2113	0.0009476	0.00771	0.0064935	2856.85	1596.88	1.78902	A_55_P1990548	Info	ref	Tbc1d22a	TBC1 domain family, member 22a	223754
753	5.74e-05	0.00131	0.0021645	683.46	382.12	1.7886	A_52_P647906	Info	ens	Gna12	guanine nucleotide binding protein, alpha 12	14673
3193	0.0034834	0.0188	0.0064935	12941.5	7236.53	1.78835	A_55_P2081223	Info	ref	Sptbn1	spectrin beta, non-erythrocytic 1	20742
3457	0.0045768	0.0228	0.012987	514.78	289.82	1.77621	A_55_P1953414	Info	ref	Rab12	RAB12, member RAS oncogene family	19328
1984	0.0007749	0.00671	0.004329	579.54	326.71	1.77387	A_51_P392090	Info	ref	Tmem19	transmembrane protein 19	67226
1376	0.000277	0.00346	0.0021645	7035.62	3966.6	1.77372	A_51_P256202	Info	ref	Ctsz
922	9.76e-05	0.00182	0.0021645	4501.28	2540	1.77216	A_55_P2136957	Info	ref	Wbp1l	WW domain binding protein 1 like	226178
1176	0.0001846	0.0027	0.0021645	18918	10684.2	1.77065	A_55_P1988259	Info	ref	Gng5	guanine nucleotide binding protein (G protein), gamma 5	14707
2892	0.0025335	0.0151	0.008658	1553.29	877.28	1.77057	A_55_P1982767	Info	ref	Tmem9b	TMEM9 domain family, member B	56786
1532	0.0003715	0.00417	0.0021645	3088.53	1746.07	1.76885	A_51_P187082	Info	ref	G6pdx	glucose-6-phosphate dehydrogenase X-linked	14381
2523	0.0016667	0.0114	0.0064935	814.86	461.01	1.76755	A_55_P2085186	Info	ref	LOC108167368
3069	0.0030511	0.0171	0.0108225	467.49	265.92	1.75801	A_55_P2093665	Info		A_55_P2093665
2284	0.0012198	0.00918	0.004329	797.21	453.54	1.75775	A_55_P2115442	Info	ref	Clec2d	C-type lectin domain family 2, member d	93694
2173	0.0010383	0.00821	0.004329	384.4	218.98	1.75541	A_55_P2091676	Info	ref	Fas	Fas (TNF receptor superfamily member 6)	14102
1778	0.0005666	0.00548	0.004329	2446.4	1394.49	1.75433	A_55_P2035484	Info	ref	Gucd1	guanylyl cyclase domain containing 1	68778
1617	0.0004386	0.00466	0.0021645	1846.42	1053.88	1.75202	A_55_P2030030	Info	ref	Adssl1	adenylosuccinate synthetase like 1	11565
3484	0.0047021	0.0232	0.012987	232.4	132.89	1.74881	A_55_P1956097	Info	ref	Cyb5d2	cytochrome b5 domain containing 2	192986
2473	0.0015575	0.0108	0.004329	1566.86	896.51	1.74773	A_55_P2013113	Info	ref	Bak1	BCL2-antagonist/killer 1	12018
2991	0.0028336	0.0163	0.0108225	54129	30979.5	1.74725	A_55_P2006467	Info	ref	Serf2	small EDRK-rich factor 2	378702
2800	0.0023094	0.0142	0.004329	9520.84	5451.18	1.74656	A_51_P291460	Info	ref	Gm6498	predicted gene 6498	624367
2630	0.0018856	0.0123	0.004329	209.82	120.16	1.74617	A_55_P2009086	Info	ref	Creb3l1	cAMP responsive element binding protein 3-like 1	26427
2597	0.0018179	0.012	0.004329	626.94	359.28	1.74499	A_51_P400543	Info	ref	Aif1	allograft inflammatory factor 1	11629
2820	0.0023533	0.0143	0.008658	4353.86	2520.27	1.72754	A_55_P2156625	Info	ens	ENSMUST00000205140
3403	0.0043254	0.0218	0.0064935	407.34	236.11	1.72521	A_55_P2133248	Info	ens	ENSMUST00000184842
1347	0.0002572	0.00328	0.0021645	2161.51	1254.05	1.72362	A_55_P2048279	Info	ref	Tlr13	toll-like receptor 13	279572
3113	0.0031948	0.0176	0.004329	9649	5605.07	1.72148	A_55_P1967534	Info	tc	TC1684397
3285	0.003856	0.0202	0.004329	514.51	299.47	1.71807	A_51_P477121	Info	ref	Pmaip1	phorbol-12-myristate-13-acetate-induced protein 1	58801
2948	0.0026777	0.0156	0.0064935	3547.54	2065.22	1.71775	A_55_P2020786	Info	ref	Prkar1a	protein kinase, cAMP dependent regulatory, type I, alpha	19084
2401	0.001421	0.0102	0.008658	498.3	290.28	1.71662	A_55_P2175692	Info	ref	Reep3	receptor accessory protein 3	28193
2046	0.0008458	0.00711	0.004329	218103	127692	1.70804	A_55_P2074776	Info		A_55_P2074776
3529	0.0049088	0.0239	0.008658	280.06	164.37	1.70384	A_55_P2064652	Info	ref	Trim12c	tripartite motif-containing 12C	319236
2290	0.0012318	0.00925	0.0021645	14244.7	8486.46	1.67853	A_55_P2021476	Info	LF201436	LF201436
2902	0.002566	0.0152	0.0064935	4016.09	2394.62	1.67713	A_55_P2046338	Info	ref	Mapk14	mitogen-activated protein kinase 14	26416
1594	0.0004153	0.00448	0.004329	3769.84	2252.62	1.67354	A_51_P388696	Info	ref	Ndufs4	NADH dehydrogenase (ubiquinone) Fe-S protein 4	17993
3442	0.004516	0.0226	0.0064935	1415.41	848.66	1.66782	A_52_P428496	Info	ref	Rhoa	ras homolog gene family, member A	11848
3120	0.0032264	0.0178	0.008658	917.68	552.7	1.66036	A_51_P423091	Info	ref	Flot1	flotillin 1	14251
3041	0.0029713	0.0168	0.0021645	11456.4	6906.17	1.65887	A_55_P2003309	Info		A_55_P2003309
2081	0.0009058	0.00748	0.004329	4773.28	2884.24	1.65495	A_55_P2073099	Info	ref	Trex1	three prime repair exonuclease 1	22040
2668	0.0019759	0.0127	0.0064935	885.7	539.64	1.64128	A_52_P426513	Info	ref	Sh3bgrl	SH3-binding domain glutamic acid-rich protein like	56726
3532	0.0049242	0.024	0.004329	629.37	384.47	1.63698	A_52_P431615	Info	ref	Gm1966	predicted gene 1966	434223
3289	0.0038682	0.0202	0.008658	12554	7678.26	1.63501	A_55_P2184508	Info		A_55_P2184508
3006	0.0028879	0.0165	0.004329	778.76	480.05	1.62225	A_55_P2075070	Info	ref	S1pr5	sphingosine-1-phosphate receptor 5	94226
1666	0.000476	0.00491	0.004329	30976.4	19097.1	1.62204	A_55_P2102181	Info		A_55_P2102181
3450	0.0045564	0.0227	0.008658	360.02	222.34	1.61923	A_66_P123938	Info	ref	Smim13	small integral membrane protein 13	108934
889	8.9e-05	0.00172	0.0021645	1941.45	1199.28	1.61885	A_51_P514712	Info	ref	Parp14
2442	0.0015112	0.0106	0.0064935	289310	178800	1.61807	A_55_P2112737	Info	ref	Actb	actin, beta	11461
2945	0.002675	0.0156	0.0021645	13056.9	8153.29	1.60142	A_55_P2092156	Info		A_55_P2092156
1857	0.0006372	0.0059	0.0021645	2535.24	1585.79	1.59872	A_55_P2010014	Info	ref	Map7d1	MAP7 domain containing 1	245877
2927	0.0026284	0.0154	0.0064935	23024.6	14474.7	1.59068	A_51_P237754	Info	ref	H2-T23	histocompatibility 2, T region locus 23	15040
1812	0.0006	0.00569	0.0021645	3538.22	2229.89	1.58672	A_55_P1974577	Info	ref	Nfam1	Nfat activating molecule with ITAM motif 1	74039
3550	0.0049933	0.0242	0.0108225	360.31	227.57	1.58329	A_55_P2325803	Info	ref	Tnfrsf11a	tumor necrosis factor receptor superfamily, member 11a, NFKB activator	21934
3030	0.0029478	0.0167	0.0064935	105.19	66.48	1.58228	A_55_P1955906	Info	ref	Stat1	signal transducer and activator of transcription 1	20846
3327	0.0040379	0.0209	0.0064935	1000.1	632.14	1.58209	A_51_P109449	Info	ref	Ltb4r1	leukotriene B4 receptor 1	16995
2873	0.0024828	0.0148	0.004329	623.8	397.02	1.57121	A_52_P469381	Info	ref	Comtd1	catechol-O-methyltransferase domain containing 1	69156
2782	0.0022792	0.0141	0.0064935	686.08	438.16	1.56582	A_55_P2142863	Info	ref	Parp9	poly (ADP-ribose) polymerase family, member 9	80285
2049	0.0008528	0.00715	0.004329	2585.62	1653.81	1.56343	A_55_P1975475	Info	ref	Mdm2	transformed mouse 3T3 cell double minute 2	17246
2138	0.0009794	0.00787	0.004329	1808.81	1157.34	1.5629	A_52_P52618	Info	ref	Csf2rb	colony stimulating factor 2 receptor, beta, low-affinity (granulocyte-macrophage)	12983
1754	0.0005475	0.00536	0.0021645	936.34	603.97	1.55031	A_52_P543430	Info	ens	ENSMUST00000198713
2652	0.0019492	0.0126	0.004329	411.58	265.71	1.54898	A_52_P424826	Info	ref	Txnl4b	thioredoxin-like 4B	234723
2866	0.0024563	0.0147	0.0064935	1409.89	918.67	1.53471	A_52_P135873	Info	LF196875	LF196875
3050	0.0030127	0.017	0.0064935	3688.77	2429.02	1.51862	A_51_P226364	Info	ref	Coa3	cytochrome C oxidase assembly factor 3	52469
2149	0.0009954	0.00796	0.0064935	26282.1	17342	1.51551	A_55_P2007022	Info	ref	Adgre5	adhesion G protein-coupled receptor E5	26364
3308	0.0039339	0.0204	0.008658	59.66	39.49	1.51076	A_55_P2084855	Info	ens	ENSMUST00000180704
2964	0.0027341	0.0159	0.0021645	810.58	541.41	1.49716	A_55_P2060966	Info	ref	Mov10	Moloney leukemia virus 10	17454
3466	0.0046402	0.023	0.004329	9919.58	6713.52	1.47755	A_55_P2040774	Info		A_55_P2040774
2733	0.0021557	0.0136	0.004329	426.26	292.37	1.45795	A_55_P1968998	Info	ref	Tmub2	transmembrane and ubiquitin-like domain containing 2	72053
2121	0.0009579	0.00776	0.0021645	28424.8	38450.2	0.739262	A_55_P2172239	Info		A_55_P2172239
3083	0.0031118	0.0174	0.0064935	1126	1563.75	0.720064	A_52_P367060	Info	ref	Atxn2l	ataxin 2-like	233871
2213	0.001101	0.00855	0.0021645	25542.1	35632.2	0.716825	A_55_P2087375	Info	ref	Rpl32l
3520	0.0048617	0.0237	0.0108225	4326.9	6049.47	0.715253	A_55_P2071097	Info	ens	ENSMUST00000192538
1144	0.0001704	0.00256	0.0021645	27830.8	38995.4	0.713695	A_52_P470956	Info	ens	ENSMUST00000091052
1840	0.0006215	0.00581	0.0021645	18072.3	25331.5	0.713434	A_52_P328078	Info	ref	Atp5b	ATP synthase, H+ transporting mitochondrial F1 complex, beta subunit	11947
2852	0.0024245	0.0146	0.004329	22225.9	31274.9	0.710662	A_55_P2095000	Info		A_55_P2095000
3325	0.0040274	0.0208	0.004329	30492.9	43168.9	0.706362	A_55_P2131303	Info		A_55_P2131303
3086	0.0031254	0.0174	0.004329	19399.6	27754.4	0.698972	A_55_P2025023	Info	ens	ENSMUST00000196071
3068	0.0030479	0.0171	0.0064935	10843.7	15516	0.69887	A_55_P1963105	Info	ens	ENSMUST00000223297
2810	0.0023289	0.0142	0.0021645	15037.4	21690.6	0.693267	A_55_P1976984	Info	ens	ENSMUST00000136893
2471	0.0015572	0.0108	0.0021645	14591.8	21090	0.691883	A_55_P2169332	Info		A_55_P2169332
3415	0.0043871	0.0221	0.0021645	194.53	281.92	0.690018	A_55_P1957922	Info	ref	Arrdc2	arrestin domain containing 2	70807
3395	0.0043034	0.0218	0.0021645	1725	2503.97	0.688906	A_55_P2082186	Info	ens	ENSMUST00000197781
3435	0.0044712	0.0224	0.008658	192.42	280.56	0.685843	A_55_P2038207	Info	ref	Zfp687	zinc finger protein 687	78266
2366	0.001333	0.00968	0.004329	11625	16989.8	0.684236	A_55_P1994648	Info	ref	Eef1d	eukaryotic translation elongation factor 1 delta (guanine nucleotide exchange protein)	66656
2215	0.0011033	0.00856	0.004329	27074.8	39621	0.683343	A_55_P1954886	Info	nap	NAP092475-001
3188	0.0034531	0.0186	0.0064935	13722.5	20245	0.677823	A_55_P2048730	Info	ref	Gm4786	predicted gene 4786	213781
2240	0.0011373	0.00873	0.0021645	22322.3	32933.3	0.677802	A_55_P2096281	Info	LF197498	LF197498
3326	0.0040302	0.0208	0.0021645	2354.52	3486.57	0.675311	A_52_P507382	Info	ref	Unc93b1	unc-93 homolog B1 (C. elegans)	54445
1819	0.0006056	0.00572	0.004329	14809.9	21963.8	0.674286	A_55_P1993589	Info		A_55_P1993589
3247	0.0036909	0.0195	0.0064935	1786.34	2657.19	0.672267	A_55_P2002150	Info	ref	Pgs1	phosphatidylglycerophosphate synthase 1	74451
3410	0.0043761	0.0221	0.004329	876.36	1304.38	0.671859	A_55_P1980020	Info	ref	Rsl1d1	ribosomal L1 domain containing 1	66409
3423	0.0044323	0.0223	0.0021645	731.08	1088.96	0.671356	A_51_P518893	Info	ref	Ccin	calicin	442829
1883	0.0006638	0.00606	0.004329	902.79	1345.82	0.67081	A_52_P466887	Info	ref	Hnrnpd	heterogeneous nuclear ribonucleoprotein D	11991
3507	0.0047952	0.0235	0.0021645	1405.42	2102.37	0.668493	A_55_P2071389	Info	ref	Erh	enhancer of rudimentary homolog (Drosophila)	13877
2551	0.0017275	0.0116	0.0021645	621.5	930.13	0.668186	A_55_P2116853	Info	ref	Brpf1	bromodomain and PHD finger containing, 1	78783
717	5.02e-05	0.0012	0.0021645	9064.87	13567.3	0.668142	A_55_P2065330	Info	ens	ENSMUST00000122320
2278	0.0012133	0.00915	0.004329	305.68	457.82	0.667686	A_55_P2064686	Info	ref	Lrrc61	leucine rich repeat containing 61	243371
2863	0.0024506	0.0147	0.004329	4076.96	6107.61	0.667521	A_55_P2100550	Info	ref	Mtif2	mitochondrial translational initiation factor 2	76784
2723	0.0021223	0.0134	0.004329	6346.46	9530.6	0.665904	A_55_P2041758	Info	ref	Scand1	SCAN domain-containing 1	19018
2912	0.0025849	0.0153	0.0021645	6798.41	10212.6	0.665685	A_55_P1954724	Info	AK132033	AK132033
2791	0.002296	0.0141	0.0021645	4057.74	6098.05	0.665416	A_55_P2037116	Info	ref	Ran	RAN, member RAS oncogene family	19384
1282	0.0002283	0.00306	0.004329	8126.88	12240.7	0.663922	A_55_P2101473	Info	ens	ENSMUST00000080234
2245	0.001141	0.00874	0.0021645	1999.45	3011.75	0.663883	A_55_P1959953	Info	ref	Helz2	helicase with zinc finger 2, transcriptional coactivator	229003
3452	0.00456	0.0227	0.004329	741.28	1116.95	0.663664	A_51_P336622	Info	ref	Dexi	dexamethasone-induced transcript	58239
3238	0.0036642	0.0195	0.004329	309.15	466.81	0.662261	A_52_P126825	Info	ref	Cramp1l	Crm, cramped-like (Drosophila)	57354
2643	0.0019151	0.0125	0.004329	339.51	513.34	0.661375	A_51_P378667	Info	ref	Wrap53	WD repeat containing, antisense to Trp53	216853
2851	0.0024244	0.0146	0.004329	10837.5	16411.2	0.660375	A_55_P2155996	Info	ens	ENSMUST00000095218
1474	0.0003354	0.00391	0.0021645	648.54	982.2	0.660293	A_55_P2086258	Info	ref	Pan3
3533	0.0049264	0.024	0.008658	634.56	961.19	0.660182	A_55_P2037513	Info	ref	Pld3	phospholipase D family, member 3	18807
3221	0.0035764	0.0191	0.0021645	5543.35	8415.83	0.658681	A_55_P1957213	Info	AK019465	3930401B19Rik	RIKEN cDNA 3930401B19 gene	77570
3402	0.0043191	0.0218	0.004329	497.14	755.21	0.65828	A_55_P2035205	Info	ref	Nifk	nucleolar protein interacting with the FHA domain of MKI67	67949
2161	0.0010178	0.0081	0.0021645	1834.3	2786.98	0.658168	A_51_P369803	Info	ref	Psmb9	proteasome (prosome, macropain) subunit, beta type 9 (large multifunctional peptidase 2)	16912
1013	0.0001268	0.00215	0.0021645	6600.5	10047.8	0.656911	A_55_P1955015	Info	ref	Myo1g	myosin IG	246177
2217	0.001106	0.00858	0.0021645	29023.8	44240.5	0.656046	A_55_P1964525	Info	ens	ENSMUST00000121367
2650	0.0019374	0.0126	0.004329	13389.4	20489.4	0.653479	A_55_P1958103	Info	ens	ENSMUST00000183748
1994	0.0007873	0.00679	0.0021645	26885	41238.8	0.651935	A_55_P2135633	Info	ens	ENSMUST00000119199
1902	0.00069	0.00624	0.0021645	4478.35	6873.9	0.651501	A_55_P1963414	Info	ens	ENSMUST00000077309
3129	0.0032595	0.0179	0.0021645	758.36	1164.36	0.651311	A_66_P112399	Info	ref	BC029722	cDNA sequence BC029722	613262
3174	0.0034126	0.0185	0.004329	1505.72	2317.64	0.649678	A_55_P2146249	Info	ens	ENSMUST00000200620
2832	0.0023728	0.0144	0.0021645	14434.3	22220.6	0.649593	A_55_P2093196	Info		A_55_P2093196
1913	0.0007062	0.00634	0.0021645	8782.33	13582.1	0.646609	A_66_P130914	Info		A_66_P130914
2591	0.0018051	0.012	0.0021645	1325.64	2050.56	0.646477	A_55_P2038162	Info	ref	Nt5c	5',3'-nucleotidase, cytosolic	50773
3216	0.0035545	0.019	0.0021645	215	332.73	0.64617	A_51_P276939	Info	ref	Gmip	Gem-interacting protein	78816
3480	0.0046851	0.0231	0.0021645	13967.3	21625.4	0.645877	A_55_P2052936	Info	ens	ENSMUST00000214912
1294	0.0002331	0.0031	0.0021645	56487.3	87775.9	0.64354	A_55_P2036380	Info	ref	Gm4997	predicted gene 4997	245676
2936	0.0026423	0.0155	0.0064935	519.86	808.61	0.642906	A_55_P1953231	Info	ref	Map2k5	mitogen-activated protein kinase kinase 5	23938
3294	0.003879	0.0202	0.0064935	152.08	237.11	0.64139	A_55_P2104572	Info	ref	Tmem268
2067	0.0008848	0.00736	0.0021645	9775.25	15246.7	0.641137	A_55_P2103807	Info	ens	ENSMUST00000079690
3439	0.0045022	0.0225	0.0064935	605.08	943.8	0.64111	A_51_P121447	Info	ref	1110038F14Rik	RIKEN cDNA 1110038F14 gene	117171
1694	0.0005024	0.0051	0.0021645	9345.05	14588.7	0.640568	A_55_P1974228	Info	LF198057	LF198057
2268	0.0011921	0.00904	0.0021645	1411.83	2204.32	0.640483	A_51_P156934	Info	ref	Dnajc15	DnaJ (Hsp40) homolog, subfamily C, member 15	66148
2331	0.0012845	0.00947	0.0021645	1077.75	1682.72	0.640481	A_55_P1986088	Info	ref	Prr14	proline rich 14	233895
1929	0.0007198	0.00641	0.0021645	939.15	1467.23	0.640084	A_51_P487228	Info	ref	B9d2	B9 protein domain 2	232987
3149	0.0033435	0.0183	0.004329	391.5	612.16	0.639539	A_51_P352283	Info	ref	Cyb561d1	cytochrome b-561 domain containing 1	72023
3017	0.0029173	0.0166	0.004329	1320.98	2067.86	0.638815	A_55_P2157838	Info		A_55_P2157838
2188	0.0010616	0.00834	0.0021645	2386.91	3738.56	0.638457	A_51_P345367	Info	ref	Psmb8	proteasome (prosome, macropain) subunit, beta type 8 (large multifunctional peptidase 7)	16913
3486	0.0047042	0.0232	0.008658	284.08	445.03	0.638339	A_55_P2059055	Info	ref	Zfp943	zinc finger prtoein 943	74670
1398	0.0002924	0.00359	0.0021645	15098.5	23664.6	0.638019	A_55_P1965075	Info	nap	NAP093821-001
2815	0.0023442	0.0143	0.0021645	1016.33	1593.61	0.637753	A_55_P1962359	Info	ref	Trim11	tripartite motif-containing 11	94091
2897	0.0025446	0.0151	0.004329	1186.95	1862.12	0.637419	A_51_P360492	Info	ref	Mcm6	minichromosome maintenance deficient 6 (MIS5 homolog, S. pombe) (S. cerevisiae)	17219
3230	0.0036361	0.0194	0.0064935	258.69	406.46	0.636446	A_55_P1979551	Info	ref	Pitrm1	pitrilysin metallepetidase 1	69617
1777	0.0005666	0.00548	0.0021645	586.19	921.04	0.636444	A_55_P2078776	Info	ref	Kmt2e	lysine (K)-specific methyltransferase 2E	69188
3217	0.0035558	0.019	0.0021645	430.19	676.08	0.6363	A_55_P1953931	Info	ref	Fam193a	family with sequence similarity 193, member A	231128
3303	0.0039104	0.0204	0.004329	1230.61	1934.61	0.636102	A_55_P2045770	Info	ref	Gmfb	glia maturation factor, beta	63985
2079	0.0009057	0.00748	0.0021645	294.62	463.55	0.635573	A_55_P2124090	Info	ref	Ambra1	autophagy/beclin 1 regulator 1	228361
3176	0.0034256	0.0185	0.004329	948.77	1493.11	0.635432	A_51_P287232	Info	ref	Qars	glutaminyl-tRNA synthetase	97541
2369	0.0013404	0.00973	0.004329	852.56	1341.95	0.635314	A_55_P1964852	Info	ref	Kbtbd2	kelch repeat and BTB (POZ) domain containing 2	210973
1799	0.0005922	0.00565	0.0021645	11621.5	18293.1	0.635296	A_66_P106191	Info	ref	Eef2	eukaryotic translation elongation factor 2	13629
3293	0.0038765	0.0202	0.004329	8040.33	12675	0.634344	A_52_P412046	Info	ens	ENSMUST00000096279
3254	0.0037138	0.0196	0.004329	442.25	697.18	0.634341	A_65_P15809	Info	EU234054	EU234054
2408	0.0014355	0.0102	0.0021645	2350.1	3705.48	0.634223	A_55_P1972842	Info	ref	Klf3	Kruppel-like factor 3 (basic)	16599
1879	0.0006621	0.00605	0.0021645	2141.36	3376.55	0.634186	A_51_P131025	Info	ref	Ngdn	neuroguidin, EIF4E binding protein	68966
2415	0.0014536	0.0103	0.0021645	5654.64	8929.27	0.63327	A_55_P2088720	Info	AK035396	AK035396
1428	0.0003077	0.0037	0.0021645	463.21	733.96	0.631111	A_55_P1993909	Info	ref	Taz
2386	0.0013846	0.00998	0.0021645	3137.4	4973.14	0.630869	A_55_P2016346	Info	ref	Eif3d	eukaryotic translation initiation factor 3, subunit D	55944
3210	0.0035252	0.0189	0.004329	158.06	250.6	0.630726	A_51_P346453	Info	ref	Noc4l	nucleolar complex associated 4 homolog (S. cerevisiae)	100608
2896	0.0025408	0.0151	0.0021645	500.09	793	0.630631	A_51_P301736	Info	ref	Ppp2r2a	protein phosphatase 2, regulatory subunit B, alpha	71978
1461	0.0003291	0.00387	0.0021645	160.4	254.54	0.630156	A_55_P2327177	Info	ref	Exoc8	exocyst complex component 8	102058
3212	0.0035343	0.0189	0.0064935	195.73	310.91	0.629539	A_51_P478610	Info	ref	Asb6	ankyrin repeat and SOCS box-containing 6	72323
1842	0.0006233	0.00582	0.0021645	417.89	664.03	0.629324	A_55_P2109337	Info	ref	Gba2	glucosidase beta 2	230101
2959	0.0027125	0.0158	0.0021645	440.49	700.62	0.628715	A_51_P365399	Info	ref	Smg5	Smg-5 homolog, nonsense mediated mRNA decay factor (C. elegans)	229512
2002	0.000793	0.00681	0.0021645	7744.44	12326.1	0.628294	A_55_P1989797	Info	ens	ENSMUST00000072718
2459	0.0015428	0.0108	0.0021645	692.13	1101.64	0.628272	A_52_P365768	Info	ref	Nsun2	NOL1/NOP2/Sun domain family member 2	28114
1016	0.000129	0.00218	0.0021645	11167.6	17791.3	0.627701	A_66_P128701	Info	ens	ENSMUST00000122360
3111	0.0031928	0.0176	0.004329	6593.31	10504.9	0.627644	A_55_P2048684	Info	ref	Rpl27	ribosomal protein L27	19942
3137	0.003295	0.0181	0.0064935	345.13	550	0.627509	A_55_P2137203	Info	ref	B4galt3	UDP-Gal:betaGlcNAc beta 1,4-galactosyltransferase, polypeptide 3	57370
2403	0.0014212	0.0102	0.0021645	427.36	681.07	0.627483	A_55_P1953796	Info	ref	Fam98c	family with sequence similarity 98, member C	73833
3318	0.0040007	0.0207	0.004329	5820.56	9276.25	0.627469	A_55_P1974114	Info	ens	ENSMUST00000119032
2066	0.0008838	0.00735	0.0021645	934.74	1493.44	0.625897	A_51_P286814	Info	ref	Ncor2	nuclear receptor co-repressor 2	20602
1490	0.0003474	0.00401	0.0021645	3246.6	5187.79	0.625816	A_55_P1952950	Info	ref	Cic	capicua homolog (Drosophila)	71722
2582	0.0017854	0.0119	0.0021645	14254.6	22779.4	0.625767	A_55_P1985565	Info	ens	ENSMUST00000195228
2251	0.0011506	0.00879	0.004329	1421.39	2274.2	0.625007	A_55_P2017870	Info	ref	Pclaf
2669	0.001978	0.0127	0.004329	233.9	374.53	0.624516	A_66_P106593	Info	ref	Vhl	von Hippel-Lindau tumor suppressor	22346
3094	0.0031456	0.0175	0.008658	5002.44	8011.19	0.624432	A_55_P2186287	Info	ref	Sub1	SUB1 homolog (S. cerevisiae)	20024
2699	0.0020514	0.0131	0.0021645	449.93	720.97	0.624062	A_52_P471395	Info	ref	Ifngr2	interferon gamma receptor 2	15980
2009	0.0008062	0.0069	0.0021645	10597.3	16984.1	0.623952	A_55_P2055411	Info	ref	Rps7	ribosomal protein S7	20115
731	5.19e-05	0.00122	0.0021645	465.66	746.31	0.62395	A_66_P139167	Info	ref	Safb	scaffold attachment factor B	224903
2512	0.0016516	0.0113	0.0021645	12040	19309.5	0.623529	A_55_P2018393	Info	ens	ENSMUST00000205215
2211	0.0011001	0.00855	0.0021645	235.44	377.6	0.623517	A_51_P366161	Info	ref	Mpg
2622	0.0018739	0.0123	0.0021645	1079.28	1731.7	0.623249	A_52_P594768	Info	ref	Aprt	adenine phosphoribosyl transferase	11821
910	9.47e-05	0.00179	0.0021645	54610.4	87633.3	0.623169	A_55_P1963062	Info	ref	Rps16	ribosomal protein S16	20055
3537	0.0049449	0.024	0.004329	204.62	328.53	0.622835	A_51_P407004	Info	ref	Prkrip1	Prkr interacting protein 1 (IL11 inducible)	66801
1443	0.0003221	0.00384	0.0021645	41841.6	67272.6	0.621972	A_55_P2149049	Info	ref	Rpl32	ribosomal protein L32	19951
3119	0.0032256	0.0178	0.004329	360.33	579.4	0.621902	A_55_P2126780	Info	ref	Pgam5	phosphoglycerate mutase family member 5	72542
1663	0.0004747	0.00491	0.0021645	17537.1	28210.5	0.621651	A_55_P2022116	Info	ens	ENSMUST00000118644
1693	0.000502	0.0051	0.0021645	696	1120.04	0.621406	A_55_P2075359	Info	ref	Gm8994	predicted gene 8994	668137
2398	0.0014153	0.0101	0.004329	650.52	1047.1	0.621259	A_55_P1989251	Info	ref	Chfr	checkpoint with forkhead and ring finger domains	231600
3413	0.004387	0.0221	0.004329	334.7	538.91	0.621068	A_55_P2018387	Info	ref	Zkscan17	zinc finger with KRAB and SCAN domains 17	268417
790	6.54e-05	0.00142	0.0021645	494.09	795.62	0.621013	A_51_P160344	Info	ref	Cenpv	centromere protein V	73139
1981	0.0007719	0.0067	0.0021645	5059.51	8148.75	0.620894	A_55_P2004811	Info	ens	ENSMUST00000121439
2069	0.000887	0.00737	0.0021645	13245.4	21339.4	0.6207	A_55_P1958102	Info	LF197694	LF197694
2835	0.0023793	0.0144	0.004329	270.27	435.44	0.620683	A_51_P177691	Info	ref	Gabrr1	gamma-aminobutyric acid (GABA) C receptor, subunit rho 1	14408
3206	0.0035125	0.0188	0.0021645	296.5	478.37	0.619813	A_51_P495171	Info	ref	Pbdc1	polysaccharide biosynthesis domain containing 1	67683
2420	0.0014693	0.0104	0.0021645	333.24	537.98	0.619428	A_51_P217047	Info	ref	Gng10	guanine nucleotide binding protein (G protein), gamma 10	14700
2106	0.000937	0.00765	0.0021645	7435.04	12007.6	0.619192	A_55_P2045085	Info	ref	Rpl34-ps1	ribosomal protein L34, pseudogene 1	619547
1658	0.0004712	0.00489	0.0021645	617.39	998.98	0.61802	A_52_P51429	Info	ref	Dennd1c	DENN/MADD domain containing 1C	70785
1045	0.0001362	0.00224	0.0021645	621.75	1007.49	0.617128	A_55_P1988358	Info	ref	Lrrc47	leucine rich repeat containing 47	72946
1798	0.0005918	0.00565	0.004329	461.81	748.93	0.616626	A_52_P367791	Info	ref	Mri1	methylthioribose-1-phosphate isomerase homolog (S. cerevisiae)	67873
2015	0.0008152	0.00695	0.0021645	57.74	93.67	0.616419	A_52_P377299	Info	ref	Zbtb11	zinc finger and BTB domain containing 11	271377
1060	0.0001406	0.00227	0.0021645	56600.6	91885.8	0.615988	A_55_P1977422	Info	ref	Rps20	ribosomal protein S20	67427
1074	0.0001435	0.0023	0.0021645	12680.5	20586.6	0.615959	A_55_P1975026	Info	ens	ENSMUST00000095268
3448	0.0045546	0.0227	0.0021645	351.73	571.37	0.615591	A_52_P486253	Info	ref	Polr2b	polymerase (RNA) II (DNA directed) polypeptide B	231329
1977	0.0007698	0.00669	0.0021645	8274.9	13443.2	0.615545	A_55_P2104941	Info	ref	Rpl30	ribosomal protein L30	19946
2241	0.0011384	0.00873	0.0021645	2548.63	4146.52	0.614643	A_55_P1952850	Info	ens	ENSMUST00000122397
2197	0.0010791	0.00844	0.0021645	170.44	277.49	0.61422	A_55_P2084741	Info	ref	Zkscan6	zinc finger with KRAB and SCAN domains 6	52712
3438	0.0044994	0.0225	0.008658	1231.58	2006.26	0.613869	A_55_P2048928	Info	ref	Cbfb	core binding factor beta	12400
2179	0.0010487	0.00827	0.0021645	525	856.22	0.61316	A_55_P2064811	Info	ref	Nxt1	NTF2-related export protein 1	56488
916	9.64e-05	0.00181	0.0021645	6192.55	10105.1	0.612816	A_55_P1997895	Info	ref	Rpl35a	ribosomal protein L35A	57808
2716	0.0020923	0.0132	0.0021645	11642.4	19002.6	0.612675	A_55_P2169721	Info	ref	Rps17	ribosomal protein S17	20068
1577	0.0004086	0.00445	0.004329	3535.95	5775.9	0.61219	A_55_P2076792	Info	ref	Anxa6	annexin A6	11749
2772	0.0022572	0.014	0.0021645	12866.1	21018.4	0.612133	A_55_P2125322	Info	nap	NAP111669-1
1925	0.0007134	0.00637	0.004329	766.74	1253.25	0.611801	A_55_P2052897	Info	ref	Arhgap30	Rho GTPase activating protein 30	226652
2917	0.0026007	0.0153	0.0021645	24488.7	40082.7	0.610954	A_51_P334942	Info	ref	Aldh1a1	aldehyde dehydrogenase family 1, subfamily A1	11668
1696	0.0005031	0.0051	0.0021645	813.63	1332.04	0.610815	A_55_P2078831	Info	nap	NAP111616-1
2580	0.0017818	0.0119	0.0021645	831.05	1361.1	0.610572	A_55_P1964573	Info	ref	Arhgef6	Rac/Cdc42 guanine nucleotide exchange factor (GEF) 6	73341
1880	0.0006622	0.00605	0.004329	775.36	1270.31	0.610371	A_55_P2056300	Info	ref	Sf3b3	splicing factor 3b, subunit 3	101943
2382	0.0013656	0.00986	0.0021645	428.67	702.49	0.610215	A_51_P258078	Info	ref	Nop2	NOP2 nucleolar protein	110109
3107	0.003185	0.0176	0.0021645	195.77	320.88	0.610103	A_55_P2114148	Info	ref	Ddx46	DEAD (Asp-Glu-Ala-Asp) box polypeptide 46	212880
2027	0.0008249	0.007	0.0021645	13053.7	21402.8	0.609907	A_55_P1990457	Info	ref	Rpl15	ribosomal protein L15	66480
3501	0.0047615	0.0234	0.0064935	257.12	421.6	0.609867	A_51_P201971	Info	ref	Kmt5a
2724	0.0021226	0.0134	0.0021645	1844.31	3025.06	0.609677	A_51_P136729	Info	ref	Idh3g	isocitrate dehydrogenase 3 (NAD+), gamma	15929
2638	0.0019103	0.0124	0.0021645	502.85	825.39	0.609227	A_51_P353592	Info	ref	Commd4	COMM domain containing 4	66199
2839	0.0023869	0.0144	0.0021645	8433.08	13850.1	0.60888	A_55_P2070131	Info		A_55_P2070131
1848	0.0006303	0.00586	0.0021645	24178.2	39713.6	0.608815	A_55_P2082057	Info	ens	ENSMUST00000211484
2202	0.0010845	0.00847	0.0021645	6529.15	10731.2	0.608425	A_55_P2085672	Info	ens	ENSMUST00000204184
1469	0.0003326	0.00389	0.0021645	3884.39	6389.76	0.607909	A_51_P377452	Info	ref	Ncf4	neutrophil cytosolic factor 4	17972
2765	0.0022448	0.0139	0.0064935	7185.42	11821.6	0.60782	A_55_P1984144	Info	ens	ENSMUST00000165944
2474	0.001559	0.0108	0.0021645	421.14	693.98	0.606847	A_55_P1955612	Info	ref	Nup93	nucleoporin 93	71805
2485	0.0015826	0.0109	0.0021645	6005.91	9897	0.606841	A_51_P310030	Info	ref	Naca	nascent polypeptide-associated complex alpha polypeptide	17938
1172	0.0001842	0.0027	0.0021645	13603.5	22428.3	0.606535	A_55_P2015299	Info	ens	ENSMUST00000213150
2694	0.0020451	0.013	0.004329	6944.88	11452.1	0.606426	A_55_P2000894	Info	ens	ENSMUST00000214787
2742	0.0021871	0.0137	0.004329	261.03	430.56	0.606257	A_55_P2086153	Info	ref	Bcdin3d	BCDIN3 domain containing	75284
658	4.41e-05	0.00115	0.0021645	1109.9	1831.32	0.606066	A_55_P2024215	Info	ref	Ctnnbl1	catenin, beta like 1	66642
1849	0.0006319	0.00587	0.0021645	652.49	1077.09	0.60579	A_55_P2159390	Info	LF192570	LF192570
3168	0.0033932	0.0184	0.008658	426.31	703.81	0.605717	A_51_P298355	Info	ref	Dek
2322	0.0012744	0.00943	0.0021645	1496.05	2475.79	0.604272	A_55_P1956502	Info	ref	Hnrnph1	heterogeneous nuclear ribonucleoprotein H1	59013
1633	0.0004491	0.00473	0.0021645	11764	19478	0.603964	A_55_P2030802	Info	ref	Rpl3
2019	0.0008199	0.00698	0.0021645	390	645.74	0.603958	A_55_P2008066	Info	ref	Itpr1	inositol 1,4,5-trisphosphate receptor 1	16438
1843	0.0006257	0.00584	0.0021645	10042.6	16629.2	0.603916	A_55_P2058493	Info	nap	NAP093832-001
2674	0.0019846	0.0128	0.0021645	719.84	1193.12	0.603326	A_51_P184321	Info	ref	Aimp1	aminoacyl tRNA synthetase complex-interacting multifunctional protein 1	13722
797	6.6e-05	0.00142	0.0021645	13579.3	22515.3	0.603114	A_55_P2052479	Info	ens	ENSMUST00000080223
3023	0.0029306	0.0167	0.0021645	1016.96	1686.31	0.603068	A_55_P1979605	Info	ref	Eif3m	eukaryotic translation initiation factor 3, subunit M	98221
2566	0.0017532	0.0117	0.004329	884.99	1467.7	0.602977	A_51_P443359	Info	ref	Trappc2l	trafficking protein particle complex 2-like	59005
2555	0.001731	0.0116	0.004329	449.58	745.67	0.602921	A_51_P494541	Info	ref	Abhd17b	abhydrolase domain containing 17B	226016
1533	0.0003718	0.00417	0.0021645	6751.9	11218.4	0.601857	A_52_P370022	Info	ens	ENSMUST00000117145
739	5.31e-05	0.00124	0.0021645	76.61	127.31	0.601759	A_51_P307243	Info	ref	Ppp5c	protein phosphatase 5, catalytic subunit	19060
1841	0.0006225	0.00581	0.0021645	794.01	1319.81	0.601609	A_55_P2003951	Info	ref	Tmem192	transmembrane protein 192	73067
2120	0.0009578	0.00776	0.0021645	514.73	855.89	0.601397	A_55_P1997791	Info	ref	Fbl	fibrillarin	14113
2472	0.0015574	0.0108	0.0021645	11595.7	19283.6	0.601326	A_55_P2138436	Info	ens	ENSMUST00000186115
1975	0.0007675	0.00668	0.0021645	10672.1	17748	0.601314	A_55_P2016967	Info	ref	Gm8451	predicted gene 8451	667090
1635	0.0004521	0.00475	0.004329	3730.56	6208.13	0.600915	A_55_P2180099	Info	ens	ENSMUST00000211243
2992	0.0028373	0.0163	0.0021645	176.45	293.75	0.600681	A_55_P2120706	Info		A_55_P2120706
2119	0.0009546	0.00774	0.004329	199.64	332.41	0.600584	A_51_P242414	Info	ref	Micall1	microtubule associated monooxygenase, calponin and LIM domain containing -like 1	27008
425	1.67e-05	0.000675	0.0021645	10475.8	17450.9	0.600305	A_55_P2144931	Info	ens	ENSMUST00000195631
1418	0.0003005	0.00364	0.0021645	867.85	1446.42	0.599999	A_55_P1982076	Info	ref	Emsy
2440	0.0015019	0.0106	0.0021645	438.72	731.52	0.599738	A_55_P2074771	Info	ref	Exosc7	exosome component 7	66446
1187	0.0001898	0.00275	0.0021645	508.67	848.16	0.599734	A_55_P2180944	Info	ref	Tmco4	transmembrane and coiled-coil domains 4	77056
620	3.88e-05	0.00108	0.0021645	10466.6	17481.2	0.598737	A_55_P2032558	Info	ens	ENSMUST00000196916
2087	0.0009153	0.00754	0.0021645	10662.4	17809.5	0.598695	A_55_P2014807	Info	ref	Rpl4	ribosomal protein L4	67891
2938	0.0026598	0.0156	0.008658	643.87	1076.32	0.598214	A_55_P1966528	Info	ref	Pmf1	polyamine-modulated factor 1	67037
1834	0.0006177	0.00579	0.0021645	2464.81	4122.23	0.597931	A_55_P2148348	Info	nap	NAP001627-002
2491	0.0015978	0.011	0.004329	107.64	180.03	0.5979	A_55_P2122633	Info	AK032756	Airn	antisense Igf2r RNA	104103
1500	0.0003538	0.00405	0.0021645	1252.95	2096.37	0.597676	A_55_P2159475	Info	ref	Sbf1
2613	0.0018504	0.0122	0.0021645	486.61	814.43	0.597485	A_55_P1994275	Info	ref	Gar1	GAR1 ribonucleoprotein homolog (yeast)	68147
1453	0.0003255	0.00385	0.0021645	7743.94	12974.1	0.596878	A_55_P2015632	Info	ref	Gm5766	predicted gene 5766	436332
2779	0.0022747	0.0141	0.0021645	200.59	336.39	0.596302	A_51_P436483	Info	ref	Kin	antigenic determinant of rec-A protein	16588
1903	0.0006926	0.00625	0.0021645	889.08	1491.32	0.59617	A_55_P2022658	Info	ref	Cdk11b	cyclin-dependent kinase 11B	12537
3096	0.0031598	0.0175	0.004329	163.28	274.04	0.595825	A_51_P414448	Info	ref	Naa15	N(alpha)-acetyltransferase 15, NatA auxiliary subunit	74838
2172	0.0010377	0.00821	0.0021645	7056.36	11847.1	0.595617	A_55_P2109875	Info	ref	Rpl23a	ribosomal protein L23A	268449
1775	0.000566	0.00548	0.0021645	7318.12	12303.4	0.594804	A_55_P1995438	Info	ens	ENSMUST00000119375
3130	0.003263	0.0179	0.004329	97.14	163.33	0.594747	A_51_P334289	Info	ref	Zfp628	zinc finger protein 628	232816
2209	0.0010956	0.00853	0.0021645	2222.01	3736.89	0.594615	A_51_P363914	Info	ref	Cct2	chaperonin containing Tcp1, subunit 2 (beta)	12461
1968	0.0007644	0.00667	0.0021645	195.34	328.58	0.594498	A_55_P1998461	Info	ref	Rpl17	ribosomal protein L17	319195
964	0.0001104	0.00197	0.0021645	9336	15714.7	0.594093	A_55_P2071326	Info	ref	Rpl36	ribosomal protein L36	54217
2686	0.0020269	0.013	0.0021645	44.32	74.69	0.593386	A_52_P609024	Info	ref	Cenpw	centromere protein W	66311
2451	0.0015314	0.0107	0.0021645	822.2	1386.08	0.593184	A_55_P2129920	Info	ref	Chd7
2279	0.0012136	0.00915	0.0021645	1220.15	2057.24	0.5931	A_55_P2069875	Info	ref	Trim44	tripartite motif-containing 44	80985
553	2.98e-05	0.000925	0.0021645	4594.14	7747.99	0.592946	A_55_P1955209	Info	ens	ENSMUST00000122416
1628	0.0004468	0.00472	0.0021645	7565.2	12771.1	0.592368	A_55_P1955672	Info	ens	ENSMUST00000118798
3297	0.0038808	0.0202	0.0021645	333.63	563.47	0.592099	A_51_P232142	Info	ref	Thumpd3	THUMP domain containing 3	14911
3384	0.0042454	0.0216	0.0064935	138.57	234.05	0.592053	A_55_P2076994	Info	ref	Defa-rs10	defensin, alpha, related sequence 10	13219
2730	0.0021522	0.0136	0.0021645	192.14	324.57	0.591983	A_55_P2007377	Info	ref	Elf2	E74-like factor 2	69257
1887	0.0006667	0.00607	0.0021645	168.54	284.76	0.591867	A_51_P208020	Info	ref	Ulk3	unc-51-like kinase 3	71742
3517	0.0048524	0.0237	0.004329	336.84	569.2	0.591778	A_51_P460890	Info	ref	Rgl2	ral guanine nucleotide dissociation stimulator-like 2	19732
3353	0.0041152	0.0211	0.0021645	6516.62	11019.9	0.591352	A_55_P1973360	Info	ens	ENSMUST00000080603
898	9.09e-05	0.00174	0.0021645	386.21	653.37	0.591105	A_51_P400773	Info	ref	Hdgfl2
3035	0.002956	0.0167	0.004329	140.04	236.95	0.591011	A_51_P314153	Info	ref	Nr2c2ap	nuclear receptor 2C2-associated protein	75692
2071	0.0008928	0.00741	0.0021645	1786.21	3022.96	0.590881	A_51_P280158	Info	ref	Sf3b2	splicing factor 3b, subunit 2	319322
1610	0.0004329	0.00462	0.0021645	343.17	580.93	0.590725	A_55_P2315457	Info	ref	Gripap1	GRIP1 associated protein 1	54645
2496	0.0016026	0.011	0.0021645	415.96	704.26	0.590634	A_51_P229633	Info	ref	Rprd1b	regulation of nuclear pre-mRNA domain containing 1B	70470
3233	0.0036501	0.0194	0.008658	105.93	179.56	0.589942	A_55_P2065966	Info	ref	Ctdp1
2326	0.0012805	0.00946	0.0021645	9438.97	16006.9	0.589683	A_55_P2091626	Info		A_55_P2091626
2826	0.0023628	0.0144	0.004329	250.33	424.87	0.589192	A_55_P2084533	Info	ref	Zbtb40	zinc finger and BTB domain containing 40	230848
3016	0.0029129	0.0166	0.0021645	210.81	358.21	0.58851	A_55_P2102002	Info	ref	Noc3l	nucleolar complex associated 3 homolog (S. cerevisiae)	57753
2606	0.0018367	0.0121	0.0021645	16426.7	27920.8	0.588331	A_55_P2095709	Info	ens	ENSMUST00000206919
2219	0.0011086	0.00859	0.004329	3162.69	5378.88	0.587983	A_55_P1990319	Info	ref	Ergic3	ERGIC and golgi 3	66366
2623	0.0018742	0.0123	0.0021645	182.45	310.39	0.587809	A_52_P284778	Info	ref	Rae1	RAE1 RNA export 1 homolog (S. pombe)	66679
2384	0.0013757	0.00992	0.0021645	8025.48	13661	0.587473	A_55_P2155616	Info	ens	ENSMUST00000180176
3467	0.0046518	0.0231	0.008658	119.34	203.24	0.587188	A_55_P2002918	Info	ref	Klc2	kinesin light chain 2	16594
2421	0.0014694	0.0104	0.0021645	219.84	374.41	0.587164	A_55_P2186562	Info	ref	Hars2	histidyl-tRNA synthetase 2, mitochondrial (putative)	70791
3060	0.0030289	0.017	0.0064935	357.98	609.84	0.587006	A_55_P1986306	Info	ref	Ltv1	LTV1 homolog (S. cerevisiae)	353258
1871	0.0006458	0.00593	0.0021645	1864.79	3178.32	0.586722	A_55_P2185605	Info	ref	Cd48	CD48 antigen	12506
3114	0.003198	0.0177	0.004329	236.86	403.71	0.586708	A_55_P1979973	Info	ref	Nuak2	NUAK family, SNF1-like kinase, 2	74137
1618	0.0004387	0.00466	0.0021645	441.53	752.74	0.586564	A_52_P660242	Info	ref	Isy1	ISY1 splicing factor homolog (S. cerevisiae)	57905
2519	0.0016648	0.0114	0.004329	2357.84	4022.28	0.586195	A_55_P2175942	Info	ens	ENSMUST00000204085
3324	0.0040249	0.0208	0.0021645	6362.7	10867	0.585506	A_55_P1957754	Info	ens	ENSMUST00000209075
3258	0.0037275	0.0197	0.004329	1616.45	2761.33	0.585388	A_55_P2136413	Info		A_55_P2136413
1087	0.0001493	0.00236	0.0021645	826.51	1412.06	0.585322	A_66_P108152	Info	ref	Cbr1	carbonyl reductase 1	12408
2348	0.0013064	0.00956	0.0021645	1388.98	2375.05	0.584821	A_51_P256246	Info	ref	Tspan13	tetraspanin 13	66109
2987	0.0028142	0.0162	0.0021645	262.09	448.23	0.584722	A_55_P2087796	Info	ref	Eva1b	eva-1 homolog B (C. elegans)	230752
[truncated: 2,074 more rows]

## Sheet: Old IR vs UI
Genes which are differentially expressed among classes:
[truncated: 3,158 more rows]
