# Supplementary material for: Impact of aging on gene expression response to x-ray irradiation using mouse blood
Source: Sci Rep. 2021 May 13;11:10177. doi: 10.1038/s41598-021-89682-7 (PMC8119453; doi:10.1038/s41598-021-89682-7)
Supplement: Supplementary file 3 — Supplementary File 2. [file 41598_2021_89682_MOESM3_ESM.xlsx]

## Sheet: Classifier composition
Supplementary File 2: Composition of the classifiers trained using data from young or aged training sets (tab1) and performance of the classifiers using old or young samples in the test sets (tab2).
Composition of young trained classifier:									Composition of old trained classifier:
	Parametric p-value	Geom mean of intensities in young irradiated	Geom mean of intensities in young control	Fold-change	Symbol	Name				Parametric p-value	Geom mean of intensities in old irradiated	Geom mean of intensities in old control	Fold-change	Symbol	Name
1	< 1e-07	1132.54	11361.6	0.1	Fcmr	Fc fragment of IgM receptor			1	< 1e-07	27.37	1041.13	0.026	Fcer2a	Fc receptor, IgE, low affinity II, alpha polypeptide
2	8e-07	2217.87	402.31	5.51	Oasl1	2'-5' oligoadenylate synthetase-like 1			2	5e-07	4749.65	1534.92	3.09	Serpinb6c	serine (or cysteine) peptidase inhibitor, clade B, member 6c
3	< 1e-07	416.22	4478.91	0.093	Hvcn1	hydrogen voltage-gated channel 1			3	< 1e-07	97.71	3065.52	0.032	Vpreb3	pre-B lymphocyte gene 3
4	< 1e-07	2403.55	266.37	9.02	Phlda3	pleckstrin homology-like domain, family A, member 3			4	6.19e-05	872.55	432.88	2.02	Slc39a6	solute carrier family 39 (metal ion transporter), member 6
5	< 1e-07	5.56	337.13	0.016	Pla2g2d	phospholipase A2, group IID			5	< 1e-07	622.1	38.73	16.06	Cdkn1a	cyclin-dependent kinase inhibitor 1A (P21)
6	1.1e-06	851.59	216.45	3.93	Usp18	ubiquitin specific peptidase 18			6	4e-07	75.88	14.29	5.31	Ripor3
7	< 1e-07	310.14	3029.87	0.1	H2-Oa	histocompatibility 2, O region alpha locus			7	< 1e-07	233.45	6496.9	0.036	ENSMUST00000192250
8	< 1e-07	2020.08	298.28	6.77	Oas2	2'-5' oligoadenylate synthetase 2			8	0.0002941	1213.82	598.11	2.03	Aen	apoptosis enhancing nuclease
9	< 1e-07	279.79	3920.93	0.071	H2-Ob	histocompatibility 2, O region beta locus			9	< 1e-07	407.34	55.06	7.4	Olfr629	olfactory receptor 629
10	< 1e-07	47950.6	11150.3	4.3	Ifi27l2a	interferon, alpha-inducible protein 27 like 2A			10	0.0014278	712.13	434.75	1.64	Aldh9a1	aldehyde dehydrogenase 9, subfamily A1
11	< 1e-07	486.21	2850.12	0.17	Tnfrsf13b	tumor necrosis factor receptor superfamily, member 13b			11	< 1e-07	486.11	73.82	6.59	Slc22a23	solute carrier family 22, member 23
12	3e-07	557.64	141.09	3.95	Ifih1	interferon induced with helicase C domain 1			12	0.0013239	8163.12	4877.64	1.67	Mif	macrophage migration inhibitory factor
13	< 1e-07	206.28	6483.8	0.032	ENSMUST00000192250				13	< 1e-07	74.53	1895.01	0.039	Ccr6	chemokine (C-C motif) receptor 6
14	1.5e-06	2219.31	945.56	2.35	Bax	BCL2-associated X protein			14	1.5e-05	8921.68	3120.8	2.86	Lgals3bp	lectin, galactoside-binding, soluble, 3 binding protein
15	< 1e-07	218.32	2655.86	0.082	Btla	B and T lymphocyte associated			15	< 1e-07	763.84	163.95	4.66	Cpq	carboxypeptidase Q
16	3e-07	5720.95	938.01	6.1	Rtp4	receptor transporter protein 4			16	1.08e-05	56.28	207.76	0.27	Trib2	tribbles homolog 2 (Drosophila)
17	< 1e-07	854.25	8820.62	0.097	Ccr7	chemokine (C-C motif) receptor 7			17	< 1e-07	105.5	1754.03	0.06	Chst3
18	9e-07	1036.16	60.91	17.01	Ifit3b				18	3.3e-06	106.96	17	6.29	Cideb	cell death-inducing DNA fragmentation factor, alpha subunit-like effector B
19	< 1e-07	42.27	1919.21	0.022	Ccr6	chemokine (C-C motif) receptor 6			19	< 1e-07	7.66	180.27	0.042	Pla2g2d	phospholipase A2, group IID
20	< 1e-07	14879.5	2564.11	5.8	Lgals3bp	lectin, galactoside-binding, soluble, 3 binding protein			20	0.0010755	264.66	4.57	57.94	Fetub	fetuin beta
21	< 1e-07	621.21	4073.04	0.15	Spib				21	< 1e-07	500.45	80.39	6.22	Prickle1	prickle homolog 1 (Drosophila)
22	1.43e-05	1035.56	487.77	2.12	Aen	apoptosis enhancing nuclease			22	2e-07	167.17	788.61	0.21	Cd22	CD22 antigen
23	< 1e-07	163.21	2188.22	0.075	Tnfrsf13c	tumor necrosis factor receptor superfamily, member 13c			23	1e-07	1854.28	336.25	5.51	Trove2	TROVE domain family, member 2
24	5e-07	4123.38	1065.89	3.87	Ltbp1				24	3.56e-05	41.96	100.63	0.42	Prh1	proline rich protein HaeIII subfamily 1
