# Supplementary material for: Impact of aging on gene expression response to x-ray irradiation using mouse blood
Source: Sci Rep. 2021 May 13;11:10177. doi: 10.1038/s41598-021-89682-7 (PMC8119453; doi:10.1038/s41598-021-89682-7)
Supplement: Supplementary file 4 — Supplementary File 3. [file 41598_2021_89682_MOESM4_ESM.xlsx]

## Sheet: Old vs Young
Supplementary File 3: Excel file containing the complete output of Ingenuity Pathway Analysis canonical pathways
Old vs. Young
Ingenuity Canonical Pathways	-log(p-value)	z-score
FGF Signaling	3.43	-2.837
Human Embryonic Stem Cell Pluripotency	3.1	NaN
Histidine Degradation VI	2.55	NaN
Sperm Motility	2.53	-2.985
G-Protein Coupled Receptor Signaling	2.53	NaN
Leptin Signaling in Obesity	2.52	-1.265
Regulation of the Epithelial-Mesenchymal Transition Pathway	2.38	NaN
cAMP-mediated signaling	2.38	-2.197
Agrin Interactions at Neuromuscular Junction	2.35	-0.832
Wnt/Ca+ pathway	2.32	-2.673
Pregnenolone Biosynthesis	2.28	NaN
GPCR-Mediated Nutrient Sensing in Enteroendocrine Cells	2.25	-2.837
Mitochondrial L-carnitine Shuttle Pathway	2.24	NaN
Gα Signaling	2.21	-0.447
PXR/RXR Activation	2.19	NaN
Role of Osteoblasts, Osteoclasts and Chondrocytes in Rheumatoid Arthritis	2.19	NaN
Thyroid Cancer Signaling	2.17	NaN
Role of NFAT in Cardiac Hypertrophy	2.14	-3.087
Axonal Guidance Signaling	2.13	NaN
Synaptic Long Term Depression	2.12	-3.9
Neuropathic Pain Signaling In Dorsal Horn Neurons	2.11	-3.273
Antioxidant Action of Vitamin C	2.1	1.213
Pyrimidine Ribonucleotides De Novo Biosynthesis	2.1	NaN
LPS/IL-1 Mediated Inhibition of RXR Function	2.05	1.606
IL-22 Signaling	2.03	-0.378
Citrulline-Nitric Oxide Cycle	2.01	NaN
Sertoli Cell-Sertoli Cell Junction Signaling	1.98	NaN
Phospholipases	1.97	NaN
Neuroprotective Role of THOP1 in Alzheimer's Disease	1.94	-3.153
Wnt/β-catenin Signaling	1.93	1.225
Neurotrophin/TRK Signaling	1.9	-2.887
CREB Signaling in Neurons	1.89	-3.545
Superpathway of Citrulline Metabolism	1.82	NaN
Pyrimidine Ribonucleotides Interconversion	1.8	NaN
Corticotropin Releasing Hormone Signaling	1.76	-1.46
GPCR-Mediated Integration of Enteroendocrine Signaling Exemplified by an L Cell	1.75	1.069
CCR5 Signaling in Macrophages	1.73	-1
Bladder Cancer Signaling	1.72	-3.162
Eicosanoid Signaling	1.7	-1.414
Actin Cytoskeleton Signaling	1.7	-2.558
Neuroinflammation Signaling Pathway	1.63	0.493
nNOS Signaling in Skeletal Muscle Cells	1.63	NaN
BMP signaling pathway	1.61	0.535
Pyrimidine Deoxyribonucleotides De Novo Biosynthesis I	1.56	NaN
Thioredoxin Pathway	1.54	NaN
Glucocorticoid Biosynthesis	1.53	NaN
Thyronamine and Iodothyronamine Metabolism	1.52	NaN
Thyroid Hormone Metabolism I (via Deiodination)	1.52	NaN
14-3-3-mediated Signaling	1.51	-0.229
Role of JAK1 and JAK3 in Î³c Cytokine Signaling	1.51	NaN
MIF Regulation of Innate Immunity	1.51	-1.667
Granulocyte Adhesion and Diapedesis	1.49	NaN
FcγRIIB Signaling in B Lymphocytes	1.48	-0.707
Basal Cell Carcinoma Signaling	1.46	-2.53
MSP-RON Signaling Pathway	1.46	NaN
PPARα/RXRα Activation	1.46	-1.342
Netrin Signaling	1.45	NaN
Stearate Biosynthesis I (Animals)	1.45	NaN
Role of Macrophages, Fibroblasts and Endothelial Cells in Rheumatoid Arthritis	1.44	NaN
GNRH Signaling	1.43	-2.524
GABA Receptor Signaling	1.43	NaN
Calcium Signaling	1.41	-4.583
Endothelin-1 Signaling	1.41	-2.268
ERK5 Signaling	1.41	-2.714
Fatty Acid Activation	1.41	NaN
Fc Epsilon RI Signaling	1.4	-1.414
Role of JAK family kinases in IL-6-type Cytokine Signaling	1.4	NaN
Ubiquinol-10 Biosynthesis (Eukaryotic)	1.38	NaN
Hepatic Cholestasis	1.35	NaN
Paxillin Signaling	1.34	-1.5
Gustation Pathway	1.33	NaN
Synaptic Long Term Potentiation	1.3	-2.828
Glioblastoma Multiforme Signaling	1.3	-2.132
GDNF Family Ligand-Receptor Interactions	1.3	-1.941
HGF Signaling	1.28	0
Dopamine Receptor Signaling	1.26	-0.333
Pentose Phosphate Pathway (Oxidative Branch)	1.25	NaN
Catecholamine Biosynthesis	1.25	NaN
Heme Biosynthesis II	1.23	NaN
Insulin Receptor Signaling	1.22	-0.894
Glycogen Degradation III	1.2	NaN
FXR/RXR Activation	1.19	NaN
Intrinsic Prothrombin Activation Pathway	1.18	-2.646
HIPPO signaling	1.17	-0.447
Glutamate Receptor Signaling	1.16	NaN
VEGF Family Ligand-Receptor Interactions	1.14	-2.673
Calcium Transport I	1.11	NaN
Tec Kinase Signaling	1.11	0.218
Type II Diabetes Mellitus Signaling	1.09	0.905
STAT3 Pathway	1.09	-1.155
TR/RXR Activation	1.07	NaN
ErbB Signaling	1.07	-1.069
UVA-Induced MAPK Signaling	1.07	-2.496
Molecular Mechanisms of Cancer	1.07	NaN
Acetone Degradation I (to Methylglyoxal)	1.06	NaN
Colorectal Cancer Metastasis Signaling	1.06	-1.826
Tetrapyrrole Biosynthesis II	1.06	NaN
Cellular Effects of Sildenafil (Viagra)	1.06	NaN
Dopamine-DARPP32 Feedback in cAMP Signaling	1.05	-1.964
CDK5 Signaling	1.05	-2.496
γ-linolenate Biosynthesis II (Animals)	1.03	NaN
Mineralocorticoid Biosynthesis	1	NaN
UDP-N-acetyl-D-galactosamine Biosynthesis II	1	NaN
PCP pathway	1	-1.667
Sphingosine-1-phosphate Signaling	1	-2
PAK Signaling	0.988	-1.604
Role of Wnt/GSK-3β Signaling in the Pathogenesis of Influenza	0.988	-1.414
L-dopachrome Biosynthesis	0.981	NaN
Histamine Biosynthesis	0.981	NaN
Phosphatidylethanolamine Biosynthesis III	0.981	NaN
4-hydroxybenzoate Biosynthesis	0.981	NaN
4-hydroxyphenylpyruvate Biosynthesis	0.981	NaN
Dendritic Cell Maturation	0.974	-1.633
HIF1α Signaling	0.97	NaN
Virus Entry via Endocytic Pathways	0.961	NaN
G Protein Signaling Mediated by Tubby	0.956	NaN
Leukocyte Extravasation Signaling	0.955	-0.447
Osteoarthritis Pathway	0.937	0.426
Gap Junction Signaling	0.935	NaN
NF-κB Activation by Viruses	0.927	-0.832
Caveolar-mediated Endocytosis Signaling	0.927	NaN
Role of Pattern Recognition Receptors in Recognition of Bacteria and Viruses	0.912	0.5
Serotonin and Melatonin Biosynthesis	0.91	NaN
Arginine Degradation VI (Arginase 2 Pathway)	0.91	NaN
Selenocysteine Biosynthesis II (Archaea and Eukaryotes)	0.91	NaN
UDP-N-acetyl-D-glucosamine Biosynthesis II	0.91	NaN
NGF Signaling	0.897	-1.698
Melatonin Signaling	0.895	-1.508
eNOS Signaling	0.887	-2.668
Phagosome Formation	0.882	NaN
Protein Kinase A Signaling	0.87	-0.801
Agranulocyte Adhesion and Diapedesis	0.852	NaN
Relaxin Signaling	0.847	-2.309
Thyroid Hormone Metabolism II (via Conjugation and/or Degradation)	0.844	NaN
Glycogen Degradation II	0.831	NaN
FAK Signaling	0.826	NaN
The Visual Cycle	0.826	NaN
TREM1 Signaling	0.807	1.508
P2Y Purigenic Receptor Signaling Pathway	0.796	-2.183
GP6 Signaling Pathway	0.796	-2.668
Ceramide Degradation	0.794	NaN
Reelin Signaling in Neurons	0.793	NaN
Factors Promoting Cardiogenesis in Vertebrates	0.793	NaN
Gα12/13 Signaling	0.775	-0.943
Androgen Biosynthesis	0.76	NaN
ErbB2-ErbB3 Signaling	0.745	-0.632
Induction of Apoptosis by HIV1	0.739	0
Complement System	0.735	0
Phototransduction Pathway	0.734	NaN
Opioid Signaling Pathway	0.734	-2.414
p38 MAPK Signaling	0.733	-1.069
IL-9 Signaling	0.732	-1.134
Epithelial Adherens Junction Signaling	0.729	NaN
Signaling by Rho Family GTPases	0.717	-2.117
Myc Mediated Apoptosis Signaling	0.717	NaN
Fatty Acid α-oxidation	0.717	NaN
β-Adrenergic Signaling	0.711	-2.111
CCR3 Signaling in Eosinophils	0.705	-2.138
β-alanine Degradation I	0.703	NaN
Palmitate Biosynthesis I (Animals)	0.703	NaN
Uridine-5'-phosphate Biosynthesis	0.703	NaN
Spermidine Biosynthesis I	0.703	NaN
Sulfate Activation for Sulfonation	0.703	NaN
Fatty Acid Biosynthesis Initiation II	0.703	NaN
Glycine Degradation (Creatine Biosynthesis)	0.703	NaN
Cysteine Biosynthesis/Homocysteine Degradation	0.703	NaN
Glutamine Degradation I	0.703	NaN
Sonic Hedgehog Signaling	0.701	-1.342
Estrogen-Dependent Breast Cancer Signaling	0.701	-2.121
Cardiac Hypertrophy Signaling	0.693	-2.268
Renin-Angiotensin Signaling	0.693	-1.807
Role of NANOG in Mammalian Embryonic Stem Cell Pluripotency	0.693	-1.134
HER-2 Signaling in Breast Cancer	0.688	NaN
Cardiac β-adrenergic Signaling	0.68	-1.155
Role of MAPK Signaling in the Pathogenesis of Influenza	0.665	NaN
IL-4 Signaling	0.665	NaN
Melanocyte Development and Pigmentation Signaling	0.655	-2.714
Endometrial Cancer Signaling	0.655	-1.633
Melatonin Degradation I	0.655	NaN
Macropinocytosis Signaling	0.653	-1
Aldosterone Signaling in Epithelial Cells	0.651	-2.138
Extrinsic Prothrombin Activation Pathway	0.638	NaN
Vitamin-C Transport	0.638	NaN
Parkinson's Signaling	0.638	NaN
Estrogen Biosynthesis	0.628	NaN
Huntington's Disease Signaling	0.626	-2
Fatty Acid β-oxidation I	0.623	NaN
Sphingosine and Sphingosine-1-phosphate Metabolism	0.619	NaN
Prostanoid Biosynthesis	0.619	NaN
Citrulline Biosynthesis	0.619	NaN
Leucine Degradation I	0.619	NaN
Chondroitin Sulfate Biosynthesis	0.617	NaN
Regulation of Cellular Mechanics by Calpain Protease	0.617	-0.816
Hereditary Breast Cancer Signaling	0.611	NaN
Chondroitin Sulfate Biosynthesis (Late Stages)	0.606	NaN
UVB-Induced MAPK Signaling	0.604	-0.333
AMPK Signaling	0.601	-1.213
tRNA Splicing	0.596	NaN
NF-κB Signaling	0.589	-1.706
PTEN Signaling	0.586	1.069
IL-17A Signaling in Gastric Cells	0.583	0
Bupropion Degradation	0.583	NaN
Germ Cell-Sertoli Cell Junction Signaling	0.576	NaN
RANK Signaling in Osteoclasts	0.575	-0.832
ERK/MAPK Signaling	0.575	-2.858
Pancreatic Adenocarcinoma Signaling	0.569	-0.577
Dermatan Sulfate Biosynthesis	0.566	NaN
EGF Signaling	0.557	-1
Role of JAK2 in Hormone-like Cytokine Signaling	0.554	NaN
GDP-glucose Biosynthesis	0.551	NaN
PI3K Signaling in B Lymphocytes	0.55	-2.138
Non-Small Cell Lung Cancer Signaling	0.55	-2.121
5-aminoimidazole Ribonucleotide Biosynthesis I	0.55	NaN
Hypusine Biosynthesis	0.55	NaN
Oxidized GTP and dGTP Detoxification	0.55	NaN
Tyrosine Biosynthesis IV	0.55	NaN
4-aminobutyrate Degradation I	0.55	NaN
L-serine Degradation	0.55	NaN
N-acetylglucosamine Degradation I	0.55	NaN
Ephrin Receptor Signaling	0.548	-1.387
Glycolysis I	0.544	NaN
Gluconeogenesis I	0.544	NaN
Salvage Pathways of Pyrimidine Ribonucleotides	0.542	NaN
Valine Degradation I	0.539	NaN
UVC-Induced MAPK Signaling	0.537	0
IL-10 Signaling	0.534	NaN
Superpathway of Melatonin Degradation	0.534	NaN
IL-17A Signaling in Airway Cells	0.529	0.333
TGF-Î² Signaling	0.526	0.632
Thrombin Signaling	0.523	-2.132
TWEAK Signaling	0.522	-1.342
MIF-mediated Glucocorticoid Regulation	0.522	-2.236
PKCα¸ Signaling in T Lymphocytes	0.519	-2.138
D-myo-inositol (1,4,5)-Trisphosphate Biosynthesis	0.508	NaN
RhoA Signaling	0.503	-1.508
ILK Signaling	0.497	-1.342
Methylglyoxal Degradation III	0.497	NaN
Glucose and Glucose-1-phosphate Degradation	0.493	NaN
Pentose Phosphate Pathway	0.493	NaN
Chemokine Signaling	0.492	-2.333
Crosstalk between Dendritic Cells and Natural Killer Cells	0.489	NaN
iNOS Signaling	0.483	1
Mitochondrial Dysfunction	0.48	NaN
Role of Cytokines in Mediating Communication between Immune Cells	0.478	NaN
IL-15 Production	0.475	NaN
Clathrin-mediated Endocytosis Signaling	0.474	NaN
Rac Signaling	0.472	-1.941
B Cell Receptor Signaling	0.46	-1.528
Dermatan Sulfate Biosynthesis (Late Stages)	0.459	NaN
Cardiomyocyte Differentiation via BMP Receptors	0.458	NaN
Inflammasome pathway	0.458	NaN
Nicotine Degradation III	0.455	NaN
Nicotine Degradation II	0.454	NaN
IL-2 Signaling	0.454	-1.89
IL-7 Signaling Pathway	0.454	0
Heparan Sulfate Biosynthesis	0.453	NaN
Ephrin B Signaling	0.453	-1
GM-CSF Signaling	0.453	-0.707
Heme Biosynthesis from Uroporphyrinogen-III I	0.448	NaN
Phenylethylamine Degradation I	0.448	NaN
α-tocopherol Degradation	0.448	NaN
Glutathione Redox Reactions II	0.448	NaN
Proline Biosynthesis I	0.448	NaN
Arginine Degradation I (Arginase Pathway)	0.448	NaN
N-acetylglucosamine Degradation II	0.448	NaN
Phenylalanine Degradation I (Aerobic)	0.448	NaN
Acetate Conversion to Acetyl-CoA	0.448	NaN
Androgen Signaling	0.447	-2.333
Acyl-CoA Hydrolysis	0.442	NaN
Cholecystokinin/Gastrin-mediated Signaling	0.439	-0.577
Notch Signaling	0.438	NaN
IL-1 Signaling	0.437	-0.333
Prolactin Signaling	0.436	-1.265
nNOS Signaling in Neurons	0.435	-2
Actin Nucleation by ARP-WASP Complex	0.434	0
Thrombopoietin Signaling	0.434	-0.707
Th1 and Th2 Activation Pathway	0.423	NaN
Maturity Onset Diabetes of Young (MODY) Signaling	0.422	NaN
Oxidative Ethanol Degradation III	0.422	NaN
Endoplasmic Reticulum Stress Pathway	0.422	NaN
Phospholipase C Signaling	0.42	-2.6
Heparan Sulfate Biosynthesis (Late Stages)	0.417	NaN
TNFR2 Signaling	0.415	-2
Inhibition of Matrix Metalloproteases	0.413	0.447
RhoGDI Signaling	0.409	1.5
VEGF Signaling	0.409	-2.111
IL-17 Signaling	0.403	NaN
Growth Hormone Signaling	0.403	-1.265
Hepatic Fibrosis / Hepatic Stellate Cell Activation	0.401	NaN
IL-15 Signaling	0.4	NaN
Xenobiotic Metabolism Signaling	0.399	NaN
Oleate Biosynthesis II (Animals)	0.397	NaN
SAPK/JNK Signaling	0.394	-1.155
p70S6K Signaling	0.392	-1.807
fMLP Signaling in Neutrophils	0.388	-1.508
FLT3 Signaling in Hematopoietic Progenitor Cells	0.387	-1.265
G Beta Gamma Signaling	0.384	-3.051
Acute Phase Response Signaling	0.383	0.832
Glucocorticoid Receptor Signaling	0.383	NaN
Trehalose Degradation II (Trehalase)	0.373	NaN
Protein Citrullination	0.373	NaN
Creatine-phosphate Biosynthesis	0.373	NaN
Eumelanin Biosynthesis	0.373	NaN
Galactose Degradation I (Leloir Pathway)	0.373	NaN
Tyrosine Degradation I	0.373	NaN
Glutamate Degradation III (via 4-aminobutyrate)	0.373	NaN
LPS-stimulated MAPK Signaling	0.372	-0.632
TNFR1 Signaling	0.371	-1.633
RAR Activation	0.37	NaN
Mouse Embryonic Stem Cell Pluripotency	0.367	-1.155
IGF-1 Signaling	0.367	-1.265
Cytotoxic T Lymphocyte-mediated Apoptosis of Target Cells	0.363	NaN
Role of IL-17A in Arthritis	0.363	NaN
Remodeling of Epithelial Adherens Junctions	0.363	0.447
Ovarian Cancer Signaling	0.36	-2.333
Isoleucine Degradation I	0.358	NaN
Ephrin A Signaling	0.358	NaN
Th1 Pathway	0.356	-0.832
ATM Signaling	0.348	0.333
NRF2-mediated Oxidative Stress Response	0.341	0.302
Role of BRCA1 in DNA Damage Response	0.337	0
CXCR4 Signaling	0.337	-1
Docosahexaenoic Acid (DHA) Signaling	0.334	NaN
Tumoricidal Function of Hepatic Natural Killer Cells	0.332	NaN
PDGF Signaling	0.329	-1.265
T Cell Receptor Signaling	0.328	NaN
Role of p14/p19ARF in Tumor Suppression	0.326	1.342
Serotonin Receptor Signaling	0.326	NaN
Erythropoietin Signaling	0.323	NaN
Role of NFAT in Regulation of the Immune Response	0.318	-1.886
Circadian Rhythm Signaling	0.318	NaN
Inhibition of Angiogenesis by TSP1	0.318	0
Cdc42 Signaling	0.318	-0.577
Gαs Signaling	0.316	-2.53
Semaphorin Signaling in Neurons	0.316	NaN
OX40 Signaling Pathway	0.316	0.447
ErbB4 Signaling	0.316	-1.134
Proline Biosynthesis II (from Arginine)	0.315	NaN
Pyruvate Fermentation to Lactate	0.315	NaN
Urea Cycle	0.315	NaN
Chondroitin and Dermatan Biosynthesis	0.315	NaN
Glycerol Degradation I	0.315	NaN
Zymosterol Biosynthesis	0.315	NaN
Glycogen Biosynthesis II (from UDP-D-Glucose)	0.315	NaN
Tryptophan Degradation X (Mammalian, via Tryptamine)	0.307	NaN
Ethanol Degradation IV	0.307	NaN
Amyotrophic Lateral Sclerosis Signaling	0.305	-1.155
p53 Signaling	0.305	0
Type I Diabetes Mellitus Signaling	0.305	1.134
Coagulation System	0.297	-1
Nucleotide Excision Repair Pathway	0.297	NaN
IL-3 Signaling	0.296	0.333
Renal Cell Carcinoma Signaling	0.296	-1.414
Granzyme B Signaling	0.293	NaN
Mismatch Repair in Eukaryotes	0.293	NaN
Chondroitin Sulfate Degradation (Metazoa)	0.293	NaN
Ceramide Signaling	0.291	-0.632
Acute Myeloid Leukemia Signaling	0.291	-1.897
CD28 Signaling in T Helper Cells	0.286	-1.387
Gαq Signaling	0.284	-2
Melanoma Signaling	0.284	-1.342
Antiproliferative Role of TOB in T Cell Signaling	0.284	NaN
Estrogen-mediated S-phase Entry	0.284	NaN
Pyridoxal 5'-phosphate Salvage Pathway	0.279	NaN
iCOS-iCOSL Signaling in T Helper Cells	0.279	-2.496
Role of Tissue Factor in Cancer	0.279	NaN
Role of Oct4 in Mammalian Embryonic Stem Cell Pluripotency	0.273	NaN
Triacylglycerol Biosynthesis	0.273	NaN
Glioma Signaling	0.272	-1.897
Small Cell Lung Cancer Signaling	0.272	-1.89
Glycoaminoglycan-protein Linkage Region Biosynthesis	0.269	NaN
Aspartate Degradation II	0.269	NaN
RAN Signaling	0.265	NaN
Antiproliferative Role of Somatostatin Receptor 2	0.263	-0.816
Serotonin Degradation	0.263	NaN
Toll-like Receptor Signaling	0.263	0.816
Dopamine Degradation	0.26	NaN
Ethanol Degradation II	0.26	NaN
Antigen Presentation Pathway	0.243	NaN
D-myo-inositol (1,4,5)-trisphosphate Degradation	0.241	NaN
Histidine Degradation III	0.232	NaN
Sphingomyelin Metabolism	0.232	NaN
1D-myo-inositol Hexakisphosphate Biosynthesis II (Mammalian)	0.218	NaN
D-myo-inositol (1,3,4)-trisphosphate Biosynthesis	0.218	NaN
Histamine Degradation	0.218	NaN
Sucrose Degradation V (Mammalian)	0.201	NaN
Phosphatidylethanolamine Biosynthesis II	0.201	NaN
Folate Transformations I	0.201	NaN

## Sheet: Young IR vs UI
Young, irradiated vs. control
Ingenuity Canonical Pathways	-log(p-value)	z-score
Calcium-induced T Lymphocyte Apoptosis	7.6	-2.711
Phospholipase C Signaling	7.57	0
Role of NFAT in Regulation of the Immune Response	7.38	-1.265
CD28 Signaling in T Helper Cells	6.81	-1.46
Type I Diabetes Mellitus Signaling	6.8	0.229
iCOS-iCOSL Signaling in T Helper Cells	6.66	-2.268
EIF2 Signaling	6.53	-3.43
Phagosome Formation	6.51	NaN
Breast Cancer Regulation by Stathmin1	6.41	NaN
B Cell Development	6.39	NaN
IL-7 Signaling Pathway	6.21	0
ILK Signaling	6.15	1.64
Molecular Mechanisms of Cancer	6.04	NaN
Nur77 Signaling in T Lymphocytes	5.96	NaN
Antigen Presentation Pathway	5.8	NaN
Altered T Cell and B Cell Signaling in Rheumatoid Arthritis	5.77	NaN
Thrombin Signaling	5.7	1.677
Cell Cycle: G1/S Checkpoint Regulation	5.66	0.229
Caveolar-mediated Endocytosis Signaling	5.65	NaN
Integrin Signaling	5.52	3.539
Cdc42 Signaling	5.38	1.877
Leukocyte Extravasation Signaling	5.27	1.938
Dendritic Cell Maturation	5.25	-0.617
NF-κB Signaling	5.25	-1.093
Role of Tissue Factor in Cancer	5.23	NaN
RAR Activation	5.06	NaN
NF-κB Activation by Viruses	5.03	0.408
Eicosanoid Signaling	4.96	1
T Helper Cell Differentiation	4.86	NaN
mTOR Signaling	4.78	0.378
Neuroinflammation Signaling Pathway	4.74	-0.535
Actin Cytoskeleton Signaling	4.73	2.343
CCR3 Signaling in Eosinophils	4.69	1.606
Germ Cell-Sertoli Cell Junction Signaling	4.61	NaN
B Cell Receptor Signaling	4.29	-0.822
Primary Immunodeficiency Signaling	4.28	NaN
Th1 and Th2 Activation Pathway	4.28	NaN
Paxillin Signaling	4.24	1.964
Sphingosine-1-phosphate Signaling	4.22	1.671
Virus Entry via Endocytic Pathways	4.2	NaN
Cyclins and Cell Cycle Regulation	4.18	0
CXCR4 Signaling	4	1.768
CTLA4 Signaling in Cytotoxic T Lymphocytes	4	NaN
IL-8 Signaling	3.97	3.363
Th1 Pathway	3.95	-1.961
Crosstalk between Dendritic Cells and Natural Killer Cells	3.89	NaN
Gαq Signaling	3.87	0.707
14-3-3-mediated Signaling	3.82	1.706
Autoimmune Thyroid Disease Signaling	3.81	NaN
Mismatch Repair in Eukaryotes	3.79	NaN
Sumoylation Pathway	3.79	1.789
Hereditary Breast Cancer Signaling	3.78	NaN
p70S6K Signaling	3.76	1.134
Regulation of eIF4 and p70S6K Signaling	3.74	1.604
Epithelial Adherens Junction Signaling	3.66	NaN
FAK Signaling	3.57	NaN
Tight Junction Signaling	3.55	NaN
Chemokine Signaling	3.52	1.606
HER-2 Signaling in Breast Cancer	3.52	NaN
ERK/MAPK Signaling	3.51	1.622
PI3K Signaling in B Lymphocytes	3.51	-1.633
Production of Nitric Oxide and Reactive Oxygen Species in Macrophages	3.49	1.151
Protein Kinase A Signaling	3.47	0.98
Tec Kinase Signaling	3.39	0.756
Apoptosis Signaling	3.38	2.236
Huntington's Disease Signaling	3.37	1.877
Ephrin B Signaling	3.36	0.577
Role of CHK Proteins in Cell Cycle Checkpoint Control	3.31	-2.111
PKCα¸ Signaling in T Lymphocytes	3.3	-2.502
P2Y Purigenic Receptor Signaling Pathway	3.28	2.502
Role of BRCA1 in DNA Damage Response	3.26	-1.732
Aryl Hydrocarbon Receptor Signaling	3.24	-1.964
Reelin Signaling in Neurons	3.24	NaN
Complement System	3.23	1.414
Remodeling of Epithelial Adherens Junctions	3.23	1.342
Rac Signaling	3.19	2.2
Macropinocytosis Signaling	3.18	0.632
p53 Signaling	3.18	0
DNA damage-induced 14-3-3σ Signaling	3.16	NaN
Graft-versus-Host Disease Signaling	3.15	NaN
Cardiac Hypertrophy Signaling	3.11	1.093
Th2 Pathway	3.1	-0.243
Cell Cycle: G2/M DNA Damage Checkpoint Regulation	3.05	0.302
Ephrin A Signaling	3.04	NaN
IL-4 Signaling	3.03	NaN
Inhibition of Angiogenesis by TSP1	2.99	0
eNOS Signaling	2.99	1.8
Role of NFAT in Cardiac Hypertrophy	2.98	1.121
Cleavage and Polyadenylation of Pre-mRNA	2.95	NaN
Colorectal Cancer Metastasis Signaling	2.92	1.897
Cell Cycle Control of Chromosomal Replication	2.91	NaN
CD40 Signaling	2.91	-0.471
OX40 Signaling Pathway	2.9	0.707
Renin-Angiotensin Signaling	2.9	0.2
Phagosome Maturation	2.88	NaN
fMLP Signaling in Neutrophils	2.85	0.426
Diphthamide Biosynthesis	2.82	NaN
Regulation of Cellular Mechanics by Calpain Protease	2.82	2.333
Axonal Guidance Signaling	2.81	NaN
Endothelin-1 Signaling	2.78	1
Death Receptor Signaling	2.78	0.655
PEDF Signaling	2.77	0.229
Cellular Effects of Sildenafil (Viagra)	2.76	NaN
Leukotriene Biosynthesis	2.72	NaN
Communication between Innate and Adaptive Immune Cells	2.72	NaN
Glioma Invasiveness Signaling	2.71	1.698
Semaphorin Signaling in Neurons	2.69	NaN
Pancreatic Adenocarcinoma Signaling	2.67	1
p38 MAPK Signaling	2.67	0
NRF2-mediated Oxidative Stress Response	2.66	-1.291
Cytotoxic T Lymphocyte-mediated Apoptosis of Target Cells	2.64	2.646
HGF Signaling	2.6	0.853
Role of p14/p19ARF in Tumor Suppression	2.59	-0.905
Gap Junction Signaling	2.58	NaN
T Cell Receptor Signaling	2.57	NaN
Ephrin Receptor Signaling	2.57	2.524
Glioblastoma Multiforme Signaling	2.55	1.3
Signaling by Rho Family GTPases	2.53	1.808
DNA Double-Strand Break Repair by Non-Homologous End Joining	2.52	NaN
Induction of Apoptosis by HIV1	2.51	0.775
SAPK/JNK Signaling	2.5	0
Systemic Lupus Erythematosus Signaling	2.5	NaN
RhoGDI Signaling	2.49	-0.962
EGF Signaling	2.43	0
GADD45 Signaling	2.43	NaN
IL-9 Signaling	2.41	0.632
Glutathione Redox Reactions I	2.4	NaN
UVA-Induced MAPK Signaling	2.4	1.732
PTEN Signaling	2.39	0.209
PAK Signaling	2.32	1.342
Glioma Signaling	2.32	0.535
Adipogenesis pathway	2.31	NaN
Docosahexaenoic Acid (DHA) Signaling	2.31	NaN
Role of PKR in Interferon Induction and Antiviral Response	2.28	NaN
Ethanol Degradation IV	2.28	NaN
RANK Signaling in Osteoclasts	2.27	-0.894
IL-3 Signaling	2.26	1.414
Pentose Phosphate Pathway (Oxidative Branch)	2.26	NaN
Interferon Signaling	2.23	1.897
Prostate Cancer Signaling	2.2	NaN
RhoA Signaling	2.16	2.294
Small Cell Lung Cancer Signaling	2.15	0.277
Amyotrophic Lateral Sclerosis Signaling	2.15	0
IL-1 Signaling	2.12	-0.258
GM-CSF Signaling	2.12	1.604
PPARα/RXRα Activation	2.11	1.706
Guanosine Nucleotides Degradation III	2.11	NaN
Lymphotoxin β Receptor Signaling	2.1	0
Leptin Signaling in Obesity	2.1	1.667
G Protein Signaling Mediated by Tubby	2.09	NaN
Melanoma Signaling	2.09	1.508
AMPK Signaling	2.09	1.732
Superoxide Radicals Degradation	2.08	NaN
Chronic Myeloid Leukemia Signaling	2.07	NaN
Acute Myeloid Leukemia Signaling	2.07	-1
Type II Diabetes Mellitus Signaling	2.05	-0.853
Gαi Signaling	2.04	0.447
Sperm Motility	2.03	1.877
TNFR1 Signaling	2.02	-1.508
GP6 Signaling Pathway	2.02	1.8
Antioxidant Action of Vitamin C	1.98	-0.728
CCR5 Signaling in Macrophages	1.97	-0.378
iNOS Signaling	1.96	-0.333
Urate Biosynthesis/Inosine 5'-phosphate Degradation	1.94	NaN
Sertoli Cell-Sertoli Cell Junction Signaling	1.94	NaN
Relaxin Signaling	1.94	2.524
Myc Mediated Apoptosis Signaling	1.93	NaN
Endometrial Cancer Signaling	1.91	1.508
VEGF Signaling	1.91	1.291
Role of Pattern Recognition Receptors in Recognition of Bacteria and Viruses	1.9	0.943
Regulation of Actin-based Motility by Rho	1.89	1.698
Spermine Biosynthesis	1.88	NaN
Prostanoid Biosynthesis	1.87	NaN
Allograft Rejection Signaling	1.87	NaN
MIF-mediated Glucocorticoid Regulation	1.83	0.333
IL-12 Signaling and Production in Macrophages	1.83	NaN
B Cell Activating Factor Signaling	1.82	-2.333
UVB-Induced MAPK Signaling	1.79	0
Cardiac β-adrenergic Signaling	1.79	2
Purine Nucleotides Degradation II (Aerobic)	1.79	NaN
TNFR2 Signaling	1.77	-1.633
Nitric Oxide Signaling in the Cardiovascular System	1.77	0.894
Ceramide Signaling	1.75	-1.886
Clathrin-mediated Endocytosis Signaling	1.73	NaN
α-Adrenergic Signaling	1.72	-0.832
LPS-stimulated MAPK Signaling	1.72	0
IL-6 Signaling	1.72	-0.218
STAT3 Pathway	1.71	-0.775
Dopamine-DARPP32 Feedback in cAMP Signaling	1.7	-0.192
Role of Macrophages, Fibroblasts and Endothelial Cells in Rheumatoid Arthritis	1.68	NaN
Granulocyte Adhesion and Diapedesis	1.68	NaN
MIF Regulation of Innate Immunity	1.67	0.632
autophagy	1.66	NaN
Glycogen Degradation III	1.66	NaN
Ovarian Cancer Signaling	1.65	1.155
G-Protein Coupled Receptor Signaling	1.64	NaN
IL-10 Signaling	1.63	NaN
Estrogen-mediated S-phase Entry	1.62	-1.89
Sirtuin Signaling Pathway	1.62	-1.029
IL-15 Signaling	1.61	NaN
Antiproliferative Role of Somatostatin Receptor 2	1.61	0.905
Toll-like Receptor Signaling	1.61	0.632
JAK/Stat Signaling	1.6	0.5
PI3K/AKT Signaling	1.57	1.698
Telomerase Signaling	1.57	0.775
Oxidative Ethanol Degradation III	1.57	NaN
Non-Small Cell Lung Cancer Signaling	1.57	1.387
Amyloid Processing	1.56	1.89
HMGB1 Signaling	1.54	0.209
TR/RXR Activation	1.54	NaN
GPCR-Mediated Nutrient Sensing in Enteroendocrine Cells	1.54	0.894
April Mediated Signaling	1.53	-1.667
Angiopoietin Signaling	1.52	1.265
CDK5 Signaling	1.5	-0.258
MSP-RON Signaling Pathway	1.49	NaN
Fcγ Receptor-mediated Phagocytosis in Macrophages and Monocytes	1.46	2.183
IL-15 Production	1.46	NaN
DNA Methylation and Transcriptional Repression Signaling	1.46	NaN
GPCR-Mediated Integration of Enteroendocrine Signaling Exemplified by an L Cell	1.44	-0.535
Regulation of IL-2 Expression in Activated and Anergic T Lymphocytes	1.43	NaN
Glucocorticoid Receptor Signaling	1.43	NaN
Assembly of RNA Polymerase I Complex	1.4	NaN
BER pathway	1.4	NaN
IL-17A Signaling in Fibroblasts	1.39	NaN
Opioid Signaling Pathway	1.38	-1
cAMP-mediated signaling	1.38	0.73
TREM1 Signaling	1.35	0.535
Agranulocyte Adhesion and Diapedesis	1.34	NaN
Phospholipases	1.33	NaN
Agrin Interactions at Neuromuscular Junction	1.32	2.309
GDNF Family Ligand-Receptor Interactions	1.31	0.577
Tumoricidal Function of Hepatic Natural Killer Cells	1.31	1.342
Actin Nucleation by ARP-WASP Complex	1.29	2.111
Glycogen Degradation II	1.28	NaN
ATM Signaling	1.28	-1.213
FGF Signaling	1.27	0.5
Cell Cycle Regulation by BTG Family Proteins	1.26	-2.236
Hepatic Fibrosis / Hepatic Stellate Cell Activation	1.25	NaN
Gα12/13 Signaling	1.25	1.091
Mouse Embryonic Stem Cell Pluripotency	1.25	0
Glutathione-mediated Detoxification	1.24	NaN
Histamine Degradation	1.24	NaN
Role of JAK1 and JAK3 in Î³c Cytokine Signaling	1.23	NaN
Human Embryonic Stem Cell Pluripotency	1.23	NaN
Stearate Biosynthesis I (Animals)	1.23	NaN
CREB Signaling in Neurons	1.2	1.091
Androgen Signaling	1.19	-0.302
Neuropathic Pain Signaling In Dorsal Horn Neurons	1.19	0.688
Cholecystokinin/Gastrin-mediated Signaling	1.17	1.213
PRPP Biosynthesis I	1.17	NaN
Heme Biosynthesis from Uroporphyrinogen-III I	1.17	NaN
Acetate Conversion to Acetyl-CoA	1.17	NaN
Phenylalanine Degradation IV (Mammalian, via Side Chain)	1.17	NaN
Gustation Pathway	1.16	NaN
HIPPO signaling	1.16	0.905
Lipid Antigen Presentation by CD1	1.16	NaN
Antiproliferative Role of TOB in T Cell Signaling	1.16	NaN
LPS/IL-1 Mediated Inhibition of RXR Function	1.15	0.277
Folate Transformations I	1.13	NaN
VEGF Family Ligand-Receptor Interactions	1.13	1.291
Erythropoietin Signaling	1.12	NaN
Acute Phase Response Signaling	1.11	0
HIF1α Signaling	1.1	NaN
nNOS Signaling in Neurons	1.08	NaN
Hypoxia Signaling in the Cardiovascular System	1.08	1.633
Telomere Extension by Telomerase	1.08	NaN
Fc Epsilon RI Signaling	1.07	1.606
Wnt/β-catenin Signaling	1.07	0.655
Role of JAK2 in Hormone-like Cytokine Signaling	1.06	NaN
PDGF Signaling	1.06	1.291
Atherosclerosis Signaling	1.06	NaN
GNRH Signaling	1.05	1.279
Xenobiotic Metabolism Signaling	1.04	NaN
Melanocyte Development and Pigmentation Signaling	1.04	0.775
Osteoarthritis Pathway	1.03	1.569
IGF-1 Signaling	1.02	1.155
LXR/RXR Activation	1.02	0
NGF Signaling	1.02	0
GDP-glucose Biosynthesis	1.01	NaN
Fatty Acid Î±-oxidation	1	NaN
Calcium Signaling	0.998	0.277
Granzyme B Signaling	0.991	-1
Extrinsic Prothrombin Activation Pathway	0.991	NaN
Adenosine Nucleotides Degradation II	0.991	NaN
Vitamin-C Transport	0.991	NaN
Parkinson's Signaling	0.991	NaN
Natural Killer Cell Signaling	0.99	NaN
Growth Hormone Signaling	0.985	0
Trehalose Degradation II (Trehalase)	0.984	NaN
Creatine-phosphate Biosynthesis	0.984	NaN
Tetrahydrofolate Salvage from 5,10-methenyltetrahydrofolate	0.984	NaN
IL-17A Signaling in Airway Cells	0.974	0.277
FLT3 Signaling in Hematopoietic Progenitor Cells	0.953	0
FcÎ³RIIB Signaling in B Lymphocytes	0.942	-0.302
Thio-molybdenum Cofactor Biosynthesis	0.941	NaN
Acetyl-CoA Biosynthesis III (from Citrate)	0.941	NaN
Glutamine Biosynthesis I	0.941	NaN
Glutamate Removal from Folates	0.941	NaN
2-amino-3-carboxymuconate Semialdehyde Degradation to Glutaryl-CoA	0.941	NaN
Sorbitol Degradation I	0.941	NaN
Histamine Biosynthesis	0.941	NaN
Putrescine Degradation III	0.938	NaN
Thrombopoietin Signaling	0.921	0.905
γ-linolenate Biosynthesis II (Animals)	0.914	NaN
Dermatan Sulfate Degradation (Metazoa)	0.914	NaN
Glucose and Glucose-1-phosphate Degradation	0.91	NaN
Pentose Phosphate Pathway	0.91	NaN
Ethanol Degradation II	0.906	NaN
Insulin Receptor Signaling	0.898	-0.447
Proline Biosynthesis II (from Arginine)	0.841	NaN
ErbB Signaling	0.825	-0.258
Acyl-CoA Hydrolysis	0.822	NaN
Tryptophan Degradation X (Mammalian, via Tryptamine)	0.821	NaN
Renal Cell Carcinoma Signaling	0.821	0.302
4-1BB Signaling in T Lymphocytes	0.815	-1.342
G Beta Gamma Signaling	0.809	1.213
Hematopoiesis from Pluripotent Stem Cells	0.784	NaN
Corticotropin Releasing Hormone Signaling	0.772	1.698
NAD Salvage Pathway II	0.769	NaN
IL-17 Signaling	0.766	NaN
Choline Biosynthesis III	0.744	NaN
NAD Phosphorylation and Dephosphorylation	0.744	NaN
Activation of IRF by Cytosolic Pattern Recognition Receptors	0.744	0
Thioredoxin Pathway	0.728	NaN
Retinoate Biosynthesis I	0.726	NaN
Estrogen-Dependent Breast Cancer Signaling	0.721	1
Role of PI3K/AKT Signaling in the Pathogenesis of Influenza	0.721	0.577
Synaptic Long Term Depression	0.71	1.633
Melatonin Signaling	0.703	0.905
Role of MAPK Signaling in the Pathogenesis of Influenza	0.703	NaN
Netrin Signaling	0.685	NaN
Coagulation System	0.685	0.447
TWEAK Signaling	0.685	0
Nucleotide Excision Repair Pathway	0.685	NaN
Protein Ubiquitination Pathway	0.68	NaN
DNA Double-Strand Break Repair by Homologous Recombination	0.676	NaN
γ-glutamyl Cycle	0.676	NaN
Aldosterone Signaling in Epithelial Cells	0.674	0.258
Hepatic Cholestasis	0.674	NaN
Flavin Biosynthesis IV (Mammalian)	0.665	NaN
Spermidine Biosynthesis I	0.665	NaN
L-glutamine Biosynthesis II (tRNA-dependent)	0.665	NaN
Adenine and Adenosine Salvage I	0.665	NaN
Putrescine Biosynthesis III	0.665	NaN
Glutamate Dependent Acid Resistance	0.665	NaN
Mitotic Roles of Polo-Like Kinase	0.657	-0.447
Synaptic Long Term Potentiation	0.636	0.5
Histidine Degradation III	0.636	NaN
Role of RIG1-like Receptors in Antiviral Innate Immunity	0.629	-1.633
Prolactin Signaling	0.622	0.302
Polyamine Regulation in Colon Cancer	0.619	NaN
Methionine Degradation I (to Homocysteine)	0.619	NaN
Sonic Hedgehog Signaling	0.592	-2
CD27 Signaling in Lymphocytes	0.589	-2.646
Role of IL-17A in Arthritis	0.58	NaN
Neurotrophin/TRK Signaling	0.577	-0.632
Dopamine Receptor Signaling	0.577	1.134
Chondroitin Sulfate Degradation (Metazoa)	0.56	NaN
Glutaryl-CoA Degradation	0.56	NaN
Heme Biosynthesis II	0.559	NaN
VDR/RXR Activation	0.555	NaN
PPAR Signaling	0.536	1.387
Unfolded protein response	0.534	NaN
TGF-Î² Signaling	0.534	-1.508
CNTF Signaling	0.533	0.333
Wnt/Ca+ pathway	0.533	1
IL-22 Signaling	0.533	1
Role of JAK1, JAK2 and TYK2 in Interferon Signaling	0.533	NaN
CDP-diacylglycerol Biosynthesis I	0.533	NaN
Cysteine Biosynthesis III (mammalia)	0.533	NaN
NADH Repair	0.514	NaN
Methylglyoxal Degradation I	0.514	NaN
Coenzyme A Biosynthesis	0.514	NaN
S-methyl-5-thio-Î±-D-ribose 1-phosphate Degradation	0.514	NaN
1,25-dihydroxyvitamin D3 Biosynthesis	0.514	NaN
Glutathione Biosynthesis	0.514	NaN
D-glucuronate Degradation I	0.514	NaN
Methionine Salvage II (Mammalian)	0.514	NaN
Thyroid Hormone Biosynthesis	0.514	NaN
S-adenosyl-L-methionine Biosynthesis	0.514	NaN
Thyroid Cancer Signaling	0.513	NaN
Estrogen Biosynthesis	0.513	NaN
Noradrenaline and Adrenaline Degradation	0.513	NaN
Mitochondrial L-carnitine Shuttle Pathway	0.511	NaN
ErbB4 Signaling	0.51	0.333
IL-2 Signaling	0.509	0.333
Role of JAK family kinases in IL-6-type Cytokine Signaling	0.494	NaN
Tryptophan Degradation III (Eukaryotic)	0.494	NaN
Calcium Transport I	0.494	NaN
Pyridoxal 5'-phosphate Salvage Pathway	0.487	NaN
ERK5 Signaling	0.465	1.667
Role of Osteoblasts, Osteoclasts and Chondrocytes in Rheumatoid Arthritis	0.46	NaN
Phosphatidylglycerol Biosynthesis II (Non-plastidic)	0.459	NaN
Glycolysis I	0.459	NaN
Intrinsic Prothrombin Activation Pathway	0.457	0
3-phosphoinositide Biosynthesis	0.452	NaN
Factors Promoting Cardiogenesis in Vertebrates	0.44	NaN
Purine Nucleotides De Novo Biosynthesis II	0.438	NaN
UDP-N-acetyl-D-galactosamine Biosynthesis II	0.438	NaN
Superpathway of Inositol Phosphate Compounds	0.438	NaN
UVC-Induced MAPK Signaling	0.431	-0.447
Gαs Signaling	0.419	2.111
Arsenate Detoxification I (Glutaredoxin)	0.414	NaN
Uracil Degradation II (Reductive)	0.414	NaN
Heme Degradation	0.414	NaN
Phenylethylamine Degradation I	0.414	NaN
Ascorbate Recycling (Cytosolic)	0.414	NaN
Glutathione Redox Reactions II	0.414	NaN
Thymine Degradation	0.414	NaN
Geranylgeranyldiphosphate Biosynthesis	0.414	NaN
Proline Biosynthesis I	0.414	NaN
Melatonin Degradation II	0.414	NaN
ErbB2-ErbB3 Signaling	0.405	1
D-myo-inositol-5-phosphate Metabolism	0.401	NaN
PCP pathway	0.398	1.134
The Visual Cycle	0.391	NaN
Pyrimidine Ribonucleotides Interconversion	0.384	NaN
Dopamine Degradation	0.376	NaN
Superpathway of Methionine Degradation	0.376	NaN
Bladder Cancer Signaling	0.368	NaN
Endoplasmic Reticulum Stress Pathway	0.358	NaN
Notch Signaling	0.352	NaN
3-phosphoinositide Degradation	0.348	NaN
Role of IL-17A in Psoriasis	0.348	NaN
Fatty Acid Activation	0.348	NaN
Oleate Biosynthesis II (Animals)	0.348	NaN
Pyrimidine Ribonucleotides De Novo Biosynthesis	0.341	NaN
Acetone Degradation I (to Methylglyoxal)	0.341	NaN
Protein Citrullination	0.341	NaN
Serine Biosynthesis	0.341	NaN
CMP-N-acetylneuraminate Biosynthesis I (Eukaryotes)	0.341	NaN
Lysine Degradation II	0.341	NaN
Lysine Degradation V	0.341	NaN
Trans, trans-farnesyl Diphosphate Biosynthesis	0.341	NaN
Glutamate Degradation III (via 4-aminobutyrate)	0.341	NaN
Folate Polyglutamylation	0.341	NaN
PXR/RXR Activation	0.326	NaN
D-myo-inositol (1,4,5,6)-Tetrakisphosphate Biosynthesis	0.312	NaN
D-myo-inositol (3,4,5,6)-tetrakisphosphate Biosynthesis	0.312	NaN
Cancer Drug Resistance By Drug Efflux	0.303	NaN
Regulation of the Epithelial-Mesenchymal Transition Pathway	0.298	NaN
Estrogen Receptor Signaling	0.297	NaN
BMP signaling pathway	0.291	-0.333
tRNA Splicing	0.29	NaN
Pyruvate Fermentation to Lactate	0.285	NaN
Chondroitin and Dermatan Biosynthesis	0.285	NaN
Arginine Degradation VI (Arginase 2 Pathway)	0.285	NaN
Glycerol Degradation I	0.285	NaN
Glycogen Biosynthesis II (from UDP-D-Glucose)	0.285	NaN
Rapoport-Luebering Glycolytic Shunt	0.285	NaN
Lactose Degradation III	0.285	NaN
GABA Receptor Signaling	0.273	NaN
Retinol Biosynthesis	0.271	NaN
Serotonin Receptor Signaling	0.254	NaN
Oncostatin M Signaling	0.254	NaN
Bupropion Degradation	0.253	NaN
Superpathway of Serine and Glycine Biosynthesis I	0.241	NaN
Phosphatidylcholine Biosynthesis I	0.241	NaN
Ceramide Degradation	0.241	NaN
Gluconeogenesis I	0.232	NaN
RAN Signaling	0.225	NaN
Salvage Pathways of Pyrimidine Deoxyribonucleotides	0.206	NaN
Sphingomyelin Metabolism	0.206	NaN

## Sheet: Old IR vs UI
Old, irradiated vs. control
Ingenuity Canonical Pathways	-log(p-value)	z-score
Mismatch Repair in Eukaryotes	8.63	NaN
B Cell Development	6.87	NaN
Phospholipase C Signaling	6.36	0.632
Cell Cycle Control of Chromosomal Replication	6.28	NaN
Thrombin Signaling	6.27	1.234
Calcium-induced T Lymphocyte Apoptosis	5.02	-1.698
Integrin Signaling	5.01	4.529
Antigen Presentation Pathway	4.75	NaN
Role of BRCA1 in DNA Damage Response	4.71	-1.387
Tight Junction Signaling	4.6	NaN
Gap Junction Signaling	4.51	NaN
Altered T Cell and B Cell Signaling in Rheumatoid Arthritis	4.34	NaN
IL-1 Signaling	4.18	0.447
Protein Kinase A Signaling	3.99	1
Role of NFAT in Regulation of the Immune Response	3.93	-0.756
Hereditary Breast Cancer Signaling	3.66	NaN
Cellular Effects of Sildenafil (Viagra)	3.66	NaN
CXCR4 Signaling	3.62	1.134
Cdc42 Signaling	3.52	0.728
Relaxin Signaling	3.34	3.3
T Helper Cell Differentiation	3.32	NaN
Sertoli Cell-Sertoli Cell Junction Signaling	3.32	NaN
Type I Diabetes Mellitus Signaling	3.3	-1.265
EIF2 Signaling	3.29	-3.138
Germ Cell-Sertoli Cell Junction Signaling	3.23	NaN
PPARα/RXRα Activation	3.23	2.353
CD28 Signaling in T Helper Cells	3.23	-1.5
α-Adrenergic Signaling	3.2	0.728
Role of CHK Proteins in Cell Cycle Checkpoint Control	3.18	-2.333
Coagulation System	3.16	0
Remodeling of Epithelial Adherens Junctions	3.16	NaN
Extrinsic Prothrombin Activation Pathway	3.15	0
Cleavage and Polyadenylation of Pre-mRNA	3.13	NaN
B Cell Activating Factor Signaling	3.09	-3.317
Breast Cancer Regulation by Stathmin1	3.07	NaN
B Cell Receptor Signaling	3.06	-0.707
Autoimmune Thyroid Disease Signaling	3.05	NaN
Intrinsic Prothrombin Activation Pathway	2.99	1.508
Epithelial Adherens Junction Signaling	2.87	NaN
ILK Signaling	2.81	1.915
Molecular Mechanisms of Cancer	2.8	NaN
April Mediated Signaling	2.73	-2.714
Cardiac Hypertrophy Signaling	2.73	3
eNOS Signaling	2.66	2.985
iCOS-iCOSL Signaling in T Helper Cells	2.65	-2.236
Sumoylation Pathway	2.64	1.5
GADD45 Signaling	2.63	NaN
p53 Signaling	2.56	-0.258
Nur77 Signaling in T Lymphocytes	2.54	NaN
Endothelin-1 Signaling	2.53	0.522
Cell Cycle: G1/S Checkpoint Regulation	2.49	0.277
Paxillin Signaling	2.46	1.5
P2Y Purigenic Receptor Signaling Pathway	2.46	2.711
Graft-versus-Host Disease Signaling	2.45	NaN
Sirtuin Signaling Pathway	2.4	0.333
NF-κB Activation by Viruses	2.4	0.471
Cell Cycle: G2/M DNA Damage Checkpoint Regulation	2.37	0.333
MIF Regulation of Innate Immunity	2.37	0.302
TREM1 Signaling	2.33	0.5
Virus Entry via Endocytic Pathways	2.32	NaN
PI3K Signaling in B Lymphocytes	2.32	-1.633
Agrin Interactions at Neuromuscular Junction	2.3	2.138
Stearate Biosynthesis I (Animals)	2.29	NaN
BER pathway	2.26	NaN
Regulation of Cellular Mechanics by Calpain Protease	2.24	1.667
Regulation of Actin-based Motility by Rho	2.24	1.414
Caveolar-mediated Endocytosis Signaling	2.17	NaN
GP6 Signaling Pathway	2.15	2.858
Sperm Motility	2.15	2.294
Inhibition of Angiogenesis by TSP1	2.13	-0.333
Systemic Lupus Erythematosus Signaling	2.11	NaN
Oleate Biosynthesis II (Animals)	2.08	NaN
Renin-Angiotensin Signaling	2.05	0.426
MIF-mediated Glucocorticoid Regulation	2.04	0.333
CCR3 Signaling in Eosinophils	2.02	1.291
Eicosanoid Signaling	2.02	1.134
Axonal Guidance Signaling	2.01	NaN
RAR Activation	2.01	NaN
Glutathione Redox Reactions I	2	NaN
HER-2 Signaling in Breast Cancer	1.99	NaN
Primary Immunodeficiency Signaling	1.99	NaN
Gαq Signaling	1.97	0.408
Spermine Biosynthesis	1.95	NaN
DNA damage-induced 14-3-3σ Signaling	1.95	NaN
IL-4 Signaling	1.94	NaN
Sphingosine-1-phosphate Signaling	1.93	1.528
DNA Double-Strand Break Repair by Non-Homologous End Joining	1.93	NaN
Androgen Biosynthesis	1.93	NaN
Cardiac β-adrenergic Signaling	1.92	1.606
Colorectal Cancer Metastasis Signaling	1.9	2.263
GPCR-Mediated Nutrient Sensing in Enteroendocrine Cells	1.87	1.789
Regulation of eIF4 and p70S6K Signaling	1.85	2.121
OX40 Signaling Pathway	1.85	-0.816
IL-7 Signaling Pathway	1.85	-0.535
Role of NFAT in Cardiac Hypertrophy	1.83	2.121
NF-κB Signaling	1.81	-0.756
CDK5 Signaling	1.81	1.807
PKCα¸ Signaling in T Lymphocytes	1.78	-2.449
CD40 Signaling	1.75	-1.069
Gustation Pathway	1.73	NaN
PAK Signaling	1.73	1.213
Oxidative Ethanol Degradation III	1.73	NaN
14-3-3-mediated Signaling	1.71	1.069
GPCR-Mediated Integration of Enteroendocrine Signaling Exemplified by an L Cell	1.7	0.535
RhoGDI Signaling	1.7	-2.132
Corticotropin Releasing Hormone Signaling	1.69	1.789
mTOR Signaling	1.68	0.728
Acute Phase Response Signaling	1.68	0
Tec Kinase Signaling	1.68	1.342
DNA Methylation and Transcriptional Repression Signaling	1.64	NaN
nNOS Signaling in Neurons	1.63	NaN
Dopamine-DARPP32 Feedback in cAMP Signaling	1.63	1.4
FXR/RXR Activation	1.62	NaN
Role of PKR in Interferon Induction and Antiviral Response	1.6	NaN
GNRH Signaling	1.6	1.225
Atherosclerosis Signaling	1.59	NaN
γ-linolenate Biosynthesis II (Animals)	1.56	NaN
LPS/IL-1 Mediated Inhibition of RXR Function	1.55	-2.714
Pyrimidine Deoxyribonucleotides De Novo Biosynthesis I	1.54	NaN
Phosphatidylcholine Biosynthesis I	1.52	NaN
FAK Signaling	1.52	NaN
Acyl-CoA Hydrolysis	1.51	NaN
Diphthamide Biosynthesis	1.51	NaN
Thiosulfate Disproportionation III (Rhodanese)	1.51	NaN
Serotonin Receptor Signaling	1.47	NaN
Dendritic Cell Maturation	1.47	-1.732
Role of Tissue Factor in Cancer	1.47	NaN
Acute Myeloid Leukemia Signaling	1.46	0.277
Opioid Signaling Pathway	1.45	-0.686
Leptin Signaling in Obesity	1.45	2.236
p70S6K Signaling	1.42	0.894
Role of MAPK Signaling in the Pathogenesis of Influenza	1.42	NaN
PXR/RXR Activation	1.41	NaN
Signaling by Rho Family GTPases	1.41	2.043
Salvage Pathways of Pyrimidine Ribonucleotides	1.39	NaN
Aryl Hydrocarbon Receptor Signaling	1.39	-1.155
Choline Biosynthesis III	1.39	NaN
IL-8 Signaling	1.37	3.272
Ethanol Degradation IV	1.37	NaN
Methylglyoxal Degradation III	1.36	NaN
Histidine Degradation III	1.36	NaN
Calcium Signaling	1.35	0.832
4-1BB Signaling in T Lymphocytes	1.33	-2.449
G Protein Signaling Mediated by Tubby	1.33	NaN
Ephrin Receptor Signaling	1.32	3
Gαi Signaling	1.32	-1.291
p38 MAPK Signaling	1.32	0
tRNA Charging	1.31	NaN
CD27 Signaling in Lymphocytes	1.31	-2.333
AMPK Signaling	1.31	2.711
ERK/MAPK Signaling	1.3	2.268
Hepatic Cholestasis	1.3	NaN
Apoptosis Signaling	1.3	0.535
ATM Signaling	1.28	-1.604
Phenylalanine Degradation IV (Mammalian, via Side Chain)	1.28	NaN
Androgen Signaling	1.28	0.632
Glioblastoma Multiforme Signaling	1.25	1.877
Allograft Rejection Signaling	1.24	NaN
Proline Biosynthesis I	1.24	NaN
Acetate Conversion to Acetyl-CoA	1.24	NaN
HGF Signaling	1.23	0.728
Phospholipases	1.23	NaN
fMLP Signaling in Neutrophils	1.23	0.728
Dopamine Receptor Signaling	1.22	1.414
Prostanoid Biosynthesis	1.21	NaN
Antioxidant Action of Vitamin C	1.21	0.258
Small Cell Lung Cancer Signaling	1.21	-0.577
tRNA Splicing	1.2	NaN
Death Receptor Signaling	1.19	-1.291
Cholecystokinin/Gastrin-mediated Signaling	1.18	1
Telomere Extension by Telomerase	1.18	NaN
Actin Nucleation by ARP-WASP Complex	1.17	1.897
Chemokine Signaling	1.16	0.577
Communication between Innate and Adaptive Immune Cells	1.16	NaN
Nucleotide Excision Repair Pathway	1.15	NaN
Melatonin Signaling	1.13	1.732
PTEN Signaling	1.12	-1.886
Gα12/13 Signaling	1.11	1.147
Regulation of IL-2 Expression in Activated and Anergic T Lymphocytes	1.11	NaN
Cyclins and Cell Cycle Regulation	1.11	-0.333
Pyridoxal 5'-phosphate Salvage Pathway	1.11	NaN
G-Protein Coupled Receptor Signaling	1.1	NaN
Neuroinflammation Signaling Pathway	1.08	-0.973
cAMP-mediated signaling	1.08	0.378
Crosstalk between Dendritic Cells and Natural Killer Cells	1.07	NaN
Production of Nitric Oxide and Reactive Oxygen Species in Macrophages	1.07	0.392
Amyloid Processing	1.07	0.447
Prostate Cancer Signaling	1.07	NaN
Leukocyte Extravasation Signaling	1.06	2.6
Nitric Oxide Signaling in the Cardiovascular System	1.06	1.5
Putrescine Degradation III	1.05	NaN
Tetrahydrofolate Salvage from 5,10-methenyltetrahydrofolate	1.04	NaN
Serine Biosynthesis	1.04	NaN
Glutamate Degradation III (via 4-aminobutyrate)	1.04	NaN
CREB Signaling in Neurons	1.04	2.236
TNFR2 Signaling	1.04	-2.449
Phagosome Formation	1.04	NaN
Glioma Signaling	1.03	1.897
RAN Signaling	1.01	NaN
Phagosome Maturation	0.996	NaN
Purine Nucleotides De Novo Biosynthesis II	0.989	NaN
Glutathione-mediated Detoxification	0.987	NaN
Glutamine Biosynthesis I	0.975	NaN
Sorbitol Degradation I	0.975	NaN
Adenine and Adenosine Salvage VI	0.975	NaN
4-hydroxybenzoate Biosynthesis	0.975	NaN
D-mannose Degradation	0.975	NaN
4-hydroxyphenylpyruvate Biosynthesis	0.975	NaN
Clathrin-mediated Endocytosis Signaling	0.97	NaN
Synaptic Long Term Depression	0.969	2.449
Agranulocyte Adhesion and Diapedesis	0.963	NaN
PI3K/AKT Signaling	0.959	1.069
Glioma Invasiveness Signaling	0.929	2.111
Tryptophan Degradation X (Mammalian, via Tryptamine)	0.929	NaN
Angiopoietin Signaling	0.925	1.265
RANK Signaling in Osteoclasts	0.925	-1.069
Actin Cytoskeleton Signaling	0.921	2.746
Melanoma Signaling	0.911	1.667
Fc Epsilon RI Signaling	0.907	1.698
Thyroid Cancer Signaling	0.904	NaN
Ovarian Cancer Signaling	0.901	2.121
Proline Biosynthesis II (from Arginine)	0.9	NaN
Arginine Degradation VI (Arginase 2 Pathway)	0.9	NaN
VEGF Signaling	0.899	1.897
Assembly of RNA Polymerase I Complex	0.899	NaN
HIPPO signaling	0.895	0.378
Xenobiotic Metabolism Signaling	0.873	NaN
D-myo-inositol-5-phosphate Metabolism	0.873	NaN
Estrogen-mediated S-phase Entry	0.873	-1.342
Purine Nucleotides Degradation II (Aerobic)	0.872	NaN
Histamine Degradation	0.872	NaN
Endometrial Cancer Signaling	0.869	1.89
VEGF Family Ligand-Receptor Interactions	0.867	1.941
IL-12 Signaling and Production in Macrophages	0.858	NaN
Retinoate Biosynthesis I	0.84	NaN
Netrin Signaling	0.837	NaN
Ephrin B Signaling	0.836	1
G Beta Gamma Signaling	0.83	1.807
Urate Biosynthesis/Inosine 5'-phosphate Degradation	0.818	NaN
Glycogen Degradation II	0.818	NaN
Bile Acid Biosynthesis, Neutral Pathway	0.818	NaN
TNFR1 Signaling	0.812	-2.828
The Visual Cycle	0.81	NaN
TWEAK Signaling	0.796	-0.816
IL-17A Signaling in Fibroblasts	0.796	NaN
RhoA Signaling	0.793	1.807
Superpathway of Serine and Glycine Biosynthesis I	0.784	NaN
UVC-Induced MAPK Signaling	0.783	-0.816
Rac Signaling	0.763	1.291
Adipogenesis pathway	0.76	NaN
Toll-like Receptor Signaling	0.752	-1.134
DNA Double-Strand Break Repair by Homologous Recombination	0.747	NaN
Cell Cycle Regulation by BTG Family Proteins	0.716	NaN
Ethanol Degradation II	0.716	NaN
Complement System	0.716	1.342
Semaphorin Signaling in Neurons	0.712	NaN
iNOS Signaling	0.712	-1.633
Pyrimidine Ribonucleotides Interconversion	0.712	NaN
Fatty Acid α-oxidation	0.702	NaN
Role of Pattern Recognition Receptors in Recognition of Bacteria and Viruses	0.701	0.277
Pancreatic Adenocarcinoma Signaling	0.7	-0.333
Asparagine Degradation I	0.698	NaN
β-alanine Degradation I	0.698	NaN
Choline Degradation I	0.698	NaN
Alanine Degradation III	0.698	NaN
Alanine Biosynthesis II	0.698	NaN
Spermidine Biosynthesis I	0.698	NaN
Sulfate Activation for Sulfonation	0.698	NaN
L-glutamine Biosynthesis II (tRNA-dependent)	0.698	NaN
Glycine Degradation (Creatine Biosynthesis)	0.698	NaN
Cysteine Biosynthesis/Homocysteine Degradation	0.698	NaN
Adenine and Adenosine Salvage I	0.698	NaN
Putrescine Biosynthesis III	0.698	NaN
Formaldehyde Oxidation II (Glutathione-dependent)	0.698	NaN
Glutamate Dependent Acid Resistance	0.698	NaN
GABA Receptor Signaling	0.693	NaN
autophagy	0.686	NaN
Sonic Hedgehog Signaling	0.685	0
Glycogen Degradation III	0.684	NaN
Histidine Degradation VI	0.684	NaN
LPS-stimulated MAPK Signaling	0.684	-0.577
PEDF Signaling	0.684	-0.905
SAPK/JNK Signaling	0.68	1.604
Role of Oct4 in Mammalian Embryonic Stem Cell Pluripotency	0.679	NaN
Pyrimidine Ribonucleotides De Novo Biosynthesis	0.647	NaN
Chronic Myeloid Leukemia Signaling	0.639	NaN
Macropinocytosis Signaling	0.628	0.816
Adenosine Nucleotides Degradation II	0.627	NaN
HMGB1 Signaling	0.618	0.728
GM-CSF Signaling	0.617	1.667
TCA Cycle II (Eukaryotic)	0.61	NaN
Cysteine Biosynthesis III (mammalia)	0.61	NaN
Folate Transformations I	0.61	NaN
Glutamate Receptor Signaling	0.597	NaN
STAT3 Pathway	0.594	-0.632
Cancer Drug Resistance By Drug Efflux	0.588	NaN
Th1 Pathway	0.584	-1.604
UVB-Induced MAPK Signaling	0.583	0
D-myo-inositol (1,4,5,6)-Tetrakisphosphate Biosynthesis	0.58	NaN
D-myo-inositol (3,4,5,6)-tetrakisphosphate Biosynthesis	0.58	NaN
HIF1α Signaling	0.576	NaN
Mitochondrial L-carnitine Shuttle Pathway	0.575	NaN
Gαs Signaling	0.563	2.887
Fcγ Receptor-mediated Phagocytosis in Macrophages and Monocytes	0.556	1.155
IL-15 Signaling	0.55	NaN
Antiproliferative Role of Somatostatin Receptor 2	0.55	1.342
L-carnitine Biosynthesis	0.545	NaN
NADH Repair	0.545	NaN
5-aminoimidazole Ribonucleotide Biosynthesis I	0.545	NaN
Coenzyme A Biosynthesis	0.545	NaN
D-glucuronate Degradation I	0.545	NaN
Inosine-5'-phosphate Biosynthesis II	0.545	NaN
Hypusine Biosynthesis	0.545	NaN
Tyrosine Biosynthesis IV	0.545	NaN
4-aminobutyrate Degradation I	0.545	NaN
L-serine Degradation	0.545	NaN
N-acetylglucosamine Degradation I	0.545	NaN
GDP-glucose Biosynthesis	0.542	NaN
Glycine Betaine Degradation	0.542	NaN
EGF Signaling	0.536	-0.333
Non-Small Cell Lung Cancer Signaling	0.529	1.667
LXR/RXR Activation	0.525	3.742
Role of p14/p19ARF in Tumor Suppression	0.521	-1.342
CCR5 Signaling in Macrophages	0.518	-0.378
Synaptic Long Term Potentiation	0.509	0.775
VDR/RXR Activation	0.508	1
IL-17A Signaling in Airway Cells	0.508	-0.333
3-phosphoinositide Degradation	0.504	NaN
Induction of Apoptosis by HIV1	0.5	-1.414
D-myo-inositol (1,4,5)-Trisphosphate Biosynthesis	0.496	NaN
Role of RIG1-like Receptors in Antiviral Innate Immunity	0.494	-1.342
Th2 Pathway	0.49	0
Role of PI3K/AKT Signaling in the Pathogenesis of Influenza	0.489	2.121
Neuregulin Signaling	0.485	0.707
Glucose and Glucose-1-phosphate Degradation	0.485	NaN
Mineralocorticoid Biosynthesis	0.485	NaN
UDP-N-acetyl-D-galactosamine Biosynthesis II	0.485	NaN
Triacylglycerol Degradation	0.484	NaN
Phototransduction Pathway	0.484	NaN
Huntington's Disease Signaling	0.482	2.714
TR/RXR Activation	0.466	NaN
Melanocyte Development and Pigmentation Signaling	0.466	2.309
ErbB Signaling	0.466	0.577
Wnt/Ca+ pathway	0.457	0.707
Erythropoietin Signaling	0.452	NaN
Dopamine Degradation	0.451	NaN
Granzyme A Signaling	0.448	NaN
Inflammasome pathway	0.448	NaN
Arsenate Detoxification I (Glutaredoxin)	0.443	NaN
Uracil Degradation II (Reductive)	0.443	NaN
Retinoate Biosynthesis II	0.443	NaN
Pentose Phosphate Pathway (Oxidative Branch)	0.443	NaN
PRPP Biosynthesis I	0.443	NaN
Phenylethylamine Degradation I	0.443	NaN
Ascorbate Recycling (Cytosolic)	0.443	NaN
α-tocopherol Degradation	0.443	NaN
Thymine Degradation	0.443	NaN
Glycerol-3-phosphate Shuttle	0.443	NaN
Melatonin Degradation II	0.443	NaN
N-acetylglucosamine Degradation II	0.443	NaN
Phenylalanine Degradation I (Aerobic)	0.443	NaN
Molybdenum Cofactor Biosynthesis	0.443	NaN
Fatty Acid β-oxidation III (Unsaturated, Odd Number)	0.443	NaN
Type II Diabetes Mellitus Signaling	0.437	-1.604
Guanosine Nucleotides Degradation III	0.434	NaN
Pregnenolone Biosynthesis	0.434	NaN
Glucocorticoid Biosynthesis	0.434	NaN
Reelin Signaling in Neurons	0.417	NaN
Role of Macrophages, Fibroblasts and Endothelial Cells in Rheumatoid Arthritis	0.415	NaN
Telomerase Signaling	0.405	1
Acetone Degradation I (to Methylglyoxal)	0.404	NaN
Heparan Sulfate Biosynthesis (Late Stages)	0.399	NaN
Mitotic Roles of Polo-Like Kinase	0.399	-1.342
Th1 and Th2 Activation Pathway	0.396	NaN
Assembly of RNA Polymerase III Complex	0.39	NaN
Fatty Acid Activation	0.39	NaN
Cholesterol Biosynthesis I	0.39	NaN
Cholesterol Biosynthesis II (via 24,25-dihydrolanosterol)	0.39	NaN
Cholesterol Biosynthesis III (via Desmosterol)	0.39	NaN
GDNF Family Ligand-Receptor Interactions	0.383	0.816
BMP signaling pathway	0.383	0
Lymphotoxin β Receptor Signaling	0.381	-0.378
Methionine Degradation I (to Homocysteine)	0.38	NaN
Aldosterone Signaling in Epithelial Cells	0.38	0.333
Chondroitin Sulfate Biosynthesis (Late Stages)	0.378	NaN
Role of Osteoblasts, Osteoclasts and Chondrocytes in Rheumatoid Arthritis	0.378	NaN
Estrogen Biosynthesis	0.377	NaN
Noradrenaline and Adrenaline Degradation	0.377	NaN
Trehalose Degradation II (Trehalase)	0.368	NaN
Creatine-phosphate Biosynthesis	0.368	NaN
2-ketoglutarate Dehydrogenase Complex	0.368	NaN
Eumelanin Biosynthesis	0.368	NaN
Lysine Degradation II	0.368	NaN
Lysine Degradation V	0.368	NaN
Tyrosine Degradation I	0.368	NaN
Folate Polyglutamylation	0.368	NaN
Role of Wnt/GSK-3Î² Signaling in the Pathogenesis of Influenza	0.367	NaN
Granulocyte Adhesion and Diapedesis	0.362	NaN
Superpathway of Inositol Phosphate Compounds	0.359	NaN
TGF-Î² Signaling	0.355	-0.707
Fatty Acid Î²-oxidation I	0.353	NaN
Role of Lipids/Lipid Rafts in the Pathogenesis of Influenza	0.351	NaN
Mouse Embryonic Stem Cell Pluripotency	0.348	0
UVA-Induced MAPK Signaling	0.348	1.89
IL-10 Signaling	0.347	NaN
Role of IL-17A in Arthritis	0.347	NaN
Bladder Cancer Signaling	0.34	NaN
Wnt/β-catenin Signaling	0.338	0.258
FcγRIIB Signaling in B Lymphocytes	0.336	-0.707
Retinol Biosynthesis	0.335	NaN
IL-22 Signaling	0.324	NaN
CDP-diacylglycerol Biosynthesis I	0.324	NaN
NRF2-mediated Oxidative Stress Response	0.317	0.333
T Cell Receptor Signaling	0.311	NaN
Chondroitin and Dermatan Biosynthesis	0.311	NaN
Glycerol Degradation I	0.311	NaN
Glycine Cleavage Complex	0.311	NaN
Selenocysteine Biosynthesis II (Archaea and Eukaryotes)	0.311	NaN
Zymosterol Biosynthesis	0.311	NaN
Glycogen Biosynthesis II (from UDP-D-Glucose)	0.311	NaN
Lactose Degradation III	0.311	NaN
GDP-mannose Biosynthesis	0.311	NaN
Estrogen Receptor Signaling	0.309	NaN
Role of JAK2 in Hormone-like Cytokine Signaling	0.308	NaN
Neuroprotective Role of THOP1 in Alzheimer's Disease	0.304	0
ErbB4 Signaling	0.302	1.134
Tryptophan Degradation III (Eukaryotic)	0.299	NaN
Heparan Sulfate Biosynthesis	0.295	NaN
Transcriptional Regulatory Network in Embryonic Stem Cells	0.288	NaN
Granzyme B Signaling	0.286	NaN
Glutaryl-CoA Degradation	0.286	NaN
Vitamin-C Transport	0.286	NaN
Parkinson's Signaling	0.286	NaN
Glucocorticoid Receptor Signaling	0.285	NaN
Renal Cell Carcinoma Signaling	0.282	1.134
Nicotine Degradation II	0.281	NaN
IL-9 Signaling	0.28	0
NAD Salvage Pathway II	0.276	NaN
Phosphatidylglycerol Biosynthesis II (Non-plastidic)	0.276	NaN
Glycolysis I	0.276	NaN
Gluconeogenesis I	0.276	NaN
Unfolded protein response	0.273	NaN
Interferon Signaling	0.269	1
Thrombopoietin Signaling	0.267	1.134
Adenine and Adenosine Salvage III	0.265	NaN
Ceramide Degradation	0.265	NaN
Dermatan Sulfate Biosynthesis (Late Stages)	0.263	NaN
Triacylglycerol Biosynthesis	0.263	NaN
Superpathway of Methionine Degradation	0.251	NaN
IL-15 Production	0.236	NaN
Airway Pathology in Chronic Obstructive Pulmonary Disease	0.228	NaN
Tryptophan Degradation to 2-amino-3-carboxymuconate Semialdehyde	0.228	NaN
Purine Ribonucleosides Degradation to Ribose-1-phosphate	0.228	NaN
Salvage Pathways of Pyrimidine Deoxyribonucleotides	0.228	NaN
Sphingosine and Sphingosine-1-phosphate Metabolism	0.197	NaN
Phosphatidylethanolamine Biosynthesis II	0.197	NaN
