# Supplementary material for: Impact of aging on gene expression response to x-ray irradiation using mouse blood
Source: Sci Rep. 2021 May 13;11:10177. doi: 10.1038/s41598-021-89682-7 (PMC8119453; doi:10.1038/s41598-021-89682-7)
Supplement: Supplementary file 5 — Supplementary File 4. [file 41598_2021_89682_MOESM5_ESM.xlsx]

## Sheet: Old vs Young
Supplementary File 4. Excel file containing the complete output of Ingenuity Pathway Analysis diseases and functions.
Old vs. Young (control)
Categories	Diseases or Functions Annotation	p-Value	Activation z-score
Cancer, Organismal Injury and Abnormalities	Melanoma	2.05e-16	1.294
Cancer, Dermatological Diseases and Conditions, Organismal Injury and Abnormalities	Cutaneous melanoma	2.41e-16
Dermatological Diseases and Conditions, Organismal Injury and Abnormalities	Skin lesion	1.13e-15	1.938
Cancer, Dermatological Diseases and Conditions, Organismal Injury and Abnormalities	Skin cancer	1.25e-15	1.342
Cancer, Organismal Injury and Abnormalities	Neoplasia of epithelial tissue	1.99e-15	-0.163
Cancer, Dermatological Diseases and Conditions, Organismal Injury and Abnormalities	Skin tumor	2.88e-15	1.316
Cancer, Organismal Injury and Abnormalities	Tumorigenesis of tissue	4.04e-15	-0.207
Cancer, Organismal Injury and Abnormalities	Carcinoma	4.93e-15	-0.319
Cancer, Organismal Injury and Abnormalities	Non-melanoma solid tumor	2.9e-14	0.735
Cancer, Gastrointestinal Disease, Organismal Injury and Abnormalities	Large intestine adenocarcinoma	1.02e-13
Cancer, Gastrointestinal Disease, Organismal Injury and Abnormalities	Intestinal adenocarcinoma	1.56e-13	0.706
Cancer, Gastrointestinal Disease, Organismal Injury and Abnormalities	Gastrointestinal carcinoma	2.82e-13	1.27
Cancer, Organismal Injury and Abnormalities	Adenocarcinoma	4.22e-13	-0.083
Cancer, Gastrointestinal Disease, Organismal Injury and Abnormalities	Large intestine carcinoma	4.4e-13
Cancer, Gastrointestinal Disease, Organismal Injury and Abnormalities	Intestinal carcinoma	6.78e-13	0.706
Molecular Transport	Transport of molecule	7.57e-13	-4.526
Behavior	Behavior	1.3e-12	-3.268
Cancer, Gastrointestinal Disease, Organismal Injury and Abnormalities	Gastrointestinal neoplasia	3.71e-12	0.852
Cancer, Organismal Injury and Abnormalities	Nonhematologic malignant neoplasm	4.75e-12	-1.122
Cancer, Organismal Injury and Abnormalities	Abdominal cancer	6.42e-12	-1.57
Cancer, Organismal Injury and Abnormalities	Malignant solid tumor	2.9e-11	-0.729
Cancer, Gastrointestinal Disease, Organismal Injury and Abnormalities	Digestive system cancer	1.08e-10	-0.781
Cancer, Gastrointestinal Disease, Organismal Injury and Abnormalities	Gastrointestinal tract cancer	1.21e-10	0.607
Molecular Transport	Transport of cation	1.56e-10	-4.381
Cancer, Organismal Injury and Abnormalities	Abdominal neoplasm	2e-10	-0.429
Cancer, Organismal Injury and Abnormalities	Cancer	2.39e-10	0.008
Cancer, Gastrointestinal Disease, Organismal Injury and Abnormalities	Digestive organ tumor	3.34e-10	-0.09
Molecular Transport	Transport of metal ion	4.21e-10	-4.157
Cancer, Gastrointestinal Disease, Organismal Injury and Abnormalities	Large intestine neoplasm	4.28e-10	1.381
Molecular Transport	Secretion of molecule	4.5e-10	-0.952
Molecular Transport	Transport of inorganic cation	5.75e-10	-4.266
Cancer, Gastrointestinal Disease, Organismal Injury and Abnormalities	Intestinal tumor	5.85e-10	1.155
Molecular Transport	Transport of ion	1.57e-09	-4.083
Cancer, Gastrointestinal Disease, Organismal Injury and Abnormalities	Malignant neoplasm of large intestine	2.27e-09	0.378
Cancer, Gastrointestinal Disease, Organismal Injury and Abnormalities	Intestinal cancer	3.39e-09	0.24
Molecular Transport	Transport of metal	4.72e-09	-3.327
Cancer, Organismal Injury and Abnormalities	Solid tumor	4.77e-09	0.332
Cancer, Gastrointestinal Disease, Organismal Injury and Abnormalities	Gastrointestinal adenocarcinoma	6.01e-09	1.982
Cancer, Gastrointestinal Disease, Organismal Injury and Abnormalities	Tumorigenesis of digestive organ tumor	6.89e-09	0.01
Cancer, Gastrointestinal Disease, Organismal Injury and Abnormalities	Colon adenocarcinoma	6.99e-09
Cancer, Gastrointestinal Disease, Organismal Injury and Abnormalities	Colorectal adenocarcinoma	6.99e-09
Cell-To-Cell Signaling and Interaction, Nervous System Development and Function	Neurotransmission	9.34e-09	-2.445
Cancer, Gastrointestinal Disease, Organismal Injury and Abnormalities	Colon tumor	1.47e-08	0.941
Organismal Development, Organismal Injury and Abnormalities	Abnormal morphology of head	1.84e-08
Cancer, Gastrointestinal Disease, Organismal Injury and Abnormalities	Colon carcinoma	3.07e-08
Cancer, Gastrointestinal Disease, Organismal Injury and Abnormalities	Colorectal carcinoma	3.36e-08
Cancer, Gastrointestinal Disease, Organismal Injury and Abnormalities	Colon cancer	3.38e-08	-1
Organismal Development	Morphology of head	3.47e-08
Cancer, Organismal Injury and Abnormalities	Tumorigenesis of epithelial neoplasm	3.85e-08	0.576
Cancer, Organismal Injury and Abnormalities	Breast or pancreatic cancer	6.89e-08	-0.161
Cell-To-Cell Signaling and Interaction, Nervous System Development and Function	Long-term potentiation	1.07e-07	-3.071
Cancer, Organismal Injury and Abnormalities	Tumorigenesis of malignant tumor	1.72e-07	0.541
Molecular Transport	Transport of monovalent inorganic cation	1.78e-07	-3.279
Cell-To-Cell Signaling and Interaction, Nervous System Development and Function	Synaptic transmission	2.12e-07	-2.378
Cancer, Organismal Injury and Abnormalities	Tumorigenesis of carcinoma	3.9e-07	0.092
Organismal Development	Morphology of body cavity	4.31e-07
Hereditary Disorder, Organismal Injury and Abnormalities	Autosomal dominant disease	4.47e-07	0.923
Cancer, Organismal Injury and Abnormalities	Abdominal adenocarcinoma	8.02e-07	1.136
Cancer, Organismal Injury and Abnormalities	Breast or colorectal cancer	8.63e-07	-1.042
Cellular Movement	Cell movement	9.67e-07	-2.236
Molecular Transport, Protein Synthesis, Protein Trafficking	Localization of protein	1.19e-06	0.982
Organismal Injury and Abnormalities, Tissue Morphology	Morphology of lesion	1.41e-06
Cancer, Organismal Injury and Abnormalities	Abdominal carcinoma	1.72e-06	1.136
Cancer, Organismal Injury and Abnormalities	Head and neck neoplasia	1.99e-06	0.09
Lipid Metabolism, Molecular Transport, Small Molecule Biochemistry	Concentration of lipid	2.36e-06	0.248
Cellular Movement	Migration of cells	2.53e-06	-1.453
Cancer, Endocrine System Disorders, Organismal Injury and Abnormalities, Reproductive System Disease	Gonadal tumor	2.94e-06	1.255
Cell Death and Survival	Neuronal cell death	3.07e-06	1.202
Cellular Assembly and Organization, Cellular Function and Maintenance	Organization of cytoskeleton	3.27e-06	-5.184
Nervous System Development and Function	Morphology of nervous system	4.44e-06
Molecular Transport	Quantity of metal	4.8e-06	-3.005
Cancer, Organismal Injury and Abnormalities	Genitourinary tumor	5.04e-06	-0.473
Cancer, Gastrointestinal Disease, Hepatic System Disease, Organismal Injury and Abnormalities	Liver tumor	5.06e-06	-0.674
Nervous System Development and Function, Tissue Morphology	Quantity of motor neurons	5.56e-06	0.341
Cancer, Organismal Injury and Abnormalities	Urogenital cancer	5.75e-06	-1.219
Organismal Development	Development of genitourinary system	6.1e-06	-3.07
Gastrointestinal Disease, Hepatic System Disease, Organismal Injury and Abnormalities	Liver lesion	6.12e-06	0.932
Tissue Morphology	Quantity of cells	6.33e-06	-4.417
Nutritional Disease	Weight gain	7.18e-06	0.356
Nervous System Development and Function, Neurological Disease	Abnormal morphology of nervous system	8.12e-06
Reproductive System Development and Function	Morphology of reproductive system	8.56e-06
Organismal Injury and Abnormalities, Tissue Morphology	Size of lesion	9.35e-06
Embryonic Development, Organismal Development	Development of head	9.55e-06	-1.32
Cellular Development, Cellular Growth and Proliferation, Nervous System Development and Function, Tissue Development	Development of neurons	9.98e-06	-4.288
Cancer, Organismal Injury and Abnormalities	Genitourinary carcinoma	1.08e-05	-0.728
Cancer, Organismal Injury and Abnormalities	Pelvic cancer	1.21e-05	-1.662
Nervous System Development and Function	Development of central nervous system	1.24e-05	-3.069
Cancer, Gastrointestinal Disease, Organismal Injury and Abnormalities	Colorectal neoplasia	1.42e-05	1.353
Cell Morphology, Cellular Assembly and Organization, Cellular Development, Cellular Function and Maintenance, Cellular Growth and Proliferation, Nervous System Development and Function, Organismal Development, Tissue Development	Neuritogenesis	1.52e-05	-3.676
Cell Morphology	Shape change of neurites	1.61e-05	-2.773
Embryonic Development, Organ Development, Organismal Development, Tissue Development	Development of sensory organ	1.61e-05	0.514
Cancer, Organismal Injury and Abnormalities	Pelvic tumor	1.76e-05	-1.516
Cell Morphology, Cellular Development, Cellular Growth and Proliferation, Nervous System Development and Function, Organismal Development, Tissue Development	Morphogenesis of neurons	1.79e-05	-3.676
Cell-To-Cell Signaling and Interaction, Molecular Transport, Small Molecule Biochemistry	Secretion of neurotransmitter	1.84e-05	-0.45
Endocrine System Disorders, Organismal Injury and Abnormalities, Reproductive System Disease	Ovarian lesion	2.08e-05	1.287
Cell-To-Cell Signaling and Interaction, Cellular Assembly and Organization	Formation of cell-cell contacts	2.19e-05	-2.682
Cell Morphology, Cellular Assembly and Organization, Cellular Development, Cellular Function and Maintenance, Cellular Growth and Proliferation, Embryonic Development, Nervous System Development and Function, Organismal Development, Tissue Development	Branching of neurites	2.21e-05	-2.951
Cellular Function and Maintenance	Ion homeostasis of cells	2.26e-05	-2.273
Behavior	Locomotion	2.33e-05	-1.374
Nervous System Development and Function	Sensory system development	2.44e-05	-1
Cancer, Endocrine System Disorders, Organismal Injury and Abnormalities, Reproductive System Disease	Ovarian Cancer and Tumors	2.44e-05	1.709
Digestive System Development and Function	Morphology of digestive system	2.55e-05
Cellular Assembly and Organization, Cellular Function and Maintenance	Microtubule dynamics	2.59e-05	-5.16
Cell-To-Cell Signaling and Interaction, Cellular Assembly and Organization	Formation of intercellular junctions	2.69e-05	-2.571
Cellular Assembly and Organization, Cellular Function and Maintenance	Organization of cytoplasm	2.7e-05	-5.184
Auditory Disease, Organismal Injury and Abnormalities	Abnormality of ear	2.72e-05	2.024
Organismal Development	Abnormal morphology of body cavity	2.95e-05
Cell Morphology, Cellular Assembly and Organization, Cellular Development, Cellular Function and Maintenance, Cellular Growth and Proliferation, Nervous System Development and Function, Organismal Development, Tissue Development	Branching of neurons	2.96e-05	-2.869
Organ Morphology	Morphology of skin	2.96e-05
Cancer, Organismal Injury and Abnormalities, Reproductive System Disease	Prostatic carcinoma	3.01e-05
Cancer, Organismal Injury and Abnormalities, Reproductive System Disease	Genital tumor	3.04e-05	-1.083
Embryonic Development, Organismal Development	Development of body axis	3.07e-05	-1.62
Cell Morphology	Shape change of neurons	3.08e-05	-2.869
Cancer, Organismal Injury and Abnormalities, Reproductive System Disease	Genital tract cancer	3.12e-05	-1.948
Behavior	Emotional behavior	3.29e-05	-0.978
Cancer, Gastrointestinal Disease, Organismal Injury and Abnormalities	Colorectal cancer	3.31e-05	0
Cell Morphology, Cellular Assembly and Organization, Cellular Function and Maintenance	Formation of cellular protrusions	3.38e-05	-4.829
Organismal Injury and Abnormalities	Wound	3.47e-05	-0.797
Cellular Development, Nervous System Development and Function	Differentiation of neuroglia	3.53e-05	0.428
Dermatological Diseases and Conditions, Neurological Disease, Organismal Injury and Abnormalities	Skin sensation disturbance	3.66e-05	-2.512
Cell Morphology, Nervous System Development and Function	Innervation of cells	3.76e-05	-0.956
Cancer, Organismal Injury and Abnormalities	Adenoma	3.77e-05	1.509
Cell-To-Cell Signaling and Interaction, Cellular Assembly and Organization, Cellular Function and Maintenance	Assembly of intercellular junctions	3.81e-05	-2.767
Behavior	Anxiety	3.95e-05	-0.651
Cancer, Organismal Injury and Abnormalities, Reproductive System Disease	Tumorigenesis of genital organ	4.17e-05	-0.867
Cancer, Endocrine System Disorders, Organismal Injury and Abnormalities, Reproductive System Disease	Ovarian cancer	4.29e-05
Cancer, Organismal Injury and Abnormalities, Reproductive System Disease	Breast or ovarian cancer	4.32e-05	-0.825
Digestive System Development and Function	Ingestion by rodents	4.37e-05	1.606
Nervous System Development and Function, Neurological Disease	Abnormal morphology of central nervous system	4.4e-05
Cellular Function and Maintenance, Molecular Transport	Flux of cation	4.58e-05	-2.35
Lipid Metabolism, Molecular Transport, Small Molecule Biochemistry	Quantity of steroid	4.79e-05	1.889
Embryonic Development, Hair and Skin Development and Function, Organ Development, Organismal Development, Tissue Development	Formation of epidermis	4.88e-05
Molecular Transport	Transport of K+	4.96e-05	-2.207
Endocrine System Development and Function, Lipid Metabolism, Small Molecule Biochemistry, Vitamin and Mineral Metabolism	Synthesis of androstenedione	5.07e-05	-0.333
Embryonic Development, Organismal Development	Development of body trunk	5.47e-05	-2.914
Cancer, Endocrine System Disorders, Organismal Injury and Abnormalities, Reproductive System Disease	Malignant epithelial ovarian tumor	5.49e-05
Endocrine System Development and Function, Small Molecule Biochemistry	Synthesis of hormone	6.26e-05	-1.716
Cardiovascular System Development and Function	Morphology of cardiovascular system	6.57e-05
Drug Metabolism, Endocrine System Development and Function, Lipid Metabolism, Molecular Transport, Small Molecule Biochemistry	Concentration of progesterone	6.62e-05	-1.115
Cellular Growth and Proliferation, Tissue Development	Proliferation of epithelial cells	6.63e-05	-0.922
Metabolic Disease	Hyperleptinemia	6.63e-05	-0.404
Dermatological Diseases and Conditions, Neurological Disease, Organismal Injury and Abnormalities	Hyperesthesia	6.65e-05	-2.512
Cell Morphology, Cellular Development	Branching of cells	6.75e-05	-2.909
Dermatological Diseases and Conditions, Neurological Disease, Organismal Injury and Abnormalities	Cold allodynia	6.79e-05	-2.213
Cell-To-Cell Signaling and Interaction, Molecular Transport, Small Molecule Biochemistry	Release of neurotransmitter	6.87e-05	-2.051
Organismal Development	Mass of organism	7.07e-05	-1.104
Cancer, Organismal Injury and Abnormalities	Breast or ovarian carcinoma	7.45e-05	-0.158
Hematological System Development and Function, Immune Cell Trafficking, Inflammatory Response, Tissue Development	Accumulation of helper T lymphocytes	7.48e-05	0.912
Nervous System Development and Function	Coordination	7.82e-05	-3.998
Cancer, Organismal Injury and Abnormalities, Reproductive System Disease	Prostatic adenocarcinoma	8.13e-05
Cell Morphology, Cell-To-Cell Signaling and Interaction, Nervous System Development and Function	Plasticity of synapse	8.14e-05	-2.36
Organismal Functions	Thermoregulation	8.22e-05	-2.772
Cancer, Endocrine System Disorders, Organismal Injury and Abnormalities, Reproductive System Disease	Ovarian adenocarcinoma	8.31e-05
Cardiovascular System Development and Function, Organ Morphology, Organismal Development	Morphology of heart	8.32e-05
Auditory Disease, Auditory and Vestibular System Development and Function, Organ Morphology, Organismal Development, Organismal Injury and Abnormalities	Abnormal morphology of ear	8.76e-05
Endocrine System Development and Function, Lipid Metabolism, Small Molecule Biochemistry, Vitamin and Mineral Metabolism	Steroidogenesis of hormone	8.77e-05	-1.384
Organismal Injury and Abnormalities	Benign lesion	8.88e-05	2.835
Cellular Growth and Proliferation	Proliferation of central nervous system cells	8.95e-05	0.331
Cancer, Endocrine System Disorders, Organismal Injury and Abnormalities, Reproductive System Disease	Tumorigenesis of gonadal tumor	9.04e-05
Dermatological Diseases and Conditions, Organ Morphology, Organismal Injury and Abnormalities	Abnormal morphology of skin	9.15e-05
Cell Morphology, Cellular Movement, Nervous System Development and Function	Innervation of neurons	9.22e-05	-0.64
Lipid Metabolism, Molecular Transport, Small Molecule Biochemistry	Concentration of triacylglycerol	9.38e-05	2.138
Cell Signaling, Cellular Function and Maintenance, Molecular Transport, Vitamin and Mineral Metabolism	Flux of Ca2+	9.69e-05	-2.414
Nervous System Development and Function	Morphology of central nervous system	9.72e-05
Cell Death and Survival	Apoptosis	0.0001	3.484
Cellular Development, Cellular Growth and Proliferation, Nervous System Development and Function, Tissue Development	Proliferation of neuronal cells	0.000102	-3.658
Cancer, Organismal Injury and Abnormalities, Reproductive System Disease	Tumorigenesis of genital tumor	0.000103	-1.408
Organismal Functions, Organismal Injury and Abnormalities	Healing of lesion	0.000103
Lipid Metabolism, Molecular Transport, Small Molecule Biochemistry	Concentration of acylglycerol	0.000106	2.093
Organismal Functions, Organismal Injury and Abnormalities, Tissue Morphology	Healing of wound	0.000115
Cardiovascular Disease, Organismal Injury and Abnormalities	Cardiac conduction disease with or without dilated cardiomyopathy	0.000119
Protein Synthesis	Quantity of cytokine	0.000125	1.71
Cancer, Gastrointestinal Disease, Hepatic System Disease, Organismal Injury and Abnormalities	Liver carcinoma	0.000127	-0.715
Gastrointestinal Disease, Hepatic System Disease, Organismal Injury and Abnormalities	Injury of liver	0.000132	0.253
Cellular Function and Maintenance, Molecular Transport	Flux of ion	0.000135	-2.448
Lipid Metabolism, Small Molecule Biochemistry	Synthesis of lipid	0.000136	-2.357
Cancer, Gastrointestinal Disease, Hepatic System Disease, Organismal Injury and Abnormalities	Tumorigenesis of hepatocellular carcinoma	0.000137	-1.238
Cell Morphology	Sprouting	0.00014	-2.803
Cellular Function and Maintenance	Cellular homeostasis	0.000146	-1.124
Behavior	Cognition	0.000147	-2.644
Cell Death and Survival	Necrosis	0.000147	1.886
Dermatological Diseases and Conditions, Neurological Disease, Organismal Injury and Abnormalities	Allodynia	0.000152	-2.354
Connective Tissue Development and Function, Skeletal and Muscular System Development and Function, Tissue Development	Morphology of bone	0.000161
Cellular Function and Maintenance, Molecular Transport	Flux of inorganic cation	0.000162	-2.687
Cancer, Organismal Injury and Abnormalities	Cancer of secretory structure	0.000168	-0.731
Cancer, Organismal Injury and Abnormalities	Tumorigenesis of benign tumor	0.000168	1.714
Cancer, Organismal Injury and Abnormalities, Reproductive System Disease	Malignant neoplasm of male genital organ	0.000174	-2.557
Molecular Transport	Quantity of metal ion	0.000182	-3.273
Neurological Disease	Abnormality of peripheral ganglia	0.000186	2.425
Nervous System Development and Function, Neurological Disease	Abnormal morphology of lumbar dorsal root ganglion	0.000187
Neurological Disease	Sensory disorders	0.000197	-2.512
Lipid Metabolism, Small Molecule Biochemistry	Fatty acid metabolism	0.000201	-2.837
Cancer, Organismal Injury and Abnormalities, Reproductive System Disease	Male genital neoplasm	0.000202	-1.561
Cell-To-Cell Signaling and Interaction, Nervous System Development and Function	Long-term potentiation of brain	0.000202	-1.215
Lipid Metabolism, Small Molecule Biochemistry, Vitamin and Mineral Metabolism	Synthesis of terpenoid	0.000205	-1.356
Behavior, Digestive System Development and Function	Feeding	0.000206	-0.469
Cell-To-Cell Signaling and Interaction	Abnormal quantity of neurotransmitter	0.000212
Embryonic Development, Nervous System Development and Function, Organ Development, Organismal Development, Tissue Development	Development of cerebral cortex	0.000218	-1.363
Cancer, Endocrine System Disorders, Organismal Injury and Abnormalities, Reproductive System Disease	Pituitary gland tumor	0.000219	1.724
Organ Morphology	Morphology of gland	0.000219
Gastrointestinal Disease, Organismal Injury and Abnormalities	Benign oral disorder	0.000224	0.816
Cell Morphology, Cellular Movement, Nervous System Development and Function	Innervation of sensory neurons	0.000225
Cell-To-Cell Signaling and Interaction	Activation of cells	0.000227	-1.085
Digestive System Development and Function	Ingestion by rats	0.000236	1.716
Cell-To-Cell Signaling and Interaction, Cellular Assembly and Organization, Cellular Function and Maintenance	Development of gap junctions	0.000238	-2.555
Cellular Development, Nervous System Development and Function, Tissue Development	Differentiation of neuroepithelial cells	0.00024	0.692
Nutritional Disease, Psychological Disorders	Eating Disorders	0.000241	0.729
Lipid Metabolism, Small Molecule Biochemistry, Vitamin and Mineral Metabolism	Synthesis of steroid	0.000251	-1.145
Cancer, Endocrine System Disorders, Organismal Injury and Abnormalities, Reproductive System Disease	Pituitary gland adenoma	0.000263	1.23
Endocrine System Development and Function	Insulin sensitivity	0.000267	1.851
Cancer, Organismal Injury and Abnormalities, Reproductive System Disease	Uterine serous papillary cancer	0.00027
Molecular Transport	Transport of divalent cations	0.000271	-2.939
Cardiovascular Disease, Cardiovascular System Development and Function, Organ Morphology, Organismal Development, Organismal Injury and Abnormalities	Abnormal morphology of heart	0.000274
Cell-To-Cell Signaling and Interaction	Communication	0.000276	-0.078
Gastrointestinal Disease, Inflammatory Disease, Inflammatory Response, Organismal Injury and Abnormalities	Enteritis	0.000279	1.064
Behavior	Aggressive behavior	0.00028	-1.565
Embryonic Development, Nervous System Development and Function, Organ Development, Organismal Development, Tissue Development	Formation of brain	0.000281	-2.084
Cell Signaling, Molecular Transport, Vitamin and Mineral Metabolism	Quantity of Ca2+	0.000282	-2.825
Behavior	Learning	0.000289	-2.29
Hematological System Development and Function, Tissue Morphology	Quantity of leukocytes	0.000297	-1.091
Endocrine System Development and Function, Molecular Transport, Small Molecule Biochemistry	Concentration of hormone	0.000298	-2.253
Cell Signaling	Cell surface receptor linked signal transduction	0.000299	0.94
Cancer, Endocrine System Disorders, Organismal Injury and Abnormalities	Benign neuroendocrine neoplasm	0.000301	1.242
Cancer, Organismal Injury and Abnormalities, Reproductive System Disease	Female genital tract adenocarcinoma	0.000309
Nervous System Development and Function	Development of Visual system	0.000322	-0.095
Cancer, Endocrine System Disorders, Gastrointestinal Disease, Organismal Injury and Abnormalities	Pancreatic cancer	0.000322	1.091
Organismal Survival	Perinatal death	0.000323	7.457
Tissue Development	Growth of epithelial tissue	0.000325	-0.015
Digestive System Development and Function, Organ Morphology, Organismal Development	Morphology of tongue	0.000331
Cellular Development, Tissue Development	Differentiation of epithelial cells	0.000332	-0.966
Amino Acid Metabolism, Small Molecule Biochemistry	Synthesis of amino acids	0.000335	-1.073
Cell-To-Cell Signaling and Interaction, Cellular Assembly and Organization, Cellular Development, Cellular Function and Maintenance, Cellular Growth and Proliferation, Nervous System Development and Function, Tissue Development	Developmental process of synapse	0.000339	-2.223
Lipid Metabolism, Small Molecule Biochemistry	Hydroxylation of lipid	0.000339	-1.682
Reproductive System Development and Function	Fertility	0.000343	-4.589
Organismal Survival	Morbidity or mortality	0.000356	11.544
Cellular Development, Cellular Growth and Proliferation, Endocrine System Development and Function	Proliferation of neuroendocrine cells	0.000371	-1.565
Cell-To-Cell Signaling and Interaction, Nervous System Development and Function	Action potential of cells	0.000374	-0.436
Behavior	Drinking	0.00038	-0.849
Cell-To-Cell Signaling and Interaction, Nervous System Development and Function	Inhibitory postsynaptic current	0.00038
Cell Morphology, Nervous System Development and Function, Tissue Morphology	Morphology of neurons	0.000382
Neurological Disease	Ataxia	0.000385	3.542
Nervous System Development and Function	Sensation	0.000388	-2.174
Cellular Development, Cellular Growth and Proliferation, Endocrine System Development and Function	Proliferation of apud cells	0.000398	-1.996
Carbohydrate Metabolism	Release of carbohydrate	0.000398	-0.967
Cancer, Gastrointestinal Disease, Organismal Injury and Abnormalities	Oral tumor	0.000399	0.313
Amino Acid Metabolism, Post-Translational Modification, Small Molecule Biochemistry	Conversion of L-amino acid	0.000405	-1.741
Behavior, Nervous System Development and Function	Memory	0.000409	-1.924
Cell Morphology, Nervous System Development and Function	Innervation	0.000417	-1.726
Gastrointestinal Disease, Hepatic System Disease, Organismal Injury and Abnormalities	Damage of liver	0.000429	0.501
Cell-To-Cell Signaling and Interaction, Cellular Assembly and Organization, Nervous System Development and Function, Tissue Morphology	Density of synapse	0.000433	-1.189
Organismal Injury and Abnormalities	Damage of genitourinary system	0.000435	1.368
Nervous System Development and Function, Tissue Morphology	Morphology of nervous tissue	0.000446
Protein Synthesis	Quantity of protein in blood	0.000447	1.007
Cancer, Organismal Injury and Abnormalities, Reproductive System Disease	Prostate cancer	0.000466	-2.557
Embryonic Development, Nervous System Development and Function, Organ Development, Organismal Development, Tissue Development, Visual System Development and Function	Formation of eye	0.000472	-0.095
Cellular Development, Cellular Growth and Proliferation, Nervous System Development and Function, Tissue Development	Outgrowth of neurites	0.000481	-3.04
Behavior, Nervous System Development and Function	Long-term memory	0.000484	-1.463
Behavior	Cued conditioning	0.000485	-1.667
Digestive System Development and Function	Ingestion by mice	0.000487	1.536
Cancer, Endocrine System Disorders, Organismal Injury and Abnormalities	Benign neoplasm of endocrine gland	0.0005	0.929
Inflammatory Response	Inflammatory response	0.000505	-0.134
Cellular Assembly and Organization	Formation of plasma membrane	0.000509	-2.558
Cellular Assembly and Organization, Nervous System Development and Function, Tissue Morphology	Density of nerve ending	0.000529	-2.196
Ophthalmic Disease, Organismal Injury and Abnormalities	Dysfunction of retina	0.000529	1.982
Hematological System Development and Function, Hypersensitivity Response, Immune Cell Trafficking, Inflammatory Response, Tissue Development	Accumulation of Th2 cells	0.000529
Organismal Injury and Abnormalities, Reproductive System Development and Function, Reproductive System Disease	Abnormal morphology of reproductive system	0.000531
Organismal Development, Organismal Injury and Abnormalities	Abnormal morphology of abdomen	0.000533
Gastrointestinal Disease, Inflammatory Response	Inflammation of gastrointestinal tract	0.000539	1.054
Cellular Movement	Invasion of central nervous system cells	0.000545	-1.154
Cellular Movement	Invasion of neuroglia	0.000545	0
Cardiovascular System Development and Function	Density of microvasculature	0.000545	0.152
Gastrointestinal Disease, Organismal Injury and Abnormalities, Tissue Morphology	Quantity of aberrant crypt foci	0.000545	1.067
Cellular Compromise, Ophthalmic Disease, Organismal Injury and Abnormalities	Dysfunction of photoreceptors	0.000545
Cell Morphology	Morphology of skin cancer cell lines	0.000545
Cellular Function and Maintenance, Molecular Transport	Exocytosis by eukaryotic cells	0.000548	-1.67
Visual System Development and Function	Vision	0.000556
Embryonic Development, Hair and Skin Development and Function, Organ Development, Organismal Development, Tissue Development	Formation of skin	0.000561	-0.824
Cancer, Organismal Injury and Abnormalities, Reproductive System Disease	Female genital neoplasm	0.000561	1.709
Organ Morphology, Reproductive System Development and Function	Morphology of gonad	0.000575
Cellular Development, Cellular Growth and Proliferation, Endocrine System Development and Function, Organ Development	Proliferation of beta islet cells	0.000576	-1.817
Cell Morphology, Cellular Assembly and Organization, Cellular Development, Cellular Function and Maintenance, Cellular Growth and Proliferation, Nervous System Development and Function, Organismal Development, Tissue Development	Axonogenesis	0.000578	-1.805
Cancer, Organismal Injury and Abnormalities, Reproductive System Disease	Prostate Cancer and Tumors	0.000585	-2.326
Hematological System Development and Function, Lymphoid Tissue Structure and Development, Tissue Morphology	Quantity of Th17 cells	0.000588	-0.077
Cellular Development, Cellular Growth and Proliferation	Proliferation of neuroblastoma cell lines	0.000591	-0.459
Cell Death and Survival	Cell death	0.000597	3.252
Cellular Movement, Hematological System Development and Function, Immune Cell Trafficking, Inflammatory Response	Cell movement of neutrophils	0.00062	0.332
Amino Acid Metabolism, Post-Translational Modification, Small Molecule Biochemistry	Conversion of amino acids	0.000627	-1.616
Neurological Disease	Mechanical hypersensitivity	0.000627	0.204
Behavior	Appetite	0.000638	2.149
Digestive System Development and Function, Gastrointestinal Disease, Organ Morphology, Organismal Development, Organismal Injury and Abnormalities	Abnormal morphology of tongue	0.000638
Digestive System Development and Function, Hepatic System Development and Function, Organ Morphology, Organismal Development	Size of liver	0.000638
Cellular Development, Cellular Growth and Proliferation, Nervous System Development and Function	Proliferation of neuroglia	0.000641	-0.062
Cell-To-Cell Signaling and Interaction, Cellular Assembly and Organization	Cell-cell contact	0.000671	-2.091
Cancer, Organismal Injury and Abnormalities	Benign neoplasia	0.000672	2.425
Gastrointestinal Disease, Inflammatory Disease	Gastroenteritis	0.000675	1.143
Amino Acid Metabolism, Post-Translational Modification, Small Molecule Biochemistry	Conversion of glutamine family amino acid	0.000683	-0.692
Cell Morphology, Nervous System Development and Function, Organ Morphology, Organismal Development, Tissue Morphology	Morphology of dorsal root ganglion cells	0.000683
Lipid Metabolism, Molecular Transport, Small Molecule Biochemistry	Concentration of cholesterol	0.000688	3.355
Endocrine System Development and Function, Small Molecule Biochemistry	Metabolism of hormone	0.000691	-2.16
Cancer, Organismal Injury and Abnormalities	HER2 expressing solid tumor	0.000691
Cell-To-Cell Signaling and Interaction	Communication of cells	0.000697	-0.026
Cellular Function and Maintenance	Paired-pulse facilitation	0.000703	0.701
Cancer, Organismal Injury and Abnormalities, Reproductive System Disease	Tumorigenesis of reproductive tract	0.000706	1.709
Digestive System Development and Function, Gastrointestinal Disease	Abnormal morphology of digestive system	0.000764
Nervous System Development and Function, Tissue Morphology	Quantity of central nervous system cells	0.000781	-3.056
Cancer, Endocrine System Disorders, Organismal Injury and Abnormalities	Endocrine gland tumor	0.000784	0.651
Nervous System Development and Function, Tissue Morphology	Quantity of nervous tissue	0.000789	-4.136
Molecular Transport	Quantity of heavy metal	0.000789	0.168
Cell-To-Cell Signaling and Interaction	Signal transduction	0.00081	-0.061
Cancer, Gastrointestinal Disease, Hepatic System Disease, Organismal Injury and Abnormalities	Liver cancer	0.000825	-0.928
Developmental Disorder, Gastrointestinal Disease	Congenital anomaly of gastrointestinal tract	0.000828	1.633
Cell Morphology, Nervous System Development and Function	Innervation of tissue	0.000839	-0.728
Nutritional Disease, Psychological Disorders	Hyperphagia	0.000839	1.3
Cellular Movement	Cell tethering or rolling of leukocytes	0.000844	0.656
Nervous System Development and Function, Neurological Disease, Organ Morphology, Organismal Development, Organismal Injury and Abnormalities	Abnormal morphology of brain	0.000846
Cellular Movement, Hematological System Development and Function, Immune Cell Trafficking, Inflammatory Response	Infiltration by neutrophils	0.000852	0.386
Neurological Disease, Organismal Injury and Abnormalities	Abnormality of striatum	0.000853	1.029
Lipid Metabolism, Molecular Transport, Small Molecule Biochemistry	Concentration of sterol	0.000855	3.34
Cellular Growth and Proliferation, Nervous System Development and Function, Organ Development	Proliferation of brain cells	0.00086	0.367
Developmental Disorder, Gastrointestinal Disease	Congenital anomaly of digestive system	0.000871	2.55
Cell Morphology, Cellular Assembly and Organization	Size of mitochondria	0.000871
Hematological System Development and Function, Inflammatory Response, Tissue Morphology	Quantity of phagocytes	0.000873	0.467
Nervous System Development and Function, Organ Development	Growth of brain	0.000874	0.156
Cellular Development	Differentiation of nervous system	0.000876	-2.425
Molecular Transport	Transport of Na+	0.000885	-2.457
Cell Signaling	G-protein signaling, coupled to cyclic nucleotide second messenger	0.000897
Cancer, Organismal Injury and Abnormalities, Tissue Morphology, Tumor Morphology	Morphology of tumor	0.000898
Organismal Survival	Organismal death	0.000902	11.808
Cellular Growth and Proliferation	Outgrowth of cells	0.00092	-3.116
Reproductive System Development and Function	Function of reproductive system	0.000921	0.577
Organ Morphology, Reproductive System Development and Function	Morphology of genital organ	0.000928
Cancer, Organismal Injury and Abnormalities, Reproductive System Disease	HER2-positive breast cancer	0.000955
Cell Morphology, Cellular Assembly and Organization, Cellular Development, Cellular Function and Maintenance, Cellular Growth and Proliferation, Embryonic Development, Nervous System Development and Function, Organismal Development, Tissue Development	Dendritic growth/branching	0.000968	-2.483
Nervous System Development and Function, Tissue Morphology	Quantity of neurons	0.00098	-4.05
Cellular Growth and Proliferation, Hematopoiesis	Colony formation of leukocytes	0.000983	0.598
Cell-To-Cell Signaling and Interaction, Drug Metabolism, Molecular Transport, Small Molecule Biochemistry	Release of dopamine	0.000986	-1.268
Cardiovascular Disease, Cardiovascular System Development and Function	Abnormal morphology of cardiovascular system	0.000995
Organismal Development, Reproductive System Development and Function	Development of reproductive system	0.000997	-3.067
Cell Death and Survival	Apoptosis of neurons	0.00101	2.821
Cardiovascular Disease, Hereditary Disorder, Organismal Injury and Abnormalities	Autosomal dominant hypertension	0.00101
Embryonic Development, Nervous System Development and Function, Organ Development, Organismal Development, Tissue Development	Development of spinal cord	0.00102	-2.582
Organismal Development	Size of body	0.00103	-8.621
Developmental Disorder, Endocrine System Disorders	Hypoplasia of endocrine gland	0.00103	2.399
Developmental Disorder, Gastrointestinal Disease, Organismal Injury and Abnormalities	Congenital anomaly of mouth	0.00104	1
Lipid Metabolism, Small Molecule Biochemistry, Vitamin and Mineral Metabolism	Metabolism of terpenoid	0.00105	-2.456
Cancer, Gastrointestinal Disease, Hepatic System Disease, Organismal Injury and Abnormalities	Hepatobiliary system cancer	0.00107	-1.232
Carbohydrate Metabolism, Drug Metabolism, Lipid Metabolism, Molecular Transport, Small Molecule Biochemistry	Uptake of digoxin	0.00109	-2
Endocrine System Development and Function, Lipid Metabolism, Small Molecule Biochemistry	Conversion of pregnenolone	0.00109	-1
Cardiovascular System Development and Function	Density of vasculature	0.00109	-0.277
Small Molecule Biochemistry	Production of histamine	0.00109	0.243
Gastrointestinal Disease	Abnormal digestion of food	0.00109
Cell-To-Cell Signaling and Interaction, Nervous System Development and Function	Paired-pulse inhibition	0.00109
Drug Metabolism, Endocrine System Development and Function, Lipid Metabolism, Small Molecule Biochemistry, Vitamin and Mineral Metabolism	Metabolism of progesterone	0.0011	-1.665
Cardiovascular System Development and Function, Hematological System Development and Function	Systolic pressure	0.0011	0.783
Molecular Transport, Protein Trafficking	Secretion of protein	0.00111	-0.272
Organ Morphology	Morphology of epidermis	0.00111
Cancer, Organismal Injury and Abnormalities	Serous adenocarcinoma	0.00112
Embryonic Development, Organismal Development, Reproductive System Development and Function	Implantation	0.00113	-0.762
Developmental Disorder	Midline defect	0.00113	4.813
Connective Tissue Development and Function, Organismal Injury and Abnormalities	Angiogenesis of granulation tissue	0.00114
Cardiovascular Disease, Organismal Injury and Abnormalities, Skeletal and Muscular Disorders	Atrial cardiomyopathy with heart block	0.00114
Cell Morphology, Cellular Development, Cellular Growth and Proliferation, Embryonic Development, Organismal Development, Tissue Development	Branching of duct cells	0.00114
Amino Acid Metabolism, Post-Translational Modification, Small Molecule Biochemistry	Conversion of L-arginine	0.00114
Cellular Development, Nervous System Development and Function, Tissue Development	Differentiation of dorsal root ganglion cells	0.00114
Cellular Compromise, Ophthalmic Disease, Organismal Injury and Abnormalities	Dysfunction of retinal cone cells	0.00114
Energy Production, Molecular Transport, Small Molecule Biochemistry	Electron transport of FMN	0.00114
Energy Production, Molecular Transport, Nucleic Acid Metabolism, Small Molecule Biochemistry	Electron transport of NADPH	0.00114
Energy Production, Molecular Transport, Nucleic Acid Metabolism, Small Molecule Biochemistry	Electron transport of adenine-riboflavin dinucleotide	0.00114
Energy Production, Molecular Transport, Small Molecule Biochemistry	Electron transport of heme	0.00114
Cancer, Endocrine System Disorders, Organismal Injury and Abnormalities, Reproductive System Disease	Formation of pituitary gland adenoma	0.00114
Lipid Metabolism, Small Molecule Biochemistry	Hydroxylation of lauric acid	0.00114
Cancer, Neurological Disease, Organismal Injury and Abnormalities	Hyperplasia of Schwann cells	0.00114
Endocrine System Disorders, Hematological Disease	Hypoleptinemia	0.00114
Small Molecule Biochemistry	Incorporation of acetate	0.00114
Cellular Movement	Invasion of astrocytes	0.00114
Cancer, Cellular Movement, Organismal Injury and Abnormalities	Invasion of neurons	0.00114
Cancer, Connective Tissue Disorders, Organismal Injury and Abnormalities	Invasion of submucosa	0.00114
Neurological Disease, Skeletal and Muscular Disorders	Mechanical hypersensitivity of hindpaw	0.00114
Cell Cycle, Hair and Skin Development and Function	Mitogenesis of keratinocytes	0.00114
Amino Acid Metabolism, Drug Metabolism, Post-Translational Modification, Small Molecule Biochemistry	Modification of L-dopa	0.00114
Energy Production, Nucleic Acid Metabolism, Small Molecule Biochemistry	Oxidation of NADP	0.00114
Cellular Development	Specification of neuroendocrine cells	0.00114
Cardiovascular Disease, Hematological Disease, Organismal Injury and Abnormalities	Susceptibility to thromboembolism	0.00114
Cell Death and Survival	Cell viability of liver cells	0.00117	0.218
Amino Acid Metabolism, Small Molecule Biochemistry	Synthesis of glutamine family amino acid	0.00119	-1.309
Cancer, Organismal Injury and Abnormalities	HER2 expressing solid malignant tumor	0.00119
Lipid Metabolism, Small Molecule Biochemistry, Vitamin and Mineral Metabolism	Steroid metabolism	0.0012	-2.207
Cell-To-Cell Signaling and Interaction, Nervous System Development and Function	Synaptic transmission of nervous tissue	0.0012	-0.941
Organismal Injury and Abnormalities, Renal and Urological Disease	Damage of kidney	0.00121	1.326
Cardiovascular Disease, Developmental Disorder, Organismal Injury and Abnormalities	Atrial or ventricular septal defect	0.00122	4.224
Cell Signaling, Molecular Transport, Vitamin and Mineral Metabolism	Transport of Ca2+	0.00123	-2.768
Organismal Functions	Energy homeostasis	0.00123	-0.991
Cardiovascular Disease, Hematological Disease, Metabolic Disease	Hypertriglyceridemia	0.00123	1.927
Connective Tissue Development and Function, Connective Tissue Disorders, Organismal Injury and Abnormalities, Skeletal and Muscular Disorders, Skeletal and Muscular System Development and Function, Tissue Development	Abnormal morphology of bone	0.00123
Cancer, Organismal Injury and Abnormalities	Ductal carcinoma	0.00124	1
Cancer, Organismal Injury and Abnormalities	Serous neoplasm	0.00125
Cellular Function and Maintenance, Molecular Transport	Secretory pathway	0.00129	-2.748
Endocrine System Development and Function	Glucose tolerance	0.00129	0.178
Cellular Development, Cellular Growth and Proliferation, Nervous System Development and Function, Tissue Development	Growth of neurites	0.0013	-3.263
Organismal Functions	Body temperature	0.0013	-2.95
Organ Development, Renal and Urological System Development and Function	Growth of kidney	0.0013	0.2
Cardiovascular System Development and Function, Organ Development	Heart rate	0.00131	-1.581
Cardiovascular Disease, Organismal Injury and Abnormalities	Congestive heart failure	0.00136	1.689
Cellular Function and Maintenance, Molecular Transport	Exocytosis	0.00139	-2.748
Organismal Development, Organismal Injury and Abnormalities	Abnormal morphology of thoracic cavity	0.00139
Neurological Disease	Neurological signs	0.00141	0.412
Cardiovascular System Development and Function	Morphology of vessel	0.00141
Cancer, Organismal Injury and Abnormalities, Reproductive System Disease	Female genital tract cancer	0.00141
Nutritional Disease	Obesity	0.00142	1.95
Gastrointestinal Disease, Inflammatory Disease	Crohn disease	0.00142
Cell Death and Survival, Embryonic Development	Apoptosis of embryonic cells	0.00143	2.329
Cell Signaling	MAPKKK cascade	0.00145	-2.673
Cell-To-Cell Signaling and Interaction, Molecular Transport, Small Molecule Biochemistry	Release of acetylcholine	0.00147	-0.88
Small Molecule Biochemistry	Quantity of creatinine in blood	0.00147	2.104
Cellular Development, Cellular Growth and Proliferation, Hematological System Development and Function	Cell proliferation of leukocyte cell lines	0.00149	-1.749
Connective Tissue Development and Function, Skeletal and Muscular System Development and Function	Bone mineral density	0.00149	-1.385
Nervous System Development and Function	Neuroprotection	0.0015	-1.999
Amino Acid Metabolism, Small Molecule Biochemistry	Synthesis of citrulline	0.0015	-1.188
Amino Acid Metabolism, Post-Translational Modification, Small Molecule Biochemistry	Conversion of arginine	0.0015	-1.154
Organismal Injury and Abnormalities	Cold pain	0.0015	-1.091
Cellular Movement	Scattering of colorectal cancer cell lines	0.0015	-1
Cellular Movement, Hematological System Development and Function, Immune Cell Trafficking	Cell rolling of leukocytes	0.0015	0.05
Cellular Development, Cellular Growth and Proliferation, Hematological System Development and Function, Lymphoid Tissue Structure and Development	Expansion of effector T lymphocytes	0.0015	1.124
Organismal Injury and Abnormalities, Tissue Morphology	Quantity of lesion	0.0015	1.674
Behavior	Social exploration	0.0015
Cellular Assembly and Organization	Aggregation of cellular membrane	0.0015
Cellular Function and Maintenance	Hyperpolarization of brain cells	0.0015
Cell Death and Survival, Gastrointestinal Disease, Hepatic System Disease, Organismal Injury and Abnormalities	Focal necrosis of liver	0.00151	1.118
Cellular Function and Maintenance, Small Molecule Biochemistry	Homeostasis of Na+	0.00151
Organismal Injury and Abnormalities	Osmotic shock response	0.00151
Endocrine System Disorders, Gastrointestinal Disease, Organismal Injury and Abnormalities	Pancreatic cyst	0.00151
Hereditary Disorder, Organismal Injury and Abnormalities, Renal and Urological Disease	Autosomal dominant kidney disease	0.00153
Nervous System Development and Function, Organ Morphology, Organismal Development	Morphology of brain	0.00158
Cell Death and Survival, Nervous System Development and Function	Survival of ganglion cells	0.00159	-1.593
Carbohydrate Metabolism, Drug Metabolism, Small Molecule Biochemistry	Binding of heparin	0.00163	0.478
Organismal Survival	Pain threshold	0.00163
Organismal Functions	Movement of rodents	0.00164	-1.98
Connective Tissue Disorders, Developmental Disorder, Gastrointestinal Disease, Organismal Injury and Abnormalities, Skeletal and Muscular Disorders	Orofacial dysmorphism	0.00164	1
Endocrine System Disorders, Gastrointestinal Disease, Organismal Injury and Abnormalities	Pancreatic mass	0.00165	1.406
Cardiovascular System Development and Function, Tissue Morphology	Morphology of blood vessel	0.00165
Lipid Metabolism, Small Molecule Biochemistry	Synthesis of fatty acid	0.00166	-1.298
Amino Acid Metabolism, Small Molecule Biochemistry	Synthesis of L-amino acid	0.00166	-0.788
Cancer, Organismal Injury and Abnormalities	Neck neoplasm	0.00168
Cell-To-Cell Signaling and Interaction, Nervous System Development and Function	Long-term potentiation of cerebral cortex	0.0017	-0.714
Gastrointestinal Disease	Vomiting	0.0017
Cardiovascular Disease, Hereditary Disorder, Organismal Injury and Abnormalities	Familial hypertension	0.00176
Carbohydrate Metabolism, Molecular Transport, Small Molecule Biochemistry	Concentration of D-glucose	0.00177	-0.445
Tissue Development	Accumulation of cells	0.00177	0.633
Cancer, Endocrine System Disorders, Gastrointestinal Disease, Organismal Injury and Abnormalities	Pancreatic ductal adenocarcinoma	0.00177	1.205
Cellular Movement	Cell tethering or rolling	0.00178	0.486
Cancer, Endocrine System Disorders, Gastrointestinal Disease, Organismal Injury and Abnormalities	Pancreatic tumor	0.00183	1.406
Cancer, Endocrine System Disorders, Gastrointestinal Disease, Organismal Injury and Abnormalities	Pancreatic carcinoma	0.00183	1.789
Cancer, Organismal Injury and Abnormalities, Reproductive System Disease	Development of breast carcinoma	0.00185
Hereditary Disorder, Neurological Disease, Organismal Injury and Abnormalities	Familial generalized epilepsy	0.00185
Cell-To-Cell Signaling and Interaction, Nervous System Development and Function	GABA-mediated receptor currents	0.00185
Cardiovascular Disease, Cardiovascular System Development and Function, Organ Morphology, Organismal Development, Organismal Injury and Abnormalities	Abnormal morphology of heart septum	0.00186
Small Molecule Biochemistry	Synthesis of amine	0.00187	-1.1
Cellular Development, Nervous System Development and Function	Differentiation of oligodendrocytes	0.00187	-0.728
Cellular Movement, Hair and Skin Development and Function	Cell movement of keratinocytes	0.00187	-0.399
Cancer, Organismal Injury and Abnormalities	Incidence of carcinoma	0.00187	1.986
Cell-To-Cell Signaling and Interaction, Molecular Transport, Small Molecule Biochemistry	Transport of biogenic amine	0.00189	-1.445
Hair and Skin Development and Function, Organ Morphology	Quantity of hair follicle	0.00189	-0.632
Cancer, Organismal Injury and Abnormalities, Reproductive System Disease	Benign prostatic hyperplasia	0.00189
Cell Death and Survival, Embryonic Development	Cell death of embryonic cells	0.0019	2.274
Developmental Disorder, Ophthalmic Disease, Organismal Injury and Abnormalities	Microphthalmia-anophthalmia-coloboma spectrum	0.0019	3.779
Lipid Metabolism, Molecular Transport, Small Molecule Biochemistry	Secretion of lipid	0.00192	1.633
Connective Tissue Disorders, Hereditary Disorder, Organismal Injury and Abnormalities	Hereditary connective tissue disorder	0.00194	1.404
Organismal Injury and Abnormalities, Reproductive System Disease	Infertility	0.00198	2.01
Cellular Movement, Hematological System Development and Function, Immune Cell Trafficking	Cellular infiltration by granulocytes	0.00199	0.899
Embryonic Development, Organismal Development, Tissue Development	Development of floor plate	0.00199
Organ Development	Function of adrenal gland	0.00199
Digestive System Development and Function	Peristalsis of intestine	0.00199
Cancer, Gastrointestinal Disease, Organismal Injury and Abnormalities	Pancreatobiliary tumor	0.002	0.8
Cardiovascular System Development and Function, Embryonic Development, Organ Development, Organ Morphology, Organismal Development, Tissue Development	Morphology of ventricular septum	0.00201
Organ Development, Reproductive System Development and Function	Function of genital organ	0.00202	1
Hair and Skin Development and Function, Organ Morphology	Thickness of skin	0.00207
Molecular Transport	Transport of transition metal ion	0.00207
Cell Morphology	Morphology of cellular protrusions	0.00207
Cardiovascular Disease	Hypertension	0.00208	2.266
Embryonic Development, Hair and Skin Development and Function, Organ Development, Organ Morphology, Organismal Development, Tissue Development	Thickness of epidermis	0.00209
Cell Death and Survival, Nervous System Development and Function	Cell viability of neurons	0.00212	-2.597
Molecular Transport, Small Molecule Biochemistry	Transport of amine	0.00214	-1.11
Embryonic Development, Nervous System Development and Function, Organ Development, Organismal Development, Tissue Development	Formation of mesencephalon	0.00214
Cellular Development, Embryonic Development, Hair and Skin Development and Function, Organ Development, Organismal Development, Tissue Development	Differentiation of skin	0.00217	-0.37
Cellular Function and Maintenance	Hyperpolarization of neurons	0.00218	-2.173
Developmental Disorder, Endocrine System Disorders, Organismal Injury and Abnormalities, Reproductive System Disease	Hypoplasia of pituitary gland	0.00218	1.698
Cancer, Dermatological Diseases and Conditions, Organismal Injury and Abnormalities	Skin carcinoma	0.00219
Connective Tissue Disorders, Developmental Disorder, Gastrointestinal Disease, Organismal Injury and Abnormalities, Skeletal and Muscular Disorders	Cleft lip	0.00222	1
Organ Morphology, Organismal Development	Mass of genitourinary system	0.00222
Behavior	Addiction behavior	0.00222
Nucleic Acid Metabolism, Small Molecule Biochemistry	Biosynthesis of cyclic nucleotides	0.00223	-3.012
Psychological Disorders	Drug dependence	0.00224
Cell Morphology, Nervous System Development and Function, Neurological Disease, Tissue Morphology	Abnormal morphology of neurons	0.00224
Cellular Movement, Hematological System Development and Function, Immune Cell Trafficking	Cell movement of granulocytes	0.00226	0.361
Organismal Injury and Abnormalities	Shock Response	0.00226	0.671
Cellular Movement	Invasion of cells	0.00228	-2.245
Cell-To-Cell Signaling and Interaction, Nervous System Development and Function	Activation of neurons	0.00228	-0.252
Cell Signaling, Nucleic Acid Metabolism, Small Molecule Biochemistry	Synthesis of cyclic AMP	0.00229	-2.307
Neurological Disease	Abnormality of peripheral nervous system	0.00229	2.804
Cellular Development, Nervous System Development and Function	Differentiation of astrocytes	0.0023	1.378

## Sheet: Young IR vs UI
Young, irradiated vs. control
Categories	Diseases or Functions Annotation	p-Value	Activation z-score
Hematological System Development and Function, Tissue Morphology	Quantity of blood cells	6.68e-61	-2.526
Cell Death and Survival	Cell death	2.15e-55	3.754
Hematological System Development and Function, Tissue Morphology	Quantity of leukocytes	2.42e-53	-2.938
Lymphoid Tissue Structure and Development, Tissue Morphology	Quantity of lymphatic system cells	1.07e-52	-3.674
Immunological Disease	Systemic autoimmune syndrome	1.42e-49	1.649
Hematological System Development and Function, Tissue Morphology	Quantity of mononuclear leukocytes	1.93e-49	-3.402
Lymphoid Tissue Structure and Development, Tissue Morphology	Quantity of lymphoid cells	4.7e-49	-3.418
Hematological System Development and Function, Lymphoid Tissue Structure and Development, Tissue Morphology	Quantity of lymphocytes	8.02e-49	-3.522
Cellular Growth and Proliferation, Lymphoid Tissue Structure and Development	Proliferation of lymphatic system cells	1.62e-48	-1.142
Cellular Development, Cellular Growth and Proliferation	Proliferation of blood cells	2.26e-48	-1.292
Cellular Development, Cellular Growth and Proliferation, Hematological System Development and Function, Lymphoid Tissue Structure and Development	Proliferation of immune cells	7.79e-47	-1.013
Cellular Development, Cellular Growth and Proliferation, Hematological System Development and Function, Lymphoid Tissue Structure and Development	Proliferation of lymphocytes	1.06e-46	-1.337
Cellular Development, Cellular Growth and Proliferation, Hematological System Development and Function, Lymphoid Tissue Structure and Development	Proliferation of mononuclear leukocytes	7.02e-46	-1.342
Cell Death and Survival	Necrosis	8.89e-46	2.912
Cellular Development, Cellular Growth and Proliferation, Hematological System Development and Function, Hematopoiesis, Lymphoid Tissue Structure and Development, Tissue Development	Leukopoiesis	1.07e-42	-0.71
Cellular Movement	Cell movement of blood cells	1.86e-42	3.368
Cell-To-Cell Signaling and Interaction, Hematological System Development and Function	Activation of blood cells	2.57e-42	3.278
Cell Death and Survival	Apoptosis	3.28e-42	2.368
Cellular Movement, Immune Cell Trafficking	Leukocyte migration	8.22e-42	3.266
Cellular Movement	Migration of cells	1.38e-41	3.142
Tissue Morphology	Quantity of cells	1.83e-41	-1.987
Cell-To-Cell Signaling and Interaction	Activation of cells	3.96e-41	3.604
Cellular Movement	Cell movement	9.75e-41	3.08
Infectious Diseases	Viral Infection	5.39e-39	-1.108
Cellular Development, Cellular Growth and Proliferation, Hematological System Development and Function, Hematopoiesis, Lymphoid Tissue Structure and Development, Tissue Development	Hematopoiesis of mononuclear leukocytes	1.38e-38	-1.689
Cell Death and Survival	Cell death of blood cells	3.88e-38	2.565
Connective Tissue Disorders, Inflammatory Disease, Organismal Injury and Abnormalities, Skeletal and Muscular Disorders	Rheumatic Disease	3.1e-37	1.145
Organismal Survival	Morbidity or mortality	9.57e-37	2.561
Cellular Development, Cellular Growth and Proliferation, Embryonic Development, Hematological System Development and Function, Hematopoiesis, Lymphoid Tissue Structure and Development, Organ Development, Organismal Development, Tissue Development	Lymphopoiesis	9.81e-37	-1.783
Cell-To-Cell Signaling and Interaction, Hematological System Development and Function, Immune Cell Trafficking, Inflammatory Response	Activation of leukocytes	7.39e-36	2.684
Cell Morphology	Morphology of blood cells	2.5e-35
Cell Death and Survival	Cell death of immune cells	3.95e-35	2.711
Cellular Development, Cellular Growth and Proliferation, Hematological System Development and Function, Lymphoid Tissue Structure and Development	Cell proliferation of T lymphocytes	5.47e-35	-0.477
Organismal Survival	Organismal death	1.07e-34	2.303
Cellular Function and Maintenance	Homeostasis of blood cells	2.39e-34	-1.197
Endocrine System Disorders, Gastrointestinal Disease, Immunological Disease, Metabolic Disease, Organismal Injury and Abnormalities	Insulin-dependent diabetes mellitus	5.35e-34	-0.066
Cellular Function and Maintenance	Homeostasis of leukocytes	6.95e-34	-1.267
Cellular Function and Maintenance	Cellular homeostasis	7.04e-34	-0.053
Cellular Function and Maintenance	Homeostasis of mononuclear leukocytes	1.21e-33	-1.415
Cellular Function and Maintenance	Function of blood cells	2.44e-33	-0.324
Cellular Function and Maintenance	Lymphocyte homeostasis	2.44e-33	-1.415
Cancer, Organismal Injury and Abnormalities	Cancer	2.9e-33	4.425
Connective Tissue Disorders, Inflammatory Disease, Inflammatory Response, Organismal Injury and Abnormalities, Skeletal and Muscular Disorders	Inflammation of joint	1.97e-32	1.233
Cancer, Organismal Injury and Abnormalities	Non-melanoma solid tumor	6.35e-32	1.739
Cell-To-Cell Signaling and Interaction	Binding of blood cells	2.41e-31	3.788
Cell-To-Cell Signaling and Interaction	Adhesion of blood cells	6.35e-31	3.346
Inflammatory Response	Immune response of cells	6.96e-31	3.426
Cellular Movement, Hematological System Development and Function, Immune Cell Trafficking	Cell movement of leukocytes	1.04e-30	2.696
Cell Death and Survival	Cell survival	1.09e-30	-2.437
Immunological Disease	Abnormal morphology of immune system	2.11e-30
Cell Morphology	Morphology of leukocytes	2.31e-30
Cell Death and Survival	Cell viability	3.03e-30	-2.101
Inflammatory Response	Inflammatory response	3.33e-30	3.697
Hematological System Development and Function, Lymphoid Tissue Structure and Development, Tissue Morphology	Quantity of T lymphocytes	3.37e-30	-2.965
Cell Morphology, Immunological Disease, Lymphoid Tissue Structure and Development	Abnormal morphology of lymphocytes	4.54e-30
Cancer, Organismal Injury and Abnormalities	Malignant solid tumor	4.61e-30	3.342
Cell-mediated Immune Response, Cellular Function and Maintenance, Hematological System Development and Function	T cell homeostasis	4.62e-30	-1.395
Cell Morphology, Immunological Disease	Abnormal morphology of mononuclear leukocytes	6.14e-30
Cancer, Organismal Injury and Abnormalities	Solid tumor	6.79e-30	3.378
Cell Morphology, Immunological Disease	Abnormal morphology of leukocytes	8.14e-30
Cell Morphology, Lymphoid Tissue Structure and Development	Morphology of lymphocytes	9.38e-30
Hematological System Development and Function, Hematopoiesis, Tissue Morphology	Quantity of hematopoietic cells	1.69e-29	-1.187
Hematological System Development and Function, Hematopoiesis, Tissue Morphology	Quantity of hematopoietic progenitor cells	3.49e-29	-1.187
Cancer, Organismal Injury and Abnormalities	Neoplasia of epithelial tissue	6.96e-29	1.357
Cancer, Organismal Injury and Abnormalities	Tumorigenesis of tissue	8.3e-29	1.579
Cell Morphology	Morphology of mononuclear leukocytes	9.06e-29
Humoral Immune Response, Protein Synthesis	Quantity of immunoglobulin	1.41e-28	-3.153
Hematological System Development and Function, Lymphoid Tissue Structure and Development, Tissue Morphology	Morphology of lymphoid tissue	1.59e-28
Cell-mediated Immune Response, Cellular Development, Cellular Function and Maintenance, Cellular Growth and Proliferation, Embryonic Development, Hematological System Development and Function, Hematopoiesis, Lymphoid Tissue Structure and Development, Organ Development, Organismal Development, Tissue Development	T cell development	2.6e-28	-1.185
Cancer, Organismal Injury and Abnormalities	Abdominal neoplasm	6.13e-28	1.987
Cell Morphology, Lymphoid Tissue Structure and Development	Morphology of lymphatic system cells	7.47e-28
Humoral Immune Response, Protein Synthesis	Production of antibody	7.69e-28	-2.876
Inflammatory Response, Organismal Injury and Abnormalities	Inflammation of organ	8.97e-28	0.434
Cancer, Organismal Injury and Abnormalities	Nonhematologic malignant neoplasm	1.87e-27	2.538
Cancer, Organismal Injury and Abnormalities	Carcinoma	1.92e-27	1.484
Hematological System Development and Function, Humoral Immune Response, Lymphoid Tissue Structure and Development, Tissue Morphology	Quantity of B lymphocytes	3.89e-27	-4.263
Cancer, Gastrointestinal Disease, Organismal Injury and Abnormalities	Digestive organ tumor	6.12e-27	1.279
Cancer, Organismal Injury and Abnormalities	Lymphoid Cancer and Tumors	1.3e-26	1.656
Cell Death and Survival	Apoptosis of blood cells	1.69e-26	3.034
Cell-To-Cell Signaling and Interaction, Hematological System Development and Function, Immune Cell Trafficking	Adhesion of immune cells	1.85e-26	3.372
Protein Synthesis	Production of protein	2.12e-26	-2.753
Cell Death and Survival	Cell death of tumor cell lines	3.16e-26	0.484
Cancer, Hematological Disease, Organismal Injury and Abnormalities	Lymphoid cancer	5.36e-26	1.91
Cell-To-Cell Signaling and Interaction, Hematological System Development and Function	Binding of leukocytes	8.66e-26	3.396
Connective Tissue Disorders, Organismal Injury and Abnormalities, Skeletal and Muscular Disorders	Non-traumatic arthropathy	9.56e-26	0.323
Cell-To-Cell Signaling and Interaction, Hematological System Development and Function	Interaction of leukocytes	1.23e-25	3.501
Cellular Development, Cellular Growth and Proliferation, Hematological System Development and Function, Humoral Immune Response, Lymphoid Tissue Structure and Development	Proliferation of B lymphocytes	1.47e-25	-2.283
Hematological System Development and Function, Lymphoid Tissue Structure and Development, Organ Morphology, Tissue Morphology	Morphology of lymphoid organ	1.73e-25
Cell-To-Cell Signaling and Interaction, Hematological System Development and Function, Immune Cell Trafficking, Inflammatory Response	Activation of mononuclear leukocytes	1.76e-25	1.051
Connective Tissue Disorders, Immunological Disease, Inflammatory Disease, Inflammatory Response, Organismal Injury and Abnormalities, Skeletal and Muscular Disorders	Rheumatoid arthritis	1.78e-25	0.822
Lymphoid Tissue Structure and Development, Tissue Morphology	Quantity of lymphoid tissue	2.1e-25	-3.855
Cellular Function and Maintenance	Function of leukocytes	2.89e-25	-0.664
Hematological Disease	Cytopenia	4.34e-25	-1.015
Cell Death and Survival	Apoptosis of tumor cell lines	9.7e-25	1.142
Cancer, Hematological Disease, Organismal Injury and Abnormalities	Lymphocytic neoplasm	1.64e-24	2.135
Cancer, Gastrointestinal Disease, Organismal Injury and Abnormalities	Digestive system cancer	2.41e-24	-0.783
Cell Death and Survival	Cell death of connective tissue cells	3.58e-24	0.603
Cell-To-Cell Signaling and Interaction	Activation of lymphatic system cells	5.52e-24	0.891
Cancer, Organismal Injury and Abnormalities	Abdominal cancer	7.66e-24	-0.117
Cell-To-Cell Signaling and Interaction, Hematological System Development and Function, Immune Cell Trafficking, Inflammatory Response	Activation of lymphocytes	1.39e-23	0.911
Cell Death and Survival	Apoptosis of leukocytes	1.89e-23	3.122
Metabolic Disease	Glucose metabolism disorder	2.04e-23	0.147
Cell-To-Cell Signaling and Interaction, Hematological System Development and Function	Aggregation of blood cells	5.71e-23	3.059
Cell-To-Cell Signaling and Interaction	Aggregation of cells	6.86e-23	3.276
Hematological Disease, Immunological Disease	Lymphoproliferative disorder	7.56e-23	2.293
Post-Translational Modification	Phosphorylation of protein	9.47e-23	3.094
Organismal Development	Morphology of body cavity	1.33e-22
Endocrine System Disorders, Gastrointestinal Disease, Metabolic Disease, Organismal Injury and Abnormalities	Diabetes mellitus	1.66e-22	0.155
Cell Death and Survival	Cell death of mononuclear leukocytes	2.45e-22	3.293
Humoral Immune Response, Protein Synthesis	Quantity of IgG	3.93e-22	-4.221
Inflammatory Disease	Chronic inflammatory disorder	4.56e-22	0.146
Hematological System Development and Function, Lymphoid Tissue Structure and Development, Organ Morphology, Tissue Morphology	Morphology of secondary lymphoid organ	4.58e-22
Cell Death and Survival	Cell death of lymphatic system cells	7.42e-22	3.337
Inflammatory Response	Inflammation of absolute anatomical region	1.03e-21	0.763
Cellular Function and Maintenance	Function of lymphatic system cells	1.09e-21	0.161
Hematological System Development and Function, Lymphoid Tissue Structure and Development, Organ Morphology, Organismal Development, Tissue Morphology	Morphology of spleen	1.11e-21
Cancer, Hematological Disease, Immunological Disease, Organismal Injury and Abnormalities	Lymphoproliferative malignancy	1.12e-21	2.187
Cell Death and Survival	Cell death of lymphoid cells	1.21e-21	3.402
Cell Death and Survival	Apoptosis of mononuclear leukocytes	1.26e-21	3.132
Hematological System Development and Function, Immunological Disease, Lymphoid Tissue Structure and Development, Organ Morphology, Organismal Injury and Abnormalities, Tissue Morphology	Abnormal morphology of lymphoid organ	1.39e-21
Cell-mediated Immune Response, Cellular Development, Cellular Function and Maintenance, Cellular Growth and Proliferation, Embryonic Development, Hematological System Development and Function, Hematopoiesis, Lymphoid Tissue Structure and Development, Organ Development, Organismal Development, Tissue Development	Differentiation of T lymphocytes	1.58e-21	-1.277
Cellular Movement	Cell movement of myeloid cells	2.18e-21	2.564
Infectious Diseases	Infection of mammalia	3.17e-21	-0.696
Cancer, Hematological Disease, Organismal Injury and Abnormalities	Lymphohematopoietic cancer	3.87e-21	1.568
Cell Death and Survival	Apoptosis of lymphoid cells	5.08e-21	3.191
Cellular Development, Cellular Growth and Proliferation	Cell proliferation of tumor cell lines	5.51e-21	-0.58
Cell Death and Survival	Cell death of lymphocytes	5.73e-21	3.586
Cancer, Hematological Disease, Organismal Injury and Abnormalities	Lymphohematopoietic neoplasia	7.65e-21	1.576
Organismal Development	Abnormal morphology of body cavity	7.86e-21
Cell Death and Survival	Apoptosis of lymphatic system cells	8.03e-21	3.316
Cell-To-Cell Signaling and Interaction, Inflammatory Response	Immune response of leukocytes	9.49e-21	2.198
Cancer, Organismal Injury and Abnormalities	Lymphoreticular neoplasm	1.1e-20	2.062
Cancer, Hematological Disease, Organismal Injury and Abnormalities	Hematologic cancer	1.2e-20	1.778
Cancer, Gastrointestinal Disease, Organismal Injury and Abnormalities	Gastrointestinal neoplasia	1.48e-20	1.425
Inflammatory Disease	Severe inflammatory disorder	1.67e-20
Cellular Movement, Hematological System Development and Function, Immune Cell Trafficking, Inflammatory Response	Cell movement of phagocytes	1.97e-20	2.839
Cancer, Hematological Disease, Immunological Disease, Organismal Injury and Abnormalities	Lymphoma	2.25e-20	2.138
Cancer, Hematological Disease, Organismal Injury and Abnormalities	Hematopoietic neoplasm	2.67e-20	1.761
Cell Death and Survival	Apoptosis of lymphocytes	3.08e-20	3.378
Cell-To-Cell Signaling and Interaction, Cellular Movement	Recruitment of blood cells	4.14e-20	3.082
Cancer, Organismal Injury and Abnormalities	Adenocarcinoma	4.64e-20	0.696
Cellular Function and Maintenance, Hematological System Development and Function	Function of lymphocytes	6.43e-20	0.305
Cell-To-Cell Signaling and Interaction, Hematological System Development and Function, Inflammatory Response	Aggregation of blood platelets	7.74e-20	2.997
Infectious Diseases, Respiratory Disease	Viral respiratory infection	9.11e-20
Organismal Injury and Abnormalities	Growth of lesion	9.36e-20	2.123
Cellular Movement	Cellular infiltration	9.62e-20	2.071
Infectious Diseases, Inflammatory Disease, Organismal Injury and Abnormalities, Respiratory Disease	Severe acute respiratory syndrome	1.44e-19
Cellular Movement, Immune Cell Trafficking	Cell movement of lymphatic system cells	1.54e-19	0.342
Cancer, Organismal Injury and Abnormalities	Growth of tumor	1.55e-19	2.091
Cell-To-Cell Signaling and Interaction, Cellular Movement	Recruitment of cells	1.85e-19	2.994
Cancer, Gastrointestinal Disease, Organismal Injury and Abnormalities	Gastrointestinal tract cancer	3e-19	1.196
Cell-To-Cell Signaling and Interaction, Cellular Movement, Hematological System Development and Function, Immune Cell Trafficking	Recruitment of leukocytes	3.71e-19	2.891
Cellular Movement, Immune Cell Trafficking	Cell movement of lymphoid cells	4.91e-19	0.246
Hematological System Development and Function, Tissue Morphology	Quantity of myeloid cells	6.48e-19	0.678
Cardiovascular Disease, Hematological Disease, Organismal Injury and Abnormalities	Anemia	6.87e-19	0.494
Cancer, Gastrointestinal Disease, Organismal Injury and Abnormalities	Large intestine carcinoma	6.95e-19	1
Cancer, Gastrointestinal Disease, Organismal Injury and Abnormalities	Gastrointestinal carcinoma	7.04e-19	0.784
Cell Morphology, Humoral Immune Response, Lymphoid Tissue Structure and Development	Morphology of B lymphocytes	7.13e-19
Cellular Movement	Chemotaxis	7.4e-19	3.06
Humoral Immune Response, Protein Synthesis	Quantity of IgM	7.51e-19	-2.459
Cellular Movement	Homing of cells	7.85e-19	2.852
Cancer, Gastrointestinal Disease, Organismal Injury and Abnormalities	Intestinal carcinoma	9.24e-19	0.478
Cell Morphology, Humoral Immune Response, Immunological Disease, Lymphoid Tissue Structure and Development	Abnormal morphology of B lymphocytes	1.36e-18
Cell Death and Survival	Cell viability of blood cells	1.73e-18	-0.689
Cellular Movement, Immune Cell Trafficking	Migration of lymphatic system cells	1.83e-18	0.496
Cancer, Hematological Disease, Immunological Disease, Organismal Injury and Abnormalities	Non-Hodgkin disease	1.94e-18	1.638
Lymphoid Tissue Structure and Development, Organ Morphology, Tissue Morphology	Quantity of lymphoid organ	2.05e-18	-2.949
Cellular Movement, Hematological System Development and Function, Immune Cell Trafficking	Cell movement of lymphocytes	2.09e-18	0.383
Organismal Injury and Abnormalities, Respiratory Disease	Severe pulmonary disease	2.73e-18
Cell Death and Survival	Cell death of fibroblast cell lines	3.17e-18	1.75
Cancer, Organismal Injury and Abnormalities	Breast or colorectal cancer	3.18e-18	0.863
Cellular Movement, Hematological System Development and Function, Immune Cell Trafficking, Inflammatory Response	Chemotaxis of leukocytes	3.2e-18	2.332
Cellular Movement, Hematological System Development and Function, Immune Cell Trafficking	Homing of leukocytes	3.36e-18	2.09
Cardiovascular System Development and Function	Development of vasculature	3.43e-18	4.348
Cellular Movement, Immune Cell Trafficking	Migration of lymphoid cells	3.44e-18	0.617
Cancer, Gastrointestinal Disease, Organismal Injury and Abnormalities	Large intestine neoplasm	3.73e-18	0.527
Hematological Disease	Hemorrhagic disease	3.98e-18	-1.261
Cancer, Gastrointestinal Disease, Organismal Injury and Abnormalities	Intestinal tumor	4.47e-18	0.831
Cell Death and Survival	Cell viability of tumor cell lines	6.24e-18	-1.088
Hematological System Development and Function, Hematopoiesis	Development of hematopoietic system	6.62e-18	-0.698
Cellular Movement	Cell movement of tumor cell lines	7.47e-18	3.275
Cellular Movement, Hematological System Development and Function, Immune Cell Trafficking	Lymphocyte migration	7.94e-18	0.548
Cardiovascular System Development and Function, Organismal Development	Angiogenesis	8.06e-18	4.348
Cellular Movement, Hematological System Development and Function, Immune Cell Trafficking	Cell movement of mononuclear leukocytes	9.58e-18	1.25
Cell Death and Survival	Cell viability of leukocytes	1.1e-17	-0.896
Cancer, Gastrointestinal Disease, Organismal Injury and Abnormalities	Malignant neoplasm of large intestine	1.39e-17	0.955
Embryonic Development, Hematological System Development and Function, Lymphoid Tissue Structure and Development, Organ Development, Organismal Development, Tissue Development	Formation of lymphoid tissue	1.45e-17	-1.791
Infectious Diseases	Bacterial Infections	2.06e-17	-0.158
Hematological Disease	Blood protein disorder	2.21e-17	-1.667
Cancer, Gastrointestinal Disease, Organismal Injury and Abnormalities	Intestinal cancer	2.7e-17	0.722
Cellular Function and Maintenance	Endocytosis	3.03e-17	5.272
Cancer, Gastrointestinal Disease, Organismal Injury and Abnormalities	Large intestine adenocarcinoma	5.07e-17
Free Radical Scavenging	Synthesis of reactive oxygen species	5.51e-17	3.346
Cancer, Hematological Disease, Immunological Disease, Organismal Injury and Abnormalities	Neoplasia of leukocytes	5.87e-17	1.824
Cellular Movement	Invasion of cells	7.03e-17	3.065
Cancer, Hematological Disease, Organismal Injury and Abnormalities	Hematologic cancer of cells	7.67e-17	1.616
Hematological Disease, Immunological Disease	T-cell lymphoproliferative disorder	7.67e-17	1.475
Cell Cycle	Interphase	8.52e-17	0.104
Cancer, Gastrointestinal Disease, Organismal Injury and Abnormalities	Intestinal adenocarcinoma	8.67e-17	0.555
Cellular Movement, Hematological System Development and Function, Immune Cell Trafficking	Migration of mononuclear leukocytes	9.85e-17	0.874
Hematological System Development and Function, Immunological Disease, Lymphoid Tissue Structure and Development, Organ Morphology, Organismal Development, Organismal Injury and Abnormalities, Tissue Morphology	Abnormal morphology of spleen	1.23e-16
Cancer, Hematological Disease, Organismal Injury and Abnormalities	B-cell neoplasm	1.23e-16	-0.102
Immunological Disease	Hypersensitive reaction	1.29e-16	1.903
Hematological System Development and Function, Inflammatory Response, Tissue Morphology	Quantity of phagocytes	1.5e-16	0.18
Embryonic Development, Hematological System Development and Function, Lymphoid Tissue Structure and Development, Organ Development, Organismal Development, Tissue Development	Formation of lymphoid organ	1.91e-16	-2.06
Cancer, Hematological Disease, Organismal Injury and Abnormalities	B cell cancer	2.17e-16	-0.102
Cell-To-Cell Signaling and Interaction, Cellular Movement	Recruitment of myeloid cells	2.32e-16	2.634
Cancer	Cell transformation	2.32e-16	2.124
Cell-To-Cell Signaling and Interaction	Response of mononuclear leukocytes	2.41e-16	1.684
Gene Expression	Expression of RNA	3.21e-16	0.197
Cell Cycle	Cell cycle progression	3.24e-16	0.616
Cellular Movement, Hematological System Development and Function, Immune Cell Trafficking	Cell movement of granulocytes	4.02e-16	1.818
Hematological System Development and Function, Lymphoid Tissue Structure and Development, Tissue Morphology	Quantity of CD8+ T lymphocyte	4.11e-16	-0.959
Connective Tissue Disorders, Hematological Disease, Organismal Injury and Abnormalities	Thrombocytopenia	4.25e-16	-1.237
Organismal Survival	Survival of organism	4.41e-16	-2.414
Free Radical Scavenging	Metabolism of reactive oxygen species	4.76e-16	3.539
Infectious Diseases	Infection by RNA virus	4.86e-16	-1.742
Cardiovascular System Development and Function, Organismal Development	Vasculogenesis	8.7e-16	3.719
Organismal Injury and Abnormalities	Blood clot	8.83e-16	1.876
Cell Death and Survival	Cytolysis	9.26e-16	2.481
Gene Expression	Transcription	9.77e-16	-0.114
Organismal Development, Organismal Injury and Abnormalities	Abnormal morphology of abdomen	1.02e-15
Cellular Development, Cellular Growth and Proliferation, Hematological System Development and Function, Hematopoiesis, Lymphoid Tissue Structure and Development, Tissue Development	Differentiation of phagocytes	1.02e-15	0.028
Cellular Movement	Infiltration by leukocytes	1.06e-15	1.895
Cell Death and Survival	Cell death of T lymphocytes	1.27e-15	2.092
Cell Signaling, Post-Translational Modification	Tyrosine phosphorylation of protein	1.36e-15	2.788
Cell Signaling	Tyrosine phosphorylation	1.36e-15	2.594
Cellular Movement, Hematological System Development and Function, Immune Cell Trafficking, Inflammatory Response	Cell movement of neutrophils	1.6e-15	1.815
Cellular Function and Maintenance, Inflammatory Response	Phagocytosis	1.77e-15	6.21
Cellular Movement, Hematological System Development and Function, Immune Cell Trafficking, Inflammatory Response	Chemotaxis of phagocytes	2.05e-15	1.612
Cell-To-Cell Signaling and Interaction, Hematological System Development and Function, Immune Cell Trafficking, Inflammatory Response	Activation of phagocytes	2.13e-15	3.297
Cell Morphology, Cellular Movement	Cell spreading	2.2e-15	2.985
Cancer, Organismal Injury and Abnormalities	Breast or pancreatic cancer	2.26e-15	0.542
Inflammatory Response	Inflammation of body cavity	2.87e-15	0.824
Gene Expression	Transcription of RNA	3.01e-15	0.019
Cellular Function and Maintenance, Hematological System Development and Function	Function of T lymphocytes	3.3e-15	0.046
Cellular Growth and Proliferation	Colony formation of cells	3.37e-15	-0.283
Infectious Diseases, Respiratory Disease	Infection of respiratory tract	3.45e-15
Cellular Movement	Cellular infiltration by blood cells	3.5e-15	1.742
Connective Tissue Development and Function, Tissue Development	Growth of connective tissue	3.74e-15	-0.35
Immunological Disease	Allergy	4.53e-15	2.076
Cell-To-Cell Signaling and Interaction, Cellular Movement, Hematological System Development and Function, Immune Cell Trafficking, Inflammatory Response	Recruitment of phagocytes	6.04e-15	2.672
Cell Death and Survival	Cell death of fibroblasts	6.05e-15	0.194
Hematological System Development and Function, Lymphoid Tissue Structure and Development, Organ Morphology, Tissue Morphology	Morphology of lymph node	6.21e-15
Cancer, Organismal Injury and Abnormalities	Tumorigenesis of malignant tumor	6.31e-15	0.452
Cellular Movement, Hematological System Development and Function, Immune Cell Trafficking	Cellular infiltration by leukocytes	6.36e-15	1.742
Cell-To-Cell Signaling and Interaction, Cellular Function and Maintenance, Inflammatory Response	Phagocytosis of cells	6.41e-15	5.691
Cell Death and Survival	Apoptosis of fibroblast cell lines	7.9e-15	2.675
Dermatological Diseases and Conditions, Inflammatory Disease, Inflammatory Response, Organismal Injury and Abnormalities	Dermatitis	7.99e-15	0.608
Hematological System Development and Function, Lymphoid Tissue Structure and Development, Tissue Morphology	Quantity of CD4+ T-lymphocytes	8.15e-15	-2.147
Cellular Function and Maintenance	Engulfment of cells	9.99e-15	5.425
Cell Morphology, Hematological System Development and Function, Lymphoid Tissue Structure and Development	Morphology of T lymphocytes	1.14e-14
Cellular Growth and Proliferation	Colony formation	1.14e-14	-0.604
Cell-To-Cell Signaling and Interaction, Hematological System Development and Function	Activation of myeloid cells	1.23e-14	3.627
Humoral Immune Response, Protein Synthesis	Quantity of IgG1	1.39e-14	-3.318
Infectious Diseases	Replication of virus	1.43e-14	-0.957
Cell Morphology, Hematological System Development and Function, Immunological Disease, Lymphoid Tissue Structure and Development	Abnormal morphology of T lymphocytes	1.48e-14
Cancer, Hematological Disease, Immunological Disease, Organismal Injury and Abnormalities	T-cell non-Hodgkin disease	1.64e-14	1.813
Cellular Movement	Chemotaxis of myeloid cells	1.96e-14	1.907
Cell Cycle	Interaction of DNA	1.99e-14	1.27
Cancer, Organismal Injury and Abnormalities	Genitourinary tumor	2.32e-14	2.776
Cellular Development, Cellular Growth and Proliferation, Hematological System Development and Function, Hematopoiesis, Tissue Development	Development of hematopoietic progenitor cells	2.38e-14	-0.994
Cell Death and Survival	Apoptosis of T lymphocytes	2.68e-14	1.855
Cellular Movement	Infiltration by myeloid cells	2.72e-14	1.163
Cell Death and Survival	Cell death of leukemia cell lines	2.81e-14	1.643
Hematological System Development and Function, Tissue Morphology	Quantity of granulocytes	2.89e-14	1.065
Cancer, Organismal Injury and Abnormalities	Cancer of secretory structure	2.94e-14	-0.445
Cell-To-Cell Signaling and Interaction, Cellular Movement, Hematological System Development and Function, Immune Cell Trafficking	Recruitment of granulocytes	3.53e-14	2.966
Cardiovascular Disease, Hematological Disease, Organismal Injury and Abnormalities	Thrombus	3.53e-14	1.52
Cell Death and Survival	Cell death of lymphoma cell lines	3.79e-14	2.492
Cancer, Cell Death and Survival, Organismal Injury and Abnormalities, Tumor Morphology	Necrosis of malignant tumor	3.81e-14	1.834
Inflammatory Response	Antibody response	3.92e-14	-3.123
Gastrointestinal Disease, Hepatic System Disease, Organismal Injury and Abnormalities	Liver lesion	5.32e-14	-0.266
Cancer, Hematological Disease, Immunological Disease, Organismal Injury and Abnormalities	Mature B-cell lymphoma	5.68e-14
Cancer, Hematological Disease, Immunological Disease, Organismal Injury and Abnormalities	Plasma cell dyscrasia	5.91e-14
Cancer, Cell Death and Survival, Organismal Injury and Abnormalities, Tumor Morphology	Cell death of cancer cells	5.94e-14	1.834
Hematological System Development and Function, Immunological Disease, Lymphoid Tissue Structure and Development, Organ Morphology, Organismal Injury and Abnormalities, Tissue Morphology	Abnormal morphology of lymph node	6.35e-14
Cellular Development, Cellular Growth and Proliferation, Connective Tissue Development and Function	Proliferation of fibroblast cell lines	6.41e-14	0.552
Free Radical Scavenging	Production of reactive oxygen species	6.99e-14	3.299
Cell Cycle, Gene Expression	Binding of DNA	7.39e-14	1.267
Hematological System Development and Function, Hematopoiesis, Humoral Immune Response, Lymphoid Tissue Structure and Development, Tissue Morphology	Quantity of pre-B lymphocytes	7.98e-14	0.264
Cellular Development, Cellular Growth and Proliferation, Embryonic Development, Hematological System Development and Function, Hematopoiesis, Humoral Immune Response, Lymphoid Tissue Structure and Development, Organ Development, Organismal Development, Tissue Development	Differentiation of B lymphocytes	9.49e-14	-1.609
Cancer, Organismal Injury and Abnormalities, Reproductive System Disease	Genital tumor	1.04e-13	2.202
Hematological Disease, Immunological Disease	B-cell lymphoproliferative disorder	1.05e-13	0
Cell Death and Survival, Organismal Injury and Abnormalities	Necrosis of epithelial tissue	1.1e-13	1.198
Cancer, Organismal Injury and Abnormalities, Reproductive System Disease	Tumorigenesis of genital organ	1.27e-13	2.202
Connective Tissue Disorders, Immunological Disease, Inflammatory Disease, Organismal Injury and Abnormalities, Skeletal and Muscular Disorders	Lupus erythematosus	1.27e-13	0.311
Cellular Function and Maintenance	Internalization of cells	1.28e-13	5.053
Cancer, Organismal Injury and Abnormalities, Reproductive System Disease	Male genital neoplasm	1.29e-13	1.124
Lymphoid Tissue Structure and Development, Tissue Morphology	Quantity of lymph follicle	1.36e-13	-1.922
Cancer, Organismal Injury and Abnormalities, Reproductive System Disease	Breast or ovarian cancer	1.59e-13	0.63
Hematological System Development and Function, Lymphoid Tissue Structure and Development, Tissue Morphology	Morphology of lymph follicle	1.68e-13
Cell Death and Survival	Cell death of hematopoietic cell lines	1.71e-13	1.548
Cell-To-Cell Signaling and Interaction, Hematological System Development and Function, Immune Cell Trafficking, Inflammatory Response	Activation of T lymphocytes	1.71e-13	1.141
Cancer, Organismal Injury and Abnormalities, Reproductive System Disease	Malignant neoplasm of male genital organ	2.23e-13	0.364
Connective Tissue Disorders, Immunological Disease, Inflammatory Disease, Organismal Injury and Abnormalities, Skeletal and Muscular Disorders	Systemic lupus erythematosus	2.23e-13	0.311
Cancer, Organismal Injury and Abnormalities, Reproductive System Disease	Prostate Cancer and Tumors	2.27e-13	1.598
Inflammatory Response, Neurological Disease	Inflammation of central nervous system	2.42e-13	0.094
Cellular Assembly and Organization, Cellular Function and Maintenance	Organization of actin cytoskeleton	2.47e-13	4.059
Cancer, Organismal Injury and Abnormalities	Benign neoplasia	2.47e-13	0.162
Cancer, Organismal Injury and Abnormalities, Reproductive System Disease	Prostate cancer	2.51e-13	0.364
Cell Death and Survival, Embryonic Development	Cell death of embryonic cell lines	2.62e-13	2.168
Cardiovascular Disease, Organismal Injury and Abnormalities	Atherosclerosis	2.73e-13	2.111
Cell Morphology, Hematological Disease, Immunological Disease, Lymphoid Tissue Structure and Development	Lack of lymphocytes	2.77e-13
Cancer, Organismal Injury and Abnormalities, Reproductive System Disease	Mammary tumor	2.82e-13	1.432
Cell Death and Survival	Apoptosis of leukemia cell lines	3.06e-13	1.674
Cell Morphology, Hematopoiesis	Morphology of hematopoietic progenitor cells	3.13e-13
Cardiovascular Disease, Organismal Injury and Abnormalities	Arteriosclerosis	3.29e-13	2.111
Cancer, Organismal Injury and Abnormalities	Thoracic neoplasm	3.59e-13	2.055
Cancer, Organismal Injury and Abnormalities	Urogenital cancer	3.59e-13	1.663
Cellular Development	Arrest in differentiation of cells	3.64e-13
Cellular Development, Cellular Growth and Proliferation, Hematological System Development and Function, Hematopoiesis, Lymphoid Tissue Structure and Development, Tissue Development	Development of phagocytes	4.07e-13	-0.74
Cancer, Cell Death and Survival, Organismal Injury and Abnormalities, Tumor Morphology	Necrosis of tumor	4.25e-13	1.51
Cellular Development, Cellular Growth and Proliferation, Hematological System Development and Function, Hematopoiesis, Tissue Development	Arrest in differentiation of blood cells	4.62e-13
Immunological Disease, Organismal Injury and Abnormalities	Lymphadenopathy	4.91e-13	-0.698
Cellular Assembly and Organization, Cellular Function and Maintenance	Organization of cytoskeleton	4.94e-13	2.662
Cellular Movement	Invasion of tumor cell lines	5.44e-13	2.244
Cell Death and Survival	Apoptosis of connective tissue cells	5.48e-13	-0.19
Cell Death and Survival, Cellular Compromise	Cytotoxicity of cells	5.52e-13	2.818
Gene Expression	Transactivation	5.57e-13	-0.082
Cell-To-Cell Signaling and Interaction	Binding of myeloid cells	6.02e-13	3.443
Cell Death and Survival, Cellular Compromise	Toxicity of cells	6.16e-13	2.894
Cancer, Organismal Injury and Abnormalities	Tumorigenesis of epithelial neoplasm	6.18e-13	0.884
Cell Death and Survival	Apoptosis of hematopoietic cell lines	6.24e-13	1.279
Cellular Movement, Hematological System Development and Function, Immune Cell Trafficking, Inflammatory Response	Chemotaxis of neutrophils	6.43e-13	1.369
Cellular Development, Cellular Growth and Proliferation, Embryonic Development, Hematological System Development and Function, Hematopoiesis, Humoral Immune Response, Lymphoid Tissue Structure and Development, Organ Development, Organismal Development, Tissue Development	Arrest in differentiation of B lymphocytes	6.65e-13
Cell-To-Cell Signaling and Interaction	Response of lymphatic system cells	6.75e-13	0.702
Cellular Development, Cellular Growth and Proliferation, Hematological System Development and Function, Hematopoiesis, Lymphoid Tissue Structure and Development, Tissue Development	Differentiation of antigen presenting cells	7.39e-13	-0.113
Cancer, Cell Death and Survival, Organismal Injury and Abnormalities, Tumor Morphology	Cell death of tumor cells	7.86e-13	1.51
Cell Cycle	G1 phase	8.04e-13	0.998
Cell Death and Survival	Cytotoxicity	8.2e-13	2.902
Cell Morphology, Hematopoiesis	Abnormal morphology of hematopoietic progenitor cells	8.69e-13
Cellular Function and Maintenance	Engulfment of blood cells	8.94e-13	4.21
Cancer, Organismal Injury and Abnormalities	Metastasis	9.39e-13	2.354
Hematological Disease, Immunological Disease, Organismal Injury and Abnormalities	Abnormal function of B lymphocytes	9.67e-13
Cancer, Organismal Injury and Abnormalities	Advanced malignant tumor	9.76e-13	2.236
Cardiovascular System Development and Function	Morphology of cardiovascular system	1.02e-12
Cellular Growth and Proliferation, Connective Tissue Development and Function, Tissue Development	Proliferation of connective tissue cells	1.04e-12	-0.168
Cellular Development, Cellular Growth and Proliferation, Hematological System Development and Function, Hematopoiesis, Lymphoid Tissue Structure and Development, Tissue Development	Arrest in differentiation of leukocytes	1.14e-12
Cellular Development, Cellular Growth and Proliferation, Embryonic Development, Hematological System Development and Function, Hematopoiesis, Lymphoid Tissue Structure and Development, Organ Development, Organismal Development, Tissue Development	Arrest in differentiation of lymphocytes	1.15e-12
Cancer	Transformation of fibroblast cell lines	1.24e-12	1.511
Hematological System Development and Function	Hemostasis	1.29e-12	3.237
Cell Morphology	Morphology of tumor cell lines	1.32e-12
Organismal Injury and Abnormalities	Benign lesion	1.45e-12	-0.055
Cellular Assembly and Organization	Development of cytoplasm	1.54e-12	0.246
Hereditary Disorder, Organismal Injury and Abnormalities	Autosomal dominant disease	1.7e-12	3.72
Cellular Function and Maintenance	Function of antigen presenting cells	1.74e-12	-2.236
Cell Death and Survival	Apoptosis of B lymphocytes	1.77e-12	2.888
Cancer, Hematological Disease, Immunological Disease, Organismal Injury and Abnormalities	Lymphocytic leukemia	1.79e-12	0.656
Cellular Movement	Migration of tumor cell lines	1.83e-12	3.195
Cardiovascular Disease, Organismal Injury and Abnormalities	Vaso-occlusion	1.92e-12	2.617
Cancer, Neurological Disease, Organismal Injury and Abnormalities	Central nervous system cancer	2.05e-12	0.536
Cancer, Hematological Disease, Immunological Disease, Organismal Injury and Abnormalities	B-cell lymphoma	2.07e-12	0.126
Cellular Function and Maintenance, Hematological System Development and Function, Tissue Development	Function of blood platelets	2.08e-12
Cancer, Hematological Disease, Immunological Disease, Organismal Injury and Abnormalities	High grade lymphocytic cancer	2.14e-12	1.477
Immunological Disease	Immunodeficiency	2.25e-12	0.218
Gene Expression	Transactivation of RNA	2.4e-12	-0.025
Hematological Disease, Immunological Disease	Lymphopenia	2.41e-12	0.378
Cancer, Organismal Injury and Abnormalities, Reproductive System Disease	Genital tract cancer	2.44e-12	0.575
Cellular Assembly and Organization, Cellular Function and Maintenance	Organization of cytoplasm	2.54e-12	2.662
Infectious Diseases	Replication of RNA virus	2.81e-12	-0.279
Cancer, Organismal Injury and Abnormalities	Abdominal adenocarcinoma	3.09e-12	0.861
Hematological System Development and Function, Humoral Immune Response, Lymphoid Tissue Structure and Development, Tissue Morphology	Quantity of B-1 lymphocytes	3.49e-12	0.064
Cell Death and Survival	Cell viability of lymphatic system cells	3.62e-12	-1.656
Cancer, Organismal Injury and Abnormalities, Reproductive System Disease	Breast cancer	3.95e-12	0.447
Hematological Disease, Immunological Disease	Leukopenia	3.97e-12	0.905
Inflammatory Disease, Inflammatory Response, Neurological Disease, Organismal Injury and Abnormalities	Encephalitis	4e-12	-0.327
Cell Death and Survival	Cell death of B lymphocytes	4.15e-12	2.923
Organismal Injury and Abnormalities	Cytosis	4.85e-12	-1.265
Cancer, Organismal Injury and Abnormalities	Recurrent cancer	4.86e-12
Cancer, Organismal Injury and Abnormalities	Pelvic cancer	5.03e-12	0.304
Cancer, Organismal Injury and Abnormalities	Pelvic tumor	5.52e-12	1.405
Antimicrobial Response, Inflammatory Response	Antimicrobial response	5.57e-12	-0.113
Cell-To-Cell Signaling and Interaction, Hematological System Development and Function, Inflammatory Response	Binding of professional phagocytic cells	5.86e-12	3.501
Infectious Diseases	Infection by Retroviridae	5.91e-12	-1.498
Cancer, Immunological Disease, Organismal Injury and Abnormalities	Neoplasia of lymphoid organ	6.58e-12	-0.848
Cellular Function and Maintenance	Function of phagocytes	6.63e-12	-1.89
Cellular Development, Cellular Growth and Proliferation, Connective Tissue Development and Function, Tissue Development	Cell proliferation of fibroblasts	7.33e-12	-0.014
Cell-To-Cell Signaling and Interaction	Binding of tumor cell lines	7.53e-12	3.585
Cardiovascular Disease, Organismal Injury and Abnormalities	Peripheral vascular disease	7.64e-12	0.698
Cell Death and Survival, Hematological System Development and Function	Cell viability of lymphocytes	8.58e-12	-2.124
Embryonic Development, Hematological System Development and Function, Lymphoid Tissue Structure and Development, Organ Development, Organismal Development, Tissue Development	Formation of lymph node	8.62e-12	-0.958
Cell Death and Survival	Cell viability of mononuclear leukocytes	8.75e-12	-1.844
Cardiovascular Disease, Organismal Injury and Abnormalities	Occlusion of artery	8.83e-12	2.341
Antimicrobial Response, Inflammatory Response	Antiviral response	8.88e-12	-0.648
Cell Signaling, Molecular Transport, Vitamin and Mineral Metabolism	Mobilization of Ca2+	1.05e-11	1.938
Cardiovascular System Development and Function, Tissue Development	Development of endothelial tissue	1.2e-11	2.235
Hematological System Development and Function, Immunological Disease, Lymphoid Tissue Structure and Development, Organ Morphology, Organismal Development, Organismal Injury and Abnormalities, Tissue Morphology	Abnormal morphology of enlarged spleen	1.22e-11
Cancer, Organismal Injury and Abnormalities	Tumorigenesis of carcinoma	1.24e-11	0.462
Cancer, Organismal Injury and Abnormalities	Abdominal carcinoma	1.28e-11	0.721
Cellular Assembly and Organization	Formation of cytoskeleton	1.37e-11	0.971
Infectious Diseases	Infection of cells	1.38e-11	-1.763
DNA Replication, Recombination, and Repair	Metabolism of DNA	1.52e-11	0.458
Cancer, Organismal Injury and Abnormalities	Thoracic cancer	1.67e-11	1.75
Cell-To-Cell Signaling and Interaction	Interaction of tumor cell lines	1.69e-11	3.489
Tissue Development	Growth of epithelial tissue	1.71e-11	1.165
Cell Death and Survival	Cell death of leukocyte cell lines	1.74e-11	1.912
Cell-To-Cell Signaling and Interaction, Hematological System Development and Function	Response of lymphocytes	1.74e-11	0.902
Embryonic Development, Hematological System Development and Function, Humoral Immune Response, Immunological Disease, Lymphoid Tissue Structure and Development, Organ Development, Organismal Development, Organismal Injury and Abnormalities, Tissue Development, Tissue Morphology	Abnormal morphology of germinal center	1.75e-11
Cancer, Hematological Disease, Immunological Disease, Organismal Injury and Abnormalities	B-cell non-Hodgkin disease	1.76e-11	0.391
Cell-To-Cell Signaling and Interaction, Inflammatory Response	Response of phagocytes	1.82e-11	3.245
Cardiovascular Disease	Occlusion of blood vessel	1.87e-11	2.251
Infectious Diseases	Infection by lentivirus	1.96e-11	-1.663
Cell-To-Cell Signaling and Interaction, Cellular Function and Maintenance, Inflammatory Response	Phagocytosis of blood cells	2.1e-11	4.331
Cell Death and Survival	Apoptosis of lymphoma cell lines	2.23e-11	2.376
Cell Cycle	Arrest in interphase	2.26e-11
Cancer, Neurological Disease, Organismal Injury and Abnormalities	Glioma cancer	2.34e-11	-1.125
Cell Death and Survival	Apoptosis of fibroblasts	2.43e-11	0.03
Cell-mediated Immune Response, Cellular Movement, Hematological System Development and Function, Immune Cell Trafficking	T cell migration	2.47e-11	1.358
Cancer, Hematological Disease, Immunological Disease, Organismal Injury and Abnormalities	B-cell leukemia	2.52e-11	0.816
Cell-To-Cell Signaling and Interaction, Hematological System Development and Function	Interaction of mononuclear leukocytes	2.72e-11	1.98
Cellular Development, Cellular Growth and Proliferation, Hematological System Development and Function, Hematopoiesis	Proliferation of hematopoietic progenitor cells	2.83e-11	-1.995
Cancer, Organismal Injury and Abnormalities	Neoplasia of cells	3.01e-11	2.91
Cancer, Organismal Injury and Abnormalities, Respiratory Disease	Advanced lung cancer	3.08e-11	1.869
Connective Tissue Development and Function, Tissue Morphology	Quantity of connective tissue	3.09e-11	0.346
Cardiovascular System Development and Function, Cell-To-Cell Signaling and Interaction	Binding of endothelial cells	3.14e-11	2.203
Cell-To-Cell Signaling and Interaction, Hematological System Development and Function	Binding of mononuclear leukocytes	3.45e-11	2.028
Cancer, Gastrointestinal Disease, Hepatic System Disease, Organismal Injury and Abnormalities	Liver tumor	3.45e-11	0.199
Cell Signaling	I-kappaB kinase/NF-kappaB cascade	3.45e-11	-0.526
Cellular Development, Cellular Growth and Proliferation, Hematological System Development and Function, Hematopoiesis, Lymphoid Tissue Structure and Development, Tissue Development	Development of antigen presenting cells	3.47e-11	-0.921
Cell-To-Cell Signaling and Interaction, Cellular Movement, Hematological System Development and Function, Immune Cell Trafficking, Inflammatory Response	Recruitment of neutrophils	3.79e-11	2.937
Connective Tissue Disorders, Inflammatory Disease, Inflammatory Response, Organismal Injury and Abnormalities, Skeletal and Muscular Disorders	Polyarthritis	3.98e-11	0.447
Cellular Function and Maintenance	Engulfment of leukocytes	4.14e-11	4.048
Cardiovascular System Development and Function, Cell-To-Cell Signaling and Interaction	Interaction of endothelial cells	4.19e-11	2.22
Cellular Development, Cellular Function and Maintenance, Cellular Growth and Proliferation	Assembly of cells	4.25e-11	2.219
Embryonic Development, Hematological System Development and Function, Humoral Immune Response, Lymphoid Tissue Structure and Development, Organ Development, Organismal Development, Tissue Development, Tissue Morphology	Morphology of germinal center	4.31e-11
Cell Death and Survival, Organismal Injury and Abnormalities	Cell death of epithelial cells	4.4e-11	1.139
Hereditary Disorder, Immunological Disease, Organismal Injury and Abnormalities	Autosomal recessive immunodeficiency	4.46e-11
Cell-To-Cell Signaling and Interaction	Binding of lymphatic system cells	4.52e-11	0.859
Cellular Development, Cellular Growth and Proliferation, Hematological System Development and Function, Hematopoiesis, Lymphoid Tissue Structure and Development, Tissue Development	Hematopoiesis of phagocytes	4.56e-11	-1.385
Infectious Diseases	HIV infection	4.98e-11	-1.532
Cell Death and Survival, Organismal Injury and Abnormalities, Renal and Urological Disease	Necrosis of kidney	5.16e-11	1.541
Immunological Disease, Inflammatory Response	Abnormal function of immune system	5.36e-11
Cancer, Organismal Injury and Abnormalities, Respiratory Disease	Lung tumor	5.4e-11	2.168
Lymphoid Tissue Structure and Development, Organ Morphology, Tissue Morphology	Quantity of thymus gland	5.6e-11	-2.62
Digestive System Development and Function, Hematological System Development and Function, Lymphoid Tissue Structure and Development, Organ Morphology, Organismal Development, Tissue Morphology	Morphology of Peyer's patches	5.76e-11
Hematological System Development and Function, Lymphoid Tissue Structure and Development, Organ Morphology, Organismal Development, Tissue Morphology	Morphology of spleen component	6.22e-11
Cellular Movement, Hematological System Development and Function, Immune Cell Trafficking, Inflammatory Response	Chemotaxis of granulocytes	6.23e-11	1.288
Cancer, Organismal Injury and Abnormalities	Adenoma	6.28e-11	0.955
Cell Death and Survival	Cell death of hematopoietic progenitor cells	6.34e-11	2.134
Cellular Function and Maintenance	Endocytosis by eukaryotic cells	6.37e-11	4.882
Cardiovascular System Development and Function, Cellular Development, Cellular Function and Maintenance, Cellular Growth and Proliferation, Organismal Development, Tissue Development	Endothelial cell development	6.46e-11	2.114
Cellular Movement, Hematological System Development and Function, Immune Cell Trafficking	Cell movement of antigen presenting cells	6.46e-11	1.77
Cancer, Organismal Injury and Abnormalities, Reproductive System Disease	Benign neoplasm of female genital organ	6.72e-11
Cancer, Organismal Injury and Abnormalities	Mediastinal neoplasm	6.92e-11	-0.067
Cell-To-Cell Signaling and Interaction, Hematological System Development and Function, Immune Cell Trafficking, Inflammatory Response	Activation of antigen presenting cells	7.03e-11	3.091
Organismal Development, Organismal Injury and Abnormalities	Abnormal morphology of thoracic cavity	7.09e-11
Hematological System Development and Function, Hematopoiesis, Lymphoid Tissue Structure and Development, Organ Morphology, Tissue Morphology	Quantity of thymocytes	7.54e-11	-2.708
Cell-To-Cell Signaling and Interaction, Inflammatory Response	Immune response of phagocytes	7.62e-11	2.757
Infectious Diseases	Parasitic Infection	8.31e-11	-0.197
Cell Death and Survival, Connective Tissue Disorders, Hematological Disease, Organismal Injury and Abnormalities	Hemolysis	8.43e-11	2.638
Cell-mediated Immune Response, Cellular Development, Cellular Function and Maintenance, Cellular Growth and Proliferation, Embryonic Development, Hematological System Development and Function, Hematopoiesis, Lymphoid Tissue Structure and Development, Organ Development, Organismal Development, Tissue Development	Formation of thymocytes	8.51e-11	-1.568
Cell Cycle	Arrest in G1 phase	8.55e-11
Cancer, Hematological Disease, Immunological Disease, Organismal Injury and Abnormalities	Large-cell lymphoma	8.73e-11
Cell-To-Cell Signaling and Interaction	Response of tumor cell lines	8.75e-11	2.059
DNA Replication, Recombination, and Repair	DNA damage	9.11e-11	0.771
Cancer, Neurological Disease, Organismal Injury and Abnormalities	Malignant astrocytoma	9.22e-11	-1.121
Cellular Function and Maintenance, Hematological System Development and Function	Engulfment of myeloid cells	9.46e-11	4.137
Cell Death and Survival	Apoptosis of leukocyte cell lines	9.93e-11	1.873
Hematological System Development and Function, Tissue Morphology	Quantity of antigen presenting cells	1.02e-10	0.948
Cardiovascular Disease, Cell Death and Survival, Connective Tissue Disorders, Hematological Disease, Organismal Injury and Abnormalities	Hemolytic anemia	1.07e-10	2.157
Cancer, Hematological Disease, Organismal Injury and Abnormalities	Relapsed hematologic cancer	1.15e-10
Protein Synthesis	Metabolism of protein	1.24e-10	0.207
Cell Death and Survival, Connective Tissue Development and Function	Cell viability of fibroblasts	1.25e-10	-0.85
Cell-To-Cell Signaling and Interaction, Inflammatory Response	Immune response of tumor cell lines	1.3e-10	1.883
Hematological System Development and Function	Coagulation	1.34e-10	2.345
Cancer, Hematological Disease, Immunological Disease, Organismal Injury and Abnormalities	Large-cell diffuse lymphoma	1.35e-10
Digestive System Development and Function, Gastrointestinal Disease, Hematological System Development and Function, Lymphoid Tissue Structure and Development, Organ Morphology, Organismal Development, Organismal Injury and Abnormalities, Tissue Morphology	Abnormal morphology of Peyer's patches	1.45e-10
Cancer, Gastrointestinal Disease, Organismal Injury and Abnormalities	Colorectal neoplasia	1.55e-10	0.427
Cancer, Hematological Disease, Immunological Disease, Organismal Injury and Abnormalities	Diffuse large B-cell lymphoma	1.56e-10
Cancer, Organismal Injury and Abnormalities	Tumor in nervous system	1.64e-10	1.278
Digestive System Development and Function, Gastrointestinal Disease, Organ Morphology, Organismal Development, Organismal Injury and Abnormalities	Abnormal morphology of ileum	1.67e-10
Cell-To-Cell Signaling and Interaction	Adhesion of myeloid cells	1.68e-10	2.246
Cell Death and Survival, Organismal Injury and Abnormalities, Renal and Urological Disease	Cell death of kidney cells	1.69e-10	1.654
Cancer, Hematological Disease, Organismal Injury and Abnormalities	Myeloproliferative disorder	1.9e-10	1.262
Cancer, Organismal Injury and Abnormalities	Tumorigenesis of benign tumor	1.97e-10	1.083
Cellular Development	Maturation of blood cells	2.09e-10	-1.137
Cell Death and Survival	Cell death of hematopoietic cells	2.16e-10	2.275
Cardiovascular System Development and Function, Cellular Development, Cellular Function and Maintenance, Cellular Growth and Proliferation, Organismal Development, Tissue Development	Proliferation of endothelial cells	2.27e-10	1.482
Cellular Development, Cellular Growth and Proliferation	Cell proliferation of breast cancer cell lines	2.28e-10	0.861
Cancer, Hematological Disease, Organismal Injury and Abnormalities	Recurrent hematologic cancer	2.37e-10
Protein Synthesis	Quantity of interleukin	2.37e-10	-0.273
Cellular Development, Cellular Growth and Proliferation, Hematological System Development and Function, Hematopoiesis	Proliferation of hematopoietic cells	2.47e-10	-2.072
Tissue Development	Accumulation of cells	2.63e-10	2.299
Cancer, Gastrointestinal Disease, Organismal Injury and Abnormalities	Colon tumor	2.64e-10	-0.093
Cancer, Hematological Disease, Immunological Disease, Organismal Injury and Abnormalities	Recurrent leukemia	2.86e-10
Cancer, Gastrointestinal Disease, Organismal Injury and Abnormalities	Colon cancer	2.99e-10	0.711
Cell Death and Survival	Killing of cells	3.09e-10	1.308
Cancer, Neurological Disease, Organismal Injury and Abnormalities	Central nervous system tumor	3.12e-10	1.086
Cell-To-Cell Signaling and Interaction, Inflammatory Response	Immune response of antigen presenting cells	3.15e-10	2.158
Cancer, Hematological Disease, Immunological Disease, Organismal Injury and Abnormalities	Lymph node cancer	3.19e-10	-0.882
Cancer, Developmental Disorder, Hematological Disease, Immunological Disease, Organismal Injury and Abnormalities	Marginal zone cell lymphoma	3.2e-10
Cell Death and Survival	Cell viability of antigen presenting cells	3.2e-10	0.215
Cardiovascular Disease, Organismal Injury and Abnormalities	Peripheral arterial disease	3.22e-10
Cancer, Organismal Injury and Abnormalities	Cancer of cells	3.24e-10	2.78
Cancer, Hematological Disease, Immunological Disease, Organismal Injury and Abnormalities	Relapsed acute leukemia	3.25e-10
Hematological System Development and Function, Organismal Functions	Coagulation of blood	3.25e-10	2.168
Hematological System Development and Function, Humoral Immune Response, Lymphoid Tissue Structure and Development, Tissue Morphology	Quantity of follicular B lymphocytes	3.35e-10	-1.085
Cancer, Neurological Disease, Organismal Injury and Abnormalities	Glioblastoma	3.42e-10	-1.117
Humoral Immune Response	Class switching	3.5e-10	-2.312

## Sheet: Old IR vs UI
Old, irradiated vs. control
Categories	Diseases or Functions Annotation	p-Value	Activation z-score
Cancer, Organismal Injury and Abnormalities	Solid tumor	1.43e-26	2.599
Cancer, Organismal Injury and Abnormalities	Abdominal neoplasm	5.23e-25	1.453
Cancer, Organismal Injury and Abnormalities	Non-melanoma solid tumor	7.34e-25	1.69
Cancer, Organismal Injury and Abnormalities	Neoplasia of epithelial tissue	2.46e-24	2.221
Cancer, Organismal Injury and Abnormalities	Tumorigenesis of tissue	3.15e-24	2.61
Cancer, Organismal Injury and Abnormalities	Cancer	5.09e-24	4.291
Cancer, Organismal Injury and Abnormalities	Malignant solid tumor	1.12e-23	2.999
Cancer, Gastrointestinal Disease, Organismal Injury and Abnormalities	Digestive organ tumor	8.9e-23	1.442
Cancer, Organismal Injury and Abnormalities	Carcinoma	3.5e-22	1.945
Cancer, Organismal Injury and Abnormalities	Nonhematologic malignant neoplasm	1.19e-21	2.396
Cancer, Gastrointestinal Disease, Organismal Injury and Abnormalities	Intestinal carcinoma	2.86e-21	1.572
Cancer, Organismal Injury and Abnormalities	Abdominal cancer	4.77e-21	0.031
Cell Death and Survival	Cell death	8.56e-21	0.01
Cancer, Gastrointestinal Disease, Organismal Injury and Abnormalities	Large intestine carcinoma	8.6e-21	1.387
Cancer, Gastrointestinal Disease, Organismal Injury and Abnormalities	Large intestine adenocarcinoma	8.14e-20
Cancer, Gastrointestinal Disease, Organismal Injury and Abnormalities	Intestinal adenocarcinoma	9.19e-20	1.446
Cancer, Gastrointestinal Disease, Organismal Injury and Abnormalities	Gastrointestinal carcinoma	1.09e-19	2.081
Cancer, Gastrointestinal Disease, Organismal Injury and Abnormalities	Intestinal tumor	1.69e-19	0.303
Cell Death and Survival	Necrosis	2.58e-19	-0.092
Cancer, Gastrointestinal Disease, Organismal Injury and Abnormalities	Gastrointestinal neoplasia	2.89e-19	1.41
Cancer, Gastrointestinal Disease, Organismal Injury and Abnormalities	Large intestine neoplasm	3.61e-19	-0.905
Cell-To-Cell Signaling and Interaction, Hematological System Development and Function, Inflammatory Response	Aggregation of blood platelets	6.36e-19	2.267
Cancer, Gastrointestinal Disease, Organismal Injury and Abnormalities	Digestive system cancer	7.69e-19	-0.423
Cancer, Organismal Injury and Abnormalities	Adenocarcinoma	8.65e-19	1.432
Cellular Movement	Cell movement	1.04e-18	3.546
Cancer, Gastrointestinal Disease, Organismal Injury and Abnormalities	Intestinal cancer	2.19e-18	-0.059
Hematological System Development and Function, Tissue Morphology	Quantity of blood cells	3.2e-18	-1.997
Cancer, Gastrointestinal Disease, Organismal Injury and Abnormalities	Malignant neoplasm of large intestine	3.94e-18	-0.536
Cell-To-Cell Signaling and Interaction, Hematological System Development and Function	Aggregation of blood cells	5.41e-18	2.866
Cancer, Gastrointestinal Disease, Organismal Injury and Abnormalities	Gastrointestinal tract cancer	7.98e-18	0.634
Cellular Development, Cellular Growth and Proliferation	Proliferation of blood cells	1.51e-17	-0.584
Cellular Growth and Proliferation, Lymphoid Tissue Structure and Development	Proliferation of lymphatic system cells	7.13e-17	-0.766
Hematological System Development and Function, Tissue Morphology	Quantity of leukocytes	9.79e-17	-1.989
Cellular Development, Cellular Growth and Proliferation, Hematological System Development and Function, Lymphoid Tissue Structure and Development	Proliferation of lymphocytes	2.14e-16	-0.395
Cellular Development, Cellular Growth and Proliferation, Hematological System Development and Function, Lymphoid Tissue Structure and Development	Proliferation of mononuclear leukocytes	2.32e-16	-0.43
Cellular Development, Cellular Growth and Proliferation, Hematological System Development and Function, Lymphoid Tissue Structure and Development	Proliferation of immune cells	2.6e-16	-0.484
Organismal Survival	Morbidity or mortality	2.79e-16	-2.355
Cellular Movement	Migration of cells	3.47e-16	2.514
Lymphoid Tissue Structure and Development, Tissue Morphology	Quantity of lymphatic system cells	3.97e-16	-2.313
Hematological System Development and Function, Tissue Morphology	Quantity of mononuclear leukocytes	4.3e-16	-2.517
Organismal Survival	Organismal death	1.12e-15	-2.681
Cell-To-Cell Signaling and Interaction, Hematological System Development and Function	Activation of blood cells	1.24e-15	1.497
Lymphoid Tissue Structure and Development, Tissue Morphology	Quantity of lymphoid cells	1.91e-14	-2.124
Cellular Development, Cellular Growth and Proliferation, Hematological System Development and Function, Humoral Immune Response, Lymphoid Tissue Structure and Development	Proliferation of B lymphocytes	1.97e-14	-1.172
Tissue Morphology	Quantity of cells	2.14e-14	-0.104
Humoral Immune Response, Protein Synthesis	Quantity of IgM	2.66e-14	-1.62
Hematological System Development and Function, Lymphoid Tissue Structure and Development, Tissue Morphology	Quantity of lymphocytes	2.85e-14	-2.232
Cell-To-Cell Signaling and Interaction	Aggregation of cells	6.49e-14	3.196
Cell Death and Survival	Apoptosis	9.3e-14	-0.554
Cell-To-Cell Signaling and Interaction	Activation of cells	1.32e-13	1.79
Cardiovascular Disease, Hematological Disease, Organismal Injury and Abnormalities	Thrombus	5.96e-13	1.665
Infectious Diseases	Viral Infection	6.24e-13	0.336
Hematological System Development and Function	Bleeding time	1.5e-12	-2.637
Immunological Disease	Systemic autoimmune syndrome	1.95e-12	0.378
Hematological Disease	Cytopenia	2.34e-12	-2.427
Cell Death and Survival	Cell survival	3.04e-12	-1.406
Organismal Injury and Abnormalities	Blood clot	3.26e-12	2.017
Hematological System Development and Function	Hemostasis	4.66e-12	2.446
Cell Death and Survival	Cell viability	5.46e-12	-1.203
Cellular Development, Cellular Growth and Proliferation, Hematological System Development and Function, Hematopoiesis, Lymphoid Tissue Structure and Development, Tissue Development	Hematopoiesis of mononuclear leukocytes	6.69e-12	-1.218
Humoral Immune Response, Protein Synthesis	Quantity of IgG	9.33e-12	-3.802
Hematological System Development and Function, Organismal Functions	Coagulation of blood	1.31e-11	1.407
Cellular Development, Cellular Growth and Proliferation, Embryonic Development, Hematological System Development and Function, Hematopoiesis, Lymphoid Tissue Structure and Development, Organ Development, Organismal Development, Tissue Development	Lymphopoiesis	1.64e-11	-1.565
Organismal Development	Morphology of body cavity	2.06e-11
Cell-To-Cell Signaling and Interaction, Hematological System Development and Function, Inflammatory Response, Organismal Functions	Activation of blood platelets	2.1e-11	1.934
Hematological System Development and Function, Humoral Immune Response, Lymphoid Tissue Structure and Development, Tissue Morphology	Quantity of B lymphocytes	2.34e-11	-3.301
Cellular Development, Cellular Growth and Proliferation, Hematological System Development and Function, Hematopoiesis, Lymphoid Tissue Structure and Development, Tissue Development	Leukopoiesis	3.03e-11	-1.076
Cell Death and Survival	Cell death of blood cells	3.74e-11	-0.284
Humoral Immune Response, Protein Synthesis	Quantity of immunoglobulin	4.76e-11	-2.728
Cell Morphology, Humoral Immune Response, Immunological Disease, Lymphoid Tissue Structure and Development	Abnormal morphology of B lymphocytes	5.16e-11
Humoral Immune Response, Protein Synthesis	Production of antibody	6.03e-11	-2.624
Cell Morphology, Humoral Immune Response, Lymphoid Tissue Structure and Development	Morphology of B lymphocytes	6.18e-11
Cellular Development, Cellular Growth and Proliferation, Embryonic Development, Hematological System Development and Function, Hematopoiesis, Humoral Immune Response, Lymphoid Tissue Structure and Development, Organ Development, Organismal Development, Tissue Development	Arrest in differentiation of B lymphocytes	7.43e-11
Cell Morphology, Lymphoid Tissue Structure and Development	Morphology of lymphatic system cells	9.97e-11
Cellular Movement	Cell movement of blood cells	1.31e-10	3.519
Cancer, Organismal Injury and Abnormalities	Tumorigenesis of malignant tumor	1.46e-10	0.46
Cancer, Organismal Injury and Abnormalities	Abdominal adenocarcinoma	1.52e-10	0.083
Cell Death and Survival	Cell death of immune cells	2.2e-10	-0.29
Cell Morphology	Morphology of blood cells	2.32e-10
Cell-To-Cell Signaling and Interaction, Hematological System Development and Function, Immune Cell Trafficking, Inflammatory Response	Activation of leukocytes	2.6e-10	0.989
Hematological System Development and Function, Lymphoid Tissue Structure and Development, Tissue Morphology	Morphology of lymphoid tissue	3.4e-10
Cancer, Cell Death and Survival, Organismal Injury and Abnormalities, Tumor Morphology	Necrosis of malignant tumor	3.48e-10	1.565
Cell-To-Cell Signaling and Interaction, Hematological System Development and Function, Inflammatory Response	Binding of blood platelets	3.52e-10	2.72
Endocrine System Disorders, Gastrointestinal Disease, Immunological Disease, Metabolic Disease, Organismal Injury and Abnormalities	Insulin-dependent diabetes mellitus	4.31e-10	-1.152
Cellular Function and Maintenance	Homeostasis of leukocytes	4.55e-10	-0.677
Cellular Function and Maintenance	Homeostasis of mononuclear leukocytes	4.8e-10	-0.767
Cellular Development	Arrest in differentiation of cells	5.07e-10
Cancer, Organismal Injury and Abnormalities	Lymphoid Cancer and Tumors	5.14e-10	2.259
Protein Synthesis	Production of protein	5.19e-10	-2.724
Cancer, Cell Death and Survival, Organismal Injury and Abnormalities, Tumor Morphology	Cell death of cancer cells	5.36e-10	1.565
Cancer, Organismal Injury and Abnormalities	Abdominal carcinoma	5.8e-10	-0.02
Cell Death and Survival, Hematological System Development and Function	Cell viability of B lymphocytes	5.83e-10	-0.91
Cellular Function and Maintenance	Cellular homeostasis	6.04e-10	0.602
Cellular Movement, Immune Cell Trafficking	Leukocyte migration	6.55e-10	3.384
Cellular Development, Cellular Growth and Proliferation, Hematological System Development and Function, Hematopoiesis, Lymphoid Tissue Structure and Development, Tissue Development	Arrest in differentiation of leukocytes	7.29e-10
Cellular Function and Maintenance	Lymphocyte homeostasis	7.59e-10	-0.767
Cancer, Hematological Disease, Organismal Injury and Abnormalities	Lymphoid cancer	8.31e-10	2.331
Cellular Development, Cellular Growth and Proliferation, Hematological System Development and Function, Lymphoid Tissue Structure and Development	Cell proliferation of T lymphocytes	8.71e-10	0.019
Cellular Development, Cellular Growth and Proliferation, Embryonic Development, Hematological System Development and Function, Hematopoiesis, Lymphoid Tissue Structure and Development, Organ Development, Organismal Development, Tissue Development	Arrest in differentiation of lymphocytes	9.1e-10
Cell-mediated Immune Response, Cellular Function and Maintenance, Hematological System Development and Function	T cell homeostasis	1.29e-09	-0.577
Connective Tissue Disorders, Inflammatory Disease, Inflammatory Response, Organismal Injury and Abnormalities, Skeletal and Muscular Disorders	Inflammation of joint	1.43e-09	0.485
Cell Morphology	Morphology of mononuclear leukocytes	1.58e-09
Cancer, Organismal Injury and Abnormalities	Tumorigenesis of epithelial neoplasm	1.66e-09	1.381
Lymphoid Tissue Structure and Development, Tissue Morphology	Quantity of lymphoid tissue	1.73e-09	-2.16
Cell-mediated Immune Response, Cellular Development, Cellular Function and Maintenance, Cellular Growth and Proliferation, Embryonic Development, Hematological System Development and Function, Hematopoiesis, Lymphoid Tissue Structure and Development, Organ Development, Organismal Development, Tissue Development	T cell development	1.81e-09	-0.579
Cancer, Hematological Disease, Organismal Injury and Abnormalities	Lymphocytic neoplasm	2.04e-09	2.513
Cell Morphology, Lymphoid Tissue Structure and Development	Morphology of lymphocytes	2.77e-09
Cellular Development, Cellular Growth and Proliferation, Hematological System Development and Function, Hematopoiesis, Tissue Development	Hematopoiesis of bone marrow	2.86e-09	0.94
Cell Death and Survival	Cell death of tumor cell lines	2.87e-09	-0.387
Hematological Disease, Immunological Disease	Lymphoproliferative disorder	3.05e-09	3.039
Cancer, Organismal Injury and Abnormalities	Cancer of secretory structure	3.12e-09	0.413
Connective Tissue Disorders, Inflammatory Disease, Organismal Injury and Abnormalities, Skeletal and Muscular Disorders	Rheumatic Disease	3.38e-09	0.307
Cell-To-Cell Signaling and Interaction	Binding of blood cells	3.67e-09	3.196
Hematological Disease, Hereditary Disorder, Organismal Injury and Abnormalities	Hereditary bleeding disorder	4.09e-09
Cancer, Organismal Injury and Abnormalities	Tumorigenesis of carcinoma	4.26e-09	1.333
Cancer, Gastrointestinal Disease, Organismal Injury and Abnormalities	Colon tumor	4.92e-09	-1.6
Hematological System Development and Function, Lymphoid Tissue Structure and Development, Organ Morphology, Tissue Morphology	Morphology of lymphoid organ	5.69e-09
Cell Morphology, Immunological Disease	Abnormal morphology of mononuclear leukocytes	5.7e-09
Cancer, Gastrointestinal Disease, Organismal Injury and Abnormalities	Colon cancer	6.52e-09	-0.813
Cell Morphology, Hematological Disease, Humoral Immune Response, Immunological Disease, Lymphoid Tissue Structure and Development	Lack of B lymphocytes	6.75e-09
Cell Morphology, Immunological Disease, Lymphoid Tissue Structure and Development	Abnormal morphology of lymphocytes	6.86e-09
Cell Morphology, Immunological Disease	Abnormal morphology of leukocytes	7.08e-09
Gastrointestinal Disease, Hepatic System Disease, Organismal Injury and Abnormalities	Liver lesion	7.68e-09	-1.687
Hematological System Development and Function, Immunological Disease, Lymphoid Tissue Structure and Development, Organ Morphology, Organismal Injury and Abnormalities, Tissue Morphology	Abnormal morphology of lymphoid organ	9.33e-09
Cellular Development, Cellular Growth and Proliferation	Cell proliferation of tumor cell lines	9.82e-09	-0.958
Cancer, Hematological Disease, Immunological Disease, Organismal Injury and Abnormalities	Lymphoproliferative malignancy	1.01e-08	2.569
Immunological Disease	Abnormal morphology of immune system	1.09e-08
Cancer, Organismal Injury and Abnormalities	Lymphoreticular neoplasm	1.13e-08	2.122
Cancer, Gastrointestinal Disease, Hepatic System Disease, Organismal Injury and Abnormalities	Liver tumor	1.23e-08	0.403
Cancer, Hematological Disease, Organismal Injury and Abnormalities	Lymphohematopoietic neoplasia	1.33e-08	2.163
Hematological System Development and Function, Hematopoiesis	Development of hematopoietic system	1.34e-08	-0.182
DNA Replication, Recombination, and Repair	Mismatch repair	1.5e-08	-1.08
Cancer, Hematological Disease, Organismal Injury and Abnormalities	Lymphohematopoietic cancer	1.53e-08	2.637
Hematological System Development and Function, Lymphoid Tissue Structure and Development, Tissue Morphology	Quantity of T lymphocytes	1.76e-08	-1.584
Cancer, Hematological Disease, Immunological Disease, Organismal Injury and Abnormalities	Lymphoma	1.91e-08	2.09
Cell Morphology	Morphology of leukocytes	2.08e-08
Cancer, Hematological Disease, Organismal Injury and Abnormalities	Hematopoietic neoplasm	2.47e-08	2.251
Organismal Development	Abnormal morphology of body cavity	2.52e-08
RNA Post-Transcriptional Modification	Processing of RNA	2.54e-08	-0.354
Embryonic Development, Hematological System Development and Function, Lymphoid Tissue Structure and Development, Organ Development, Organismal Development, Tissue Development	Formation of lymphoid tissue	2.61e-08	-2.044
Cancer, Hematological Disease, Organismal Injury and Abnormalities	Hematologic cancer	2.64e-08	2.804
Cellular Assembly and Organization, Cellular Function and Maintenance	Organization of cytoskeleton	3.81e-08	2.868
Cancer, Organismal Injury and Abnormalities	Urogenital cancer	4.14e-08	0.736
Cancer, Organismal Injury and Abnormalities	Pelvic cancer	4.21e-08	0.486
Cell-To-Cell Signaling and Interaction, Hematological System Development and Function, Immune Cell Trafficking, Inflammatory Response	Activation of mononuclear leukocytes	4.69e-08	-0.636
Cancer, Organismal Injury and Abnormalities	Genitourinary tumor	4.85e-08	1.322
Embryonic Development, Hematological System Development and Function, Lymphoid Tissue Structure and Development, Organ Development, Organismal Development, Tissue Development	Formation of lymphoid organ	5.02e-08	-1.7
Cellular Movement	Cell movement of tumor cell lines	5.27e-08	2.563
Cell Morphology, Hematopoiesis, Humoral Immune Response, Immunological Disease, Lymphoid Tissue Structure and Development	Abnormal morphology of pre-B lymphocytes	6.02e-08
Cancer, Cell Death and Survival, Organismal Injury and Abnormalities, Tumor Morphology	Necrosis of tumor	6.57e-08	1.75
Cancer, Organismal Injury and Abnormalities	Pelvic tumor	6.81e-08	1.319
DNA Replication, Recombination, and Repair	Repair of DNA	7.05e-08	-3.519
Humoral Immune Response, Protein Synthesis	Quantity of IgG1	7.74e-08	-3.473
Inflammatory Response	Antibody response	8.17e-08	-1.623
Cellular Development, Cellular Growth and Proliferation, Hematological System Development and Function, Hematopoiesis, Tissue Development	Development of hematopoietic progenitor cells	8.43e-08	-0.239
Hematological Disease, Immunological Disease	Leukopenia	8.9e-08	-0.05
Embryonic Development, Hematological System Development and Function, Humoral Immune Response, Immunological Disease, Lymphoid Tissue Structure and Development, Organ Development, Organismal Development, Organismal Injury and Abnormalities, Tissue Development, Tissue Morphology	Abnormal morphology of germinal center	9.1e-08
Hematological System Development and Function, Hematopoiesis, Tissue Morphology	Quantity of hematopoietic progenitor cells	9.42e-08	-2.294
DNA Replication, Recombination, and Repair	Recombination	9.62e-08	-1.805
Inflammatory Response	Inflammatory response	1.04e-07	2.056
RNA Post-Transcriptional Modification	Processing of rRNA	1.04e-07	-1.96
Hematological Disease	Blood protein disorder	1.06e-07	-0.816
Cellular Assembly and Organization, Cellular Function and Maintenance	Microtubule dynamics	1.17e-07	2.645
Hematological Disease, Immunological Disease, Organismal Injury and Abnormalities	Abnormal function of B lymphocytes	1.19e-07
Cancer, Organismal Injury and Abnormalities, Reproductive System Disease	Genital tract cancer	1.21e-07	0.583
Cellular Development, Cellular Growth and Proliferation, Hematological System Development and Function, Hematopoiesis, Tissue Development	Development of hematopoietic cells	1.25e-07	-0.318
Cancer, Organismal Injury and Abnormalities, Reproductive System Disease	Genital tumor	1.26e-07	1.172
Cell Death and Survival	Cell viability of blood cells	1.27e-07	0.081
Cancer, Cell Death and Survival, Organismal Injury and Abnormalities, Tumor Morphology	Cell death of tumor cells	1.29e-07	1.75
Embryonic Development, Hematological System Development and Function, Lymphoid Tissue Structure and Development, Organ Development, Organismal Development, Tissue Development	Formation of lymph node	1.3e-07
Hematological System Development and Function, Humoral Immune Response, Lymphoid Tissue Structure and Development, Tissue Morphology	Quantity of B-2 lymphocytes	1.3e-07	-1.604
Cellular Development, Cellular Growth and Proliferation, Embryonic Development, Hematological System Development and Function, Hematopoiesis, Humoral Immune Response, Lymphoid Tissue Structure and Development, Organ Development, Organismal Development, Tissue Development	Differentiation of pro-B lymphocytes	1.34e-07	-1.441
Cellular Development, Cellular Growth and Proliferation, Hematological System Development and Function, Hematopoiesis, Tissue Development	Myelopoiesis of bone marrow	1.4e-07	0.428
Cancer, Organismal Injury and Abnormalities, Reproductive System Disease	Tumorigenesis of genital organ	1.48e-07	1.172
Hematological System Development and Function, Lymphoid Tissue Structure and Development, Organ Morphology, Organismal Development, Tissue Morphology	Morphology of spleen	1.5e-07
Metabolic Disease	Glucose metabolism disorder	1.51e-07	-2.613
Connective Tissue Disorders, Immunological Disease, Inflammatory Disease, Inflammatory Response, Organismal Injury and Abnormalities, Skeletal and Muscular Disorders	Rheumatoid arthritis	1.54e-07	0.633
Cellular Function and Maintenance	Function of blood cells	1.67e-07	0.854
Cell Cycle, DNA Replication, Recombination, and Repair	Checkpoint control	1.68e-07	-3.229
Cellular Development, Cellular Growth and Proliferation, Hematological System Development and Function, Hematopoiesis	Proliferation of hematopoietic progenitor cells	1.72e-07	-2.224
Inflammatory Response	Immune response of cells	1.94e-07	1.302
Organismal Survival	Survival of organism	2e-07	0.947
Hematological Disease	Hemorrhagic disease	2.07e-07	-3.45
Humoral Immune Response, Protein Synthesis	Quantity of IgG2a	2.09e-07	-1.657
Cancer, Organismal Injury and Abnormalities	Breast or pancreatic cancer	2.22e-07	0.644
Cancer, Organismal Injury and Abnormalities, Reproductive System Disease	Malignant neoplasm of male genital organ	2.35e-07	1.047
Protein Synthesis	Polymerization of protein	2.66e-07	-0.788
Cellular Response to Therapeutics	Radiosensitivity of cells	2.69e-07	0.059
Cellular Assembly and Organization, Cellular Function and Maintenance	Organization of cytoplasm	2.95e-07	2.868
Cell Death and Survival	Cell death of fibroblasts	3e-07	-1.241
Cancer, Organismal Injury and Abnormalities, Reproductive System Disease	Prostate cancer	3.09e-07	1.55
Immunological Disease	Immunodeficiency	3.19e-07
Cell-To-Cell Signaling and Interaction	Activation of lymphatic system cells	3.19e-07	-0.403
Cell Death and Survival	Apoptosis of B lymphocytes	3.37e-07	2.101
Hematological System Development and Function, Immunological Disease, Lymphoid Tissue Structure and Development, Organ Morphology, Organismal Development, Organismal Injury and Abnormalities, Tissue Morphology	Abnormal morphology of spleen	3.43e-07
Hematological System Development and Function, Lymphoid Tissue Structure and Development, Organ Morphology, Tissue Morphology	Morphology of lymph node	3.56e-07
Cell Death and Survival	Cell viability of lymphatic system cells	3.56e-07	-0.589
Cell-To-Cell Signaling and Interaction, Hematological System Development and Function, Inflammatory Response	Adhesion of blood platelets	3.74e-07	1.495
Cell Cycle	Interphase	3.74e-07	-1.308
Cellular Development, Cellular Growth and Proliferation, Hematological System Development and Function, Hematopoiesis, Tissue Development	Hematopoiesis of hematopoietic progenitor cells	3.8e-07	1.028
Cancer, Gastrointestinal Disease, Organismal Injury and Abnormalities	Tumorigenesis of digestive organ tumor	3.84e-07	1.223
Cancer, Organismal Injury and Abnormalities	Metastasis	3.86e-07	1.936
Cancer, Organismal Injury and Abnormalities, Reproductive System Disease	Male genital neoplasm	3.86e-07	1.37
Cell-To-Cell Signaling and Interaction, Hematological System Development and Function, Immune Cell Trafficking, Inflammatory Response	Activation of lymphocytes	4e-07	-0.598
Humoral Immune Response, Protein Synthesis	Quantity of IgG2b	4.01e-07	-2.462
DNA Replication, Recombination, and Repair	Metabolism of DNA	4.07e-07	-2.421
Cell Death and Survival	Apoptosis of tumor cell lines	4.08e-07	0.07
Cancer, Hematological Disease, Organismal Injury and Abnormalities	Hematologic cancer of cells	4.37e-07	2.373
Hematological Disease, Immunological Disease	T-cell lymphoproliferative disorder	4.37e-07	2.373
Cancer, Organismal Injury and Abnormalities, Reproductive System Disease	Prostate Cancer and Tumors	4.38e-07	2.38
Connective Tissue Disorders, Organismal Injury and Abnormalities, Skeletal and Muscular Disorders	Non-traumatic arthropathy	4.54e-07	0.18
Lymphoid Tissue Structure and Development, Tissue Morphology	Quantity of lymph follicle	4.67e-07	-1.487
Cancer, Hematological Disease, Immunological Disease, Organismal Injury and Abnormalities	T-cell leukemia	4.71e-07	0.849
Cell Death and Survival	Cell death of connective tissue cells	4.94e-07	-1.068
Cell-To-Cell Signaling and Interaction	Adhesion of blood cells	5.08e-07	3.564
Cancer, Organismal Injury and Abnormalities	Breast or colorectal cancer	5.16e-07	0.605
Cellular Development, Cellular Growth and Proliferation, Embryonic Development, Hematological System Development and Function, Hematopoiesis, Lymphoid Tissue Structure and Development, Organ Development, Organismal Development, Tissue Development	Hematopoiesis of bone marrow cells	5.17e-07	1.335
Cancer, Hereditary Disorder, Organismal Injury and Abnormalities	Hereditary cancer-predisposing syndrome	5.18e-07
Cancer, Organismal Injury and Abnormalities	Advanced stage tumor	5.22e-07	1.798
Cell Death and Survival	Cell viability of tumor cell lines	5.34e-07	-1.464
Cell Death and Survival, Hematological System Development and Function	Cell viability of lymphocytes	5.36e-07	-0.788
Hematological System Development and Function, Immunological Disease, Lymphoid Tissue Structure and Development, Organ Morphology, Organismal Injury and Abnormalities, Tissue Morphology	Abnormal morphology of lymph node	5.37e-07
Cancer, Developmental Disorder, Hematological Disease, Immunological Disease, Organismal Injury and Abnormalities	Marginal zone cell lymphoma	5.48e-07
Hematological System Development and Function, Hematopoiesis, Humoral Immune Response, Lymphoid Tissue Structure and Development, Tissue Morphology	Quantity of pre-B lymphocytes	5.56e-07	0.041
Cell Death and Survival, Connective Tissue Development and Function	Cell viability of fibroblast cell lines	5.56e-07	-1.171
Developmental Disorder, Hematological Disease	Congenital bleeding disorder	5.88e-07
Cancer, Hematological Disease, Immunological Disease, Organismal Injury and Abnormalities	Lymphocytic leukemia	6.26e-07	0.83
Cancer, Organismal Injury and Abnormalities	Advanced malignant tumor	6.43e-07	1.798
Cell Morphology, Cellular Movement	Cell spreading	6.79e-07	3.653
Cardiovascular System Development and Function, Cellular Movement	Cell movement of endothelial cells	7.05e-07	1.969
Cancer, Gastrointestinal Disease, Organismal Injury and Abnormalities	Tumorigenesis of intestinal tumor	7.17e-07	1.664
Cell Cycle	Cell cycle progression	7.25e-07	-0.207
Cell Death and Survival	Apoptosis of blood cells	7.32e-07	0.524
Cell Morphology, Hematological Disease, Immunological Disease, Lymphoid Tissue Structure and Development	Lack of lymphocytes	7.48e-07
Cellular Development, Cellular Growth and Proliferation, Hematological System Development and Function, Hematopoiesis	Proliferation of hematopoietic cells	7.49e-07	-2.188
Cancer, Hematological Disease, Immunological Disease, Organismal Injury and Abnormalities	Neoplasia of leukocytes	7.57e-07	2.373
Cancer, Hematological Disease, Immunological Disease, Organismal Injury and Abnormalities	Acute lymphocytic leukemia	7.58e-07	1.372
Embryonic Development, Hematological System Development and Function, Humoral Immune Response, Lymphoid Tissue Structure and Development, Organ Development, Organismal Development, Tissue Development, Tissue Morphology	Morphology of germinal center	8.01e-07
Cancer, Gastrointestinal Disease, Organismal Injury and Abnormalities	Colorectal carcinoma	8.18e-07	1.387
Cancer, Organismal Injury and Abnormalities	Melanoma	8.76e-07	0.851
Cellular Development, Cellular Growth and Proliferation, Hematological System Development and Function, Hematopoiesis, Tissue Development	Myelopoiesis of hematopoietic progenitor cells	8.93e-07	1.146
Cell Death and Survival	Apoptosis of mononuclear leukocytes	8.95e-07	0.936
Cell-To-Cell Signaling and Interaction, Cellular Assembly and Organization, Cellular Function and Maintenance	Formation of focal adhesions	9.64e-07	2.594
Cell Death and Survival	Cell viability of mononuclear leukocytes	9.69e-07	-0.622
Cardiovascular System Development and Function	Development of vasculature	9.78e-07	2.352
Organismal Development, Organismal Injury and Abnormalities	Abnormal morphology of abdomen	1.02e-06
Cell Death and Survival	Cell death of B lymphocytes	1.11e-06	1.798
Cancer, Gastrointestinal Disease, Organismal Injury and Abnormalities	Colon carcinoma	1.13e-06	1.067
Infectious Diseases	Infection by RNA virus	1.18e-06	-0.874
Cell-To-Cell Signaling and Interaction, Cellular Movement	Recruitment of blood cells	1.28e-06	2.512
Cancer, Organismal Injury and Abnormalities	Growth of tumor	1.28e-06	1.025
Cellular Assembly and Organization	Formation of nucleus	1.28e-06	0.249
Cell Death and Survival	Apoptosis of lymphatic system cells	1.3e-06	1.433
Cardiovascular Disease, Hematological Disease, Organismal Injury and Abnormalities	Anemia	1.34e-06	-0.55
Cancer, Organismal Injury and Abnormalities, Reproductive System Disease	Germ cell cancer	1.36e-06
Cell Death and Survival	Apoptosis of lymphocytes	1.36e-06	1.192
Hematological System Development and Function, Humoral Immune Response, Lymphoid Tissue Structure and Development, Tissue Morphology	Quantity of follicular B lymphocytes	1.38e-06	-1.216
Cardiovascular System Development and Function	Morphology of cardiovascular system	1.58e-06
Hematological Disease, Immunological Disease	Lymphopenia	1.59e-06	-0.2
Cancer, Organismal Injury and Abnormalities	Genitourinary carcinoma	1.61e-06	-0.853
Cardiovascular Disease, Organismal Injury and Abnormalities	Peripheral arterial disease	1.65e-06
Cell Death and Survival	Cell viability of leukocytes	1.7e-06	-0.388
Cell-To-Cell Signaling and Interaction, Cellular Movement, Hematological System Development and Function, Immune Cell Trafficking	Recruitment of leukocytes	1.75e-06	2.171
Hematological System Development and Function, Tissue Morphology	Quantity of granulocytes	1.75e-06	0.183
Cellular Development, Cellular Growth and Proliferation, Embryonic Development, Hematological System Development and Function, Hematopoiesis, Humoral Immune Response, Lymphoid Tissue Structure and Development, Organ Development, Organismal Development, Tissue Development	Differentiation of pre-B lymphocytes	1.8e-06	-1.394
Connective Tissue Disorders, Hematological Disease, Organismal Injury and Abnormalities	Thrombocytopenia	1.91e-06	-2.704
Hematological System Development and Function, Lymphoid Tissue Structure and Development, Tissue Morphology	Morphology of lymph follicle	1.95e-06
Cell-To-Cell Signaling and Interaction	Interaction of tumor cell lines	1.96e-06	3.491
Cell-To-Cell Signaling and Interaction, Cellular Movement	Recruitment of cells	1.98e-06	2.566
Ophthalmic Disease, Organismal Injury and Abnormalities	Ocular lesion	1.99e-06	0.186
Cell Morphology, Hematopoiesis	Abnormal morphology of hematopoietic progenitor cells	2.09e-06
Cellular Development, Cellular Growth and Proliferation, Embryonic Development, Hematological System Development and Function, Hematopoiesis, Humoral Immune Response, Lymphoid Tissue Structure and Development, Organ Development, Organismal Development, Tissue Development	Development of B lymphocytes	2.09e-06	-2.995
Cancer, Gastrointestinal Disease, Organismal Injury and Abnormalities	Colorectal neoplasia	2.25e-06	-1.064
Cancer, Organismal Injury and Abnormalities	Neoplasia of cells	2.31e-06	2.971
Cancer, Immunological Disease, Organismal Injury and Abnormalities	Neoplasia of lymphoid organ	2.36e-06	-0.65
Cancer, Immunological Disease, Organismal Injury and Abnormalities	Spleen neoplasm	2.41e-06
Hematological System Development and Function, Hematopoiesis, Tissue Development	Development of bone marrow	2.49e-06	0.878
Cell-To-Cell Signaling and Interaction	Binding of tumor cell lines	2.54e-06	3.236
Hematological System Development and Function, Humoral Immune Response, Lymphoid Tissue Structure and Development, Tissue Morphology	Quantity of marginal-zone B lymphocytes	2.55e-06	-1.072
Post-Translational Modification	Phosphorylation of protein	2.6e-06	2.57
Cardiovascular System Development and Function, Cellular Movement	Migration of endothelial cells	2.64e-06	1.549
Cancer, Gastrointestinal Disease, Organismal Injury and Abnormalities	Gastrointestinal adenocarcinoma	2.66e-06	1.067
Cellular Assembly and Organization, DNA Replication, Recombination, and Repair	Stabilization of chromosomes	2.68e-06	-3.246
Cellular Movement, Hematological System Development and Function, Immune Cell Trafficking	Cell movement of leukocytes	2.72e-06	3.542
Connective Tissue Disorders, Hereditary Disorder, Organismal Injury and Abnormalities	Hereditary connective tissue disorder	2.76e-06	-0.689
Cancer, Hematological Disease, Organismal Injury and Abnormalities	Philadelphia chromosome negative hematological system tumor	2.87e-06
Humoral Immune Response, Protein Synthesis	Quantity of IgG3	2.87e-06	-2.26
Cardiovascular System Development and Function, Organismal Development	Angiogenesis	2.88e-06	2.351
Endocrine System Disorders, Gastrointestinal Disease, Metabolic Disease, Organismal Injury and Abnormalities	Diabetes mellitus	2.88e-06	-1.298
Cancer, Gastrointestinal Disease, Organismal Injury and Abnormalities	Intestinal adenoma	2.97e-06	1.71
Cellular Development, Cellular Growth and Proliferation, Embryonic Development, Hematological System Development and Function, Hematopoiesis, Humoral Immune Response, Lymphoid Tissue Structure and Development, Organ Development, Organismal Development, Tissue Development	Differentiation of B lymphocytes	3e-06	-1.887
Cellular Assembly and Organization, DNA Replication, Recombination, and Repair	Formation of nuclear foci	3.42e-06	2.197
Gene Expression	Expression of RNA	3.42e-06	0.23
Cell Death and Survival, Connective Tissue Development and Function	Cell viability of fibroblasts	3.42e-06	-0.786
Cardiovascular Disease, Organismal Injury and Abnormalities	Atherosclerosis	3.69e-06	-0.396
Hematological System Development and Function, Inflammatory Response, Tissue Morphology	Quantity of phagocytes	3.71e-06	-1.234
Cellular Development, Cellular Growth and Proliferation, Embryonic Development, Hematological System Development and Function, Hematopoiesis, Lymphoid Tissue Structure and Development, Organ Development, Organismal Development, Tissue Development	Myelopoiesis of bone marrow cells	3.77e-06	1.174
Cell Cycle, DNA Replication, Recombination, and Repair	DNA recombination	3.78e-06	-1.733
Cancer, Hematological Disease, Immunological Disease, Organismal Injury and Abnormalities	High grade lymphocytic cancer	3.84e-06	1.039
Cancer, Organismal Injury and Abnormalities	Mediastinal neoplasm	3.93e-06	-0.233
Cardiovascular Disease, Organismal Injury and Abnormalities	Vaso-occlusion	4.17e-06	0.634
Cellular Development, Cellular Growth and Proliferation, Hematological System Development and Function, Hematopoiesis, Humoral Immune Response, Lymphoid Tissue Structure and Development	Proliferation of pre-B lymphocytes	4.23e-06	-1.148
Cellular Development, Cellular Growth and Proliferation, Embryonic Development, Hematological System Development and Function, Hematopoiesis, Lymphoid Tissue Structure and Development, Organ Development, Organismal Development, Tissue Development	Megakaryocytopoiesis	4.42e-06	1.174
Cellular Assembly and Organization, DNA Replication, Recombination, and Repair	Amplification of centrosome	4.42e-06	-0.8
Cancer, Hematological Disease, Immunological Disease, Organismal Injury and Abnormalities	Splenic cancer	4.44e-06
Cancer, Gastrointestinal Disease, Hepatic System Disease, Organismal Injury and Abnormalities	Hepatobiliary system cancer	4.45e-06	-0.68
Connective Tissue Disorders, Developmental Disorder, Hematological Disease, Hereditary Disorder, Organismal Injury and Abnormalities	Congenital thrombocytopenia	4.49e-06
Cellular Development, Cellular Growth and Proliferation, Embryonic Development, Hematological System Development and Function, Hematopoiesis, Humoral Immune Response, Lymphoid Tissue Structure and Development, Organ Development, Organismal Development, Tissue Development	Development of pro-B lymphocytes	4.49e-06	-1.408
Cell Death and Survival	Cell death of hematopoietic progenitor cells	4.52e-06	-0.694
Cancer, Hematological Disease, Immunological Disease, Organismal Injury and Abnormalities	Precursor B-cell acute lymphoblastic leukemia	4.57e-06	1
Cancer, Organismal Injury and Abnormalities	Mediastinal cancer	4.57e-06	-0.233
Cancer, Hematological Disease, Immunological Disease, Organismal Injury and Abnormalities	Mature B-cell lymphoma	4.75e-06
Cell Morphology	Morphology of tumor cell lines	4.75e-06
Embryonic Development, Hematological System Development and Function, Lymphoid Tissue Structure and Development, Organ Development, Organismal Development, Tissue Development	Development of lymph follicle	4.76e-06	-1.477
Cancer, Cell Death and Survival, Organismal Injury and Abnormalities, Tumor Morphology	Apoptosis of cancer cells	4.87e-06	-1.382
Cancer, Gastrointestinal Disease, Organismal Injury and Abnormalities	Colorectal adenocarcinoma	5.11e-06
Cell Death and Survival	Apoptosis of leukocytes	5.13e-06	0.639
Cellular Development	Differentiation of colorectal cancer cell lines	5.22e-06	1.526
DNA Replication, Recombination, and Repair	DNA replication	5.27e-06	-1.928
Cancer, Hematological Disease, Immunological Disease, Organismal Injury and Abnormalities	T-cell lymphoblastic lymphoma	5.44e-06
Cell-mediated Immune Response, Cellular Development, Cellular Function and Maintenance, Cellular Growth and Proliferation, Embryonic Development, Hematological System Development and Function, Hematopoiesis, Lymphoid Tissue Structure and Development, Organ Development, Organismal Development, Tissue Development	Differentiation of T lymphocytes	5.55e-06	-0.164
Cellular Assembly and Organization, Cellular Function and Maintenance	Organization of actin cytoskeleton	5.58e-06	2.279
Organismal Injury and Abnormalities	Damage of epithelial tissue	5.59e-06	0.906
Cellular Movement, Immune Cell Trafficking	Cell movement of lymphatic system cells	5.6e-06	2.45
Cancer, Gastrointestinal Disease, Hepatic System Disease, Organismal Injury and Abnormalities	Liver cancer	5.62e-06	-0.696
Cancer, Hematological Disease, Immunological Disease, Organismal Injury and Abnormalities	CD20 positive leukemia	5.74e-06
Cellular Response to Therapeutics	Radiosensitivity of tumor cell lines	5.74e-06	-0.347
Cell Morphology, Cellular Movement, Connective Tissue Development and Function	Cell spreading of fibroblast cell lines	5.91e-06	0.996
Cancer, Gastrointestinal Disease, Hematological Disease, Immunological Disease, Organismal Injury and Abnormalities	Gastrointestinal lymphoma	5.98e-06
Cancer, Gastrointestinal Disease, Organismal Injury and Abnormalities	Colon adenocarcinoma	6.25e-06
Cell-To-Cell Signaling and Interaction, Cellular Movement	Recruitment of myeloid cells	6.31e-06	2.024
Hematological System Development and Function, Lymphoid Tissue Structure and Development, Tissue Morphology	Quantity of CD4+ T-lymphocytes	6.49e-06	-1.691
Cancer, Gastrointestinal Disease, Organismal Injury and Abnormalities	Colorectal cancer	6.62e-06	-0.536
Hematological System Development and Function, Tissue Morphology	Quantity of myeloid cells	6.64e-06	-1.194
Cancer, Organismal Injury and Abnormalities	Tumorigenesis of benign tumor	6.8e-06	1.058
Cancer, Hematological Disease, Immunological Disease, Organismal Injury and Abnormalities	Precursor cell acute lymphoblastic leukemia	7.06e-06	1.633
Cell Cycle	Arrest in G1 phase	7.07e-06
Cell Cycle	Arrest in interphase	7.2e-06
Cancer, Organismal Injury and Abnormalities, Reproductive System Disease	Breast or ovarian cancer	7.54e-06	1.181
Cell Cycle	G1 phase	7.59e-06	0.82
Hereditary Disorder, Organismal Injury and Abnormalities	Autosomal dominant disease	7.69e-06	2.745
Cancer, Cell Death and Survival, Organismal Injury and Abnormalities, Tumor Morphology	Cell death of osteosarcoma cells	7.82e-06	4.596
Cancer, Hematological Disease, Immunological Disease, Organismal Injury and Abnormalities	Non-Hodgkin disease	7.82e-06	1.72
Cancer, Hematological Disease, Immunological Disease, Organismal Injury and Abnormalities	Acute lymphocytic leukemia, type L3	7.82e-06	1
Cell-To-Cell Signaling and Interaction, Hematological System Development and Function	Interaction of leukocytes	7.84e-06	2.92
Cancer, Organismal Injury and Abnormalities, Reproductive System Disease	Germ cell tumor	7.84e-06	-0.125
Cell-To-Cell Signaling and Interaction, Cellular Movement, Hematological System Development and Function, Immune Cell Trafficking, Inflammatory Response	Recruitment of phagocytes	7.92e-06	1.89
Cancer, Hematological Disease, Immunological Disease, Organismal Injury and Abnormalities	Nodal lymphoma	8.01e-06
Ophthalmic Disease, Organismal Injury and Abnormalities	Retinal lesion	8.01e-06	0.186
Cell-To-Cell Signaling and Interaction, Hematological System Development and Function	Binding of leukocytes	8.12e-06	2.834
Cancer, Gastrointestinal Disease, Hepatic System Disease, Organismal Injury and Abnormalities	Liver carcinoma	8.2e-06	-0.747
Cell Morphology, Hematopoiesis	Morphology of hematopoietic progenitor cells	8.5e-06
Cellular Movement	Homing of cells	8.59e-06	3.81
Hematological System Development and Function, Inflammatory Response, Tissue Morphology	Quantity of neutrophils	8.75e-06	-0.649
Cardiovascular Disease, Hematological Disease, Organismal Injury and Abnormalities	Size of thrombus	8.92e-06	0.2
Cell Death and Survival	Cell death of mononuclear leukocytes	9.51e-06	1.027
Cancer, Organismal Injury and Abnormalities, Reproductive System Disease	Fallopian tube serous adenocarcinoma	1.01e-05
Cancer, Ophthalmic Disease, Organismal Injury and Abnormalities	Malignant neoplasm of eye	1.02e-05
Cancer, Hematological Disease, Immunological Disease, Organismal Injury and Abnormalities	Acute myeloid leukemia not otherwise specified	1.05e-05
Cancer, Developmental Disorder, Hematological Disease, Immunological Disease, Organismal Injury and Abnormalities	Extranodal marginal zone cell lymphoma	1.05e-05
Cancer, Hematological Disease, Immunological Disease, Organismal Injury and Abnormalities	Lymphoplasmacytoid lymphoma	1.06e-05
Cancer, Hematological Disease, Immunological Disease, Organismal Injury and Abnormalities	Primary mediastinal diffuse large B-cell lymphoma	1.08e-05
Cancer, Organismal Injury and Abnormalities	Adenoma	1.11e-05	1.58
Infectious Diseases, Inflammatory Disease, Organismal Injury and Abnormalities, Respiratory Disease	Severe acute respiratory syndrome	1.13e-05
Cellular Movement, Immune Cell Trafficking	Cell movement of lymphoid cells	1.14e-05	2.493
Cellular Development, Cellular Growth and Proliferation, Hematological System Development and Function, Hematopoiesis, Lymphoid Tissue Structure and Development, Tissue Development	Development of phagocytes	1.19e-05	-0.284
Neurological Disease, Organismal Injury and Abnormalities, Psychological Disorders	Disorder of basal ganglia	1.25e-05	-1.067
Cell Death and Survival	Cell death of lymphatic system cells	1.27e-05	1.36
Cell Cycle	Interaction of DNA	1.27e-05	-0.537
DNA Replication, Recombination, and Repair	Excision repair	1.27e-05	-3.246
Inflammatory Response, Organismal Injury and Abnormalities	Inflammation of organ	1.3e-05	-0.415
Gastrointestinal Disease, Organismal Injury and Abnormalities	Edema of intestine	1.33e-05	-1.89
Cancer, Developmental Disorder, Gastrointestinal Disease, Hematological Disease, Immunological Disease, Organismal Injury and Abnormalities	Splenic marginal zone B-cell lymphoma	1.37e-05
Cardiovascular System Development and Function, Organismal Development	Vasculogenesis	1.37e-05	1.439
Hematological Disease, Immunological Disease	Post-transplant lymphoproliferative disorder	1.4e-05
Cancer, Organismal Injury and Abnormalities	Thoracic neoplasm	1.41e-05	2.726
Cell Death and Survival	Cell death of lymphocytes	1.44e-05	1.29
Cardiovascular Disease, Organismal Injury and Abnormalities	Peripheral vascular disease	1.46e-05	-0.218
Cancer, Organismal Injury and Abnormalities, Renal and Urological Disease	Urothelial neoplasm	1.48e-05
Cancer, Organismal Injury and Abnormalities	Cancer of cells	1.58e-05	2.446
Cellular Movement, Hematological System Development and Function, Immune Cell Trafficking	Cell movement of lymphocytes	1.59e-05	2.583
Cancer, Organismal Injury and Abnormalities, Tissue Morphology	Quantity of tumor	1.65e-05	1.945
Cancer, Gastrointestinal Disease, Organismal Injury and Abnormalities	Colorectal adenoma	1.73e-05
Cancer, Hematological Disease, Immunological Disease, Organismal Injury and Abnormalities	CD20 positive B-cell acute lymphocytic leukemia	1.78e-05
Protein Synthesis	Metabolism of protein	1.81e-05	-0.476
Cellular Function and Maintenance	Function of leukocytes	1.86e-05	0.25
Connective Tissue Disorders, Inflammatory Disease, Inflammatory Response, Organismal Injury and Abnormalities, Skeletal and Muscular Disorders	Polyarthritis	1.89e-05	0.13
Cancer, Hematological Disease, Immunological Disease, Organismal Injury and Abnormalities	Relapsed acute lymphocytic leukemia, type L3	1.9e-05
Cell Death and Survival	Apoptosis of hematopoietic progenitor cells	1.94e-05	-0.762
Organismal Injury and Abnormalities, Tissue Morphology	Quantity of lesion	1.96e-05	1.762
Cell Cycle	Arrest in interphase of lymphoma cell lines	1.99e-05
Infectious Diseases	Infection by Retroviridae	2.06e-05	-0.708
Gene Expression	Transcription of RNA	2.1e-05	-0.188
Inflammatory Response	Inflammation of absolute anatomical region	2.12e-05	-0.133
Infectious Diseases	Infection by lentivirus	2.17e-05	-0.94
Cancer, Organismal Injury and Abnormalities	Incidence of tumor	2.24e-05	1.925
Cellular Development, Cellular Growth and Proliferation, Hematological System Development and Function, Hematopoiesis, Tissue Development	Differentiation of hematopoietic progenitor cells	2.25e-05	-0.473
Cell Death and Survival, Cellular Function and Maintenance	Colony survival of cells	2.38e-05	-0.14
Cell Cycle, Gene Expression	Binding of DNA	2.39e-05	-0.32
Organismal Injury and Abnormalities, Respiratory Disease	Severe pulmonary disease	2.47e-05
Infectious Diseases	Replication of RNA virus	2.49e-05	0.653
Lymphoid Tissue Structure and Development, Organ Morphology, Tissue Morphology	Quantity of lymphoid organ	2.49e-05	-1.408
Organismal Injury and Abnormalities	Bleeding	2.5e-05	-3.847
Cancer, Hematological Disease, Organismal Injury and Abnormalities	Myeloproliferative disorder	2.51e-05	2.219
Cardiovascular Disease, Organismal Injury and Abnormalities	Occlusion of artery	2.56e-05	0.34
Cancer, Hematological Disease, Immunological Disease, Organismal Injury and Abnormalities	Adult leukemia	2.61e-05
Cellular Movement	Chemotaxis	2.61e-05	3.778
Cancer, Organismal Injury and Abnormalities, Reproductive System Disease	Endometrioid fallopian tube cancer	2.68e-05
Cancer, Organismal Injury and Abnormalities	Endometrioid peritoneal cancer	2.68e-05
Cancer, Organismal Injury and Abnormalities, Reproductive System Disease	Fallopian tube mixed carcinoma	2.68e-05
Cancer, Organismal Injury and Abnormalities	Primary peritoneal mixed carcinoma	2.68e-05
Cancer, Endocrine System Disorders, Organismal Injury and Abnormalities, Reproductive System Disease	Recurrent endometrioid ovarian cancer	2.68e-05
Cancer, Organismal Injury and Abnormalities, Reproductive System Disease	Undifferentiated fallopian tube carcinoma	2.68e-05
Cellular Assembly and Organization, Cellular Function and Maintenance	Secretion of granules	2.68e-05	0.144
Cancer, Neurological Disease, Organismal Injury and Abnormalities	Central nervous system cancer	2.69e-05	1.46
Hematological System Development and Function, Immunological Disease, Lymphoid Tissue Structure and Development, Organ Morphology, Organismal Injury and Abnormalities, Tissue Morphology	Abnormal morphology of enlarged lymph node	2.73e-05
Inflammatory Disease	Chronic inflammatory disorder	2.79e-05	0.599
Infectious Diseases	HIV infection	2.81e-05	-0.864
Cancer, Organismal Injury and Abnormalities, Reproductive System Disease	Prostatic carcinoma	2.87e-05
Gene Expression	Transcription	2.87e-05	0.206
Cardiovascular System Development and Function, Tissue Morphology	Permeability of vasculature	2.88e-05	0.682
Cancer, Organismal Injury and Abnormalities, Reproductive System Disease	Fallopian tube clear cell adenocarcinoma	3.12e-05
Cancer, Organismal Injury and Abnormalities, Reproductive System Disease	Fallopian tube transitional cell carcinoma	3.12e-05
Cancer, Endocrine System Disorders, Organismal Injury and Abnormalities, Reproductive System Disease	Ovarian transitional cell carcinoma	3.12e-05
Cancer, Organismal Injury and Abnormalities	Peritoneal transitional cell carcinoma	3.12e-05
Cancer, Organismal Injury and Abnormalities	Primary peritoneal clear cell adenocarcinoma	3.12e-05
Cancer, Endocrine System Disorders, Organismal Injury and Abnormalities, Reproductive System Disease	Recurrent clear cell ovarian carcinoma	3.12e-05
Cellular Development, Cellular Growth and Proliferation, Hematological System Development and Function, Hematopoiesis, Tissue Development	Differentiation of hematopoietic cells	3.16e-05	-0.543
Cancer, Hematological Disease, Immunological Disease, Organismal Injury and Abnormalities	Refractory acute lymphocytic leukemia, type L3	3.17e-05
Cellular Movement	Migration of tumor cell lines	3.2e-05	2.011
Cellular Development, Cellular Growth and Proliferation, Connective Tissue Development and Function	Proliferation of fibroblast cell lines	3.2e-05	-0.301
Humoral Immune Response	Class switching	3.23e-05	-1.47
Lymphoid Tissue Structure and Development	Frequency of lymphatic system cells	3.23e-05	-1.487
Hereditary Disorder, Neurological Disease, Organismal Injury and Abnormalities, Psychological Disorders, Skeletal and Muscular Disorders	Huntington's Disease	3.25e-05
DNA Replication, Recombination, and Repair	Somatic hypermutation	3.25e-05
Cardiovascular System Development and Function, Tissue Morphology	Permeability of blood vessel	3.25e-05	0.904
Cell Death and Survival	Cell death of lymphoma cell lines	3.31e-05	1.398
Cancer, Gastrointestinal Disease, Organismal Injury and Abnormalities	Development of intestinal tumor	3.32e-05
Inflammatory Disease	Severe inflammatory disorder	3.32e-05
Cellular Development, Cellular Growth and Proliferation, Hematological System Development and Function, Hematopoiesis, Tissue Development	Megakaryopoiesis	3.32e-05	-1.111
Organismal Injury and Abnormalities	Dysplasia	3.35e-05	0.565
Cell Death and Survival	Cell death of fibroblast cell lines	3.35e-05	-0.653
Cellular Compromise, DNA Replication, Recombination, and Repair	Degradation of chromosomes	3.38e-05	2.549
Neurological Disease	Movement Disorders	3.38e-05	-2.226
DNA Replication, Recombination, and Repair	Conformational modification of DNA	3.45e-05	-2.185
Cancer, Gastrointestinal Disease, Hereditary Disorder, Organismal Injury and Abnormalities	Familial colorectal tumor	3.47e-05
Hematological System Development and Function, Lymphoid Tissue Structure and Development, Tissue Morphology	Quantity of CD8+ T lymphocyte	3.48e-05	0.553
Neurological Disease	Motor dysfunction or movement disorder	3.5e-05	-2.482
Cancer, Hematological Disease, Immunological Disease, Organismal Injury and Abnormalities	Classic Hodgkin disease	3.53e-05
Cardiovascular Disease	Occlusion of blood vessel	3.64e-05	0.193
Cellular Movement, Connective Tissue Development and Function	Cell movement of fibroblast cell lines	3.65e-05	1.574
DNA Replication, Recombination, and Repair	DNA damage	3.67e-05	1.025
Infectious Diseases	Replication of virus	3.73e-05	0.283
Hematological System Development and Function, Lymphoid Tissue Structure and Development, Organ Morphology, Organismal Development, Tissue Morphology	Morphology of spleen component	3.8e-05
Cancer, Hematological Disease, Immunological Disease, Organismal Injury and Abnormalities	Plasma cell dyscrasia	3.81e-05
Organismal Injury and Abnormalities	Benign lesion	3.85e-05	-0.392
Cell Signaling	Tyrosine phosphorylation	3.9e-05	1.055
Cell Cycle	Senescence of cells	3.92e-05	2.539
Protein Synthesis	Initiation of translation of protein	3.92e-05	0.29
Cancer, Endocrine System Disorders, Organismal Injury and Abnormalities, Reproductive System Disease	Platinum-sensitive recurrent ovarian cancer	3.96e-05
Cancer, Organismal Injury and Abnormalities	Primary peritoneal serous adenocarcinoma	3.96e-05
Cancer, Organismal Injury and Abnormalities	Primary recurrent peritoneal carcinoma	3.96e-05
Cancer, Organismal Injury and Abnormalities, Reproductive System Disease	Recurrent fallopian tube serous adenocarcinoma	3.96e-05
Cellular Movement, Hematological System Development and Function, Immune Cell Trafficking, Inflammatory Response, Lymphoid Tissue Structure and Development	Chemotaxis of natural killer cells	3.96e-05	2.364
Cell-To-Cell Signaling and Interaction	Response of mononuclear leukocytes	3.96e-05	0.169
Cancer, Organismal Injury and Abnormalities	Malignant neoplasm of heart, mediastinum and pleura	4.01e-05	-0.233
Cancer, Hematological Disease, Immunological Disease, Organismal Injury and Abnormalities	T-cell non-Hodgkin disease	4.14e-05	2.047
Infectious Diseases	Infection of cells	4.35e-05	-0.733
Cancer, Hematological Disease, Immunological Disease, Organismal Injury and Abnormalities	B-cell leukemia	4.36e-05	0.447
Cancer, Hematological Disease, Immunological Disease, Organismal Injury and Abnormalities	Adult T cell leukemia	4.54e-05
Cancer, Organismal Injury and Abnormalities, Renal and Urological Disease	Urothelial cancer	4.59e-05
Cellular Development, Cellular Growth and Proliferation, Hematological System Development and Function, Hematopoiesis, Lymphoid Tissue Structure and Development, Tissue Development	Development of antigen presenting cells	4.59e-05	-1.466
Hematological System Development and Function, Humoral Immune Response, Lymphoid Tissue Structure and Development, Tissue Morphology	Quantity of B-1 lymphocytes	4.6e-05	-0.121
Cellular Development, Cellular Growth and Proliferation, Connective Tissue Development and Function	Arrest in proliferation of fibroblast cell lines	4.73e-05
Cell-To-Cell Signaling and Interaction, Hematological System Development and Function, Immune Cell Trafficking	Adhesion of immune cells	4.78e-05	3.51
Protein Synthesis	Synthesis of protein	4.78e-05	-0.648
Cell Cycle	Arrest in G1/S phase transition	4.88e-05
Cellular Movement, Embryonic Development	Migration of embryonic cell lines	4.94e-05	1.683
Organismal Injury and Abnormalities	Wound	4.94e-05	0.329
DNA Replication, Recombination, and Repair	Mismatch repair of DNA	5.06e-05	-1.08
Cancer	Cell transformation	5.17e-05	0.466
Cell Cycle	Cell cycle progression of tumor cell lines	5.47e-05	-2.223
Cellular Function and Maintenance, Hematological System Development and Function, Tissue Development	Function of blood platelets	5.49e-05
Cell-To-Cell Signaling and Interaction, Cellular Movement, Hematological System Development and Function, Immune Cell Trafficking	Recruitment of granulocytes	5.49e-05	2.404
Cell Death and Survival	Apoptosis of fibroblasts	5.49e-05	-0.683
Lymphoid Tissue Structure and Development	Frequency of lymphocytes	5.55e-05	-1.699
Cancer, Hematological Disease, Immunological Disease, Organismal Injury and Abnormalities	Philadelphia chromosome positive leukemia	5.57e-05
Cardiovascular Disease, Hematological Disease, Organismal Injury and Abnormalities	Thrombosis of vein	5.57e-05	-0.831
Hematological System Development and Function, Humoral Immune Response, Lymphoid Tissue Structure and Development, Tissue Morphology	Quantity of plasma cells	5.57e-05	-1.267
Cancer, Hereditary Disorder, Organismal Injury and Abnormalities, Reproductive System Disease	BRCA germline mutation positive fallopian tube carcinoma	5.65e-05
Cancer, Endocrine System Disorders, Hereditary Disorder, Organismal Injury and Abnormalities, Reproductive System Disease	BRCA germline mutation positive ovarian adenocarcinoma	5.65e-05
Cancer, Hereditary Disorder, Organismal Injury and Abnormalities	BRCA germline mutation positive peritoneal carcinoma	5.65e-05
Cancer, Endocrine System Disorders, Organismal Injury and Abnormalities, Reproductive System Disease	BRCA mutation positive serous ovarian adenocarcinoma	5.65e-05
Cancer, Hereditary Disorder, Organismal Injury and Abnormalities, Reproductive System Disease	BRCA-1 mutation positive hereditary breast and/or ovarian cancer	5.65e-05
Cancer, Hereditary Disorder, Organismal Injury and Abnormalities, Reproductive System Disease	BRCA-2 mutation positive hereditary breast and/or ovarian cancer	5.65e-05
Cancer, Hereditary Disorder, Organismal Injury and Abnormalities	BRCA1 germline mutation positive cancer	5.65e-05
Cancer, Hereditary Disorder, Organismal Injury and Abnormalities	BRCA2 germline mutation positive cancer	5.65e-05
Cancer, Organismal Injury and Abnormalities, Reproductive System Disease	High grade fallopian tube clear cell adenocarcinoma	5.65e-05
Cancer, Gastrointestinal Disease, Organismal Injury and Abnormalities	Progressed advanced gastric cancer	5.65e-05
Cellular Development, Hematopoiesis	Commitment of leukocytes	5.65e-05	-0.664
